# Supplementary material for: An iron-dependent metabolic vulnerability underlies VPS34-dependence in RKO cancer cells
Source: PLoS One. 2020 Aug 24;15(8):e0235551. doi: 10.1371/journal.pone.0235551 (PMC7446895; doi:10.1371/journal.pone.0235551)
Supplement: S1 Table — List of IC50 and maximal activity values across cell lines treated with PIK-III. (XLSX) [file pone.0235551.s007.xlsx]

## Sheet: CLIP data
Cell Lines	IC50 PIK-III (mM)	Maximal activity (%)
ncih2170	8	-44.2759
gi1	8	-20.4408
ov90	8	-40.439
achn	8	-32.9861
skhep1	5.20391	-69.355
ocum1	8	-6.40897
cama1	3.17317	-70.3693
hel9217	8	-22.263
mdamb468	2.51319	-63.5986
ncih28	6.27041	-54.8971
kms34	6.92345	-60.0813
ovmana	4.88927	-70.3508
rt4	2.60438	-67.8312
bcpap	8	-39.9015
mewo	8	13.6724
tccsup	8	-0.164305
uacc257	2.56586	-83.0283
j82	8	-20.0187
mcas	3.26419	-82.8731
sw1353	8	5.88362
ht1197	8	-23.4618
sf295	8	-26.1997
cal851	8	6.94034
mkn74	8	-41.6122
ten	8	-9.85212
fuov1	8	-31.972
hs294t	8	-45.4542
pfeiffer	5.65448	-61.8032
hos	5.85879	-60.1752
jm1	5.61773	-63.121
te9	7.74586	-51.0782
an3ca	8	-29.4516
8305c	5.16838	-74.7457
u2os	8	-37.7637
c3a	5.51165	-55.7752
sknas	8	-44.9805
a253	5.50192	-62.2816
ncih441	8	-25.0492
a673	5.30888	-66.8396
kns81	8	-33.6297
kle	8	11.7795
igr39	8	-24.0314
au565	3.85166	-62.7068
ncih1693	8	-31.3233
sima	8	-49.1015
skndz	8	-35.4544
colo201	8	-39.1078
ncih2286	8	-40.6083
5637	5.54298	-58.7063
bt549	8	-48.6689
hucct1	8	-30.0446
a2058	8	-48.4518
sknbe2	8	6.64054
rvh421	8	-23.1957
mj	8	-23.4911
kelly	4.9585	-70.2383
kns62	6.8227	-54.5529
c2bbe1	8	-30.0288
fu97	1.02108	-89.2587
hs695t	8	-24.1997
mdamb453	2.17136	-78.7842
ncih1299	8	-32.485
ipc298	8	-28.7153
ishikawaheraklio02er	8	-49.428
skes1	8	-38.1139
kp4	3.11617	-70.2613
kyse180	5.91704	-55.2363
hepg2	3.44159	-67.2659
1321n1	8	-38.7352
kyse510	8	-22.8171
8505c	8	-41.3719
sq1	2.53802	-87.2572
cov318	8	-9.74405
caki2	8	-31.8707
hec6	8	-0.381097
wm115	8	-37.9659
hle	8	-40.3102
ncih661	8	-12.3634
scc25	7.6853	-51.4193
hep3b217	8	-43.5486
769p	2.79241	-80.3981
sw1573	4.15871	-99.7192
hcc1395	2.91922	-84.4236
huh1	2.9686	-65.2303
hcc70	8	-26.2149
a549	4.03933	-64.12
kp1n	8	-41.3426
ebc1	8	-39.5013
skmel2	8	-3.64263
bftc909	8	-29.8605
rkn	7.47547	-50.4709
kyse70	1.01508	-86.0684
wm793	2.36189	-97.3572
mcf7	8	-4.47575
ls411n	3.62083	-83.8308
eb1	8	0.911023
oe21	3.66673	-87.4773
rko	0.664176	-75.4096
cck81	6.20627	-61.8269
raji	8	-10.1995
skmel5	5.84019	-51.45
panc1005	8	-48.4289
hupt4	8	-8.903
ncih23	8	-27.61
ncih747	8	-44.4622
hara	8	-33.5673
hpac	4.45703	-91.5907
h4	8	5.88078
sbc5	3.54641	-64.1601
umuc3	8	-41.6436
kym1	5.10439	-83.3085
hcc1806	8	-3.73417
colo679	8	-39.5465
t84	6.4066	-53.2834
pk1	8	-37.6927
hec1a	8	-42.7743
lu99	1.12858	-98.9246
nugc3	4.74921	-64.4093
ncih2122	3.17756	-57.3461
ncih1373	7.85852	-51.3699
ht1080	3.96994	-68.6953
ncih2052	8	8.117
hcc4006	8	-45.3215
jurkat	5.7716	-65.5314
wm1799	8	5.87469
colo741	4.05481	-97.3758
ncih358	8	-31.5252
jhh6	8	-3.11607
panc0203	8	-45.7071
tc71	7.92873	-51.5442
kuramochi	8	1.74687
ncih1581	2.80617	-83.1509
snuc2a	8	0.221526
hs852t	8	-36.6425
sw1271	6.98656	-64.3383
a204	4.32067	-56.8161
ncih1975	8	-46.2006
cmk	8	-44.6624
shp77	8	-32.7741
cal27	4.74644	-93.5739
nco2	4.19722	-71.6411
gamg	8	-37.3447
hct116	7.25865	-65.1134
du145	6.19087	-54.2927
panc0403	8	-46.6054
heya8	8	-39.7739
g401	3.10208	-71.7879
snu449	8	-30.9496
hmcb	5.02503	-64.0929
mfe296	8	-38.7487
hcc827	8	-33.8118
az521	2.64782	-70.0356
sw620	8	-31.1267
psn1	5.1909	-74.1625
kp3	4.85954	-67.8423
ovtoko	8	-37.8655
saos2	8	-33.2043
hcc1187	8	-3.60094
697	5.89128	-58.5783
ncih1568	8	-37.4498
hs944t	8	-35.7656
cas1	8	3.78106
sjrh30	8	-43.4138
ovsaho	8	-47.1597
jmsu1	4.11898	-76.5573
del	6.38423	-63.6294
ln18	4.62409	-70.7248
dms114	8	-40.3787
ncih2172	6.18216	-78.4766
igr37	8	-19.4899
tyknu	3.41494	-70.1809
ht	4.05693	-80.2823
gciy	8	-48.7606
l33	8	-44.9354
kpnsi9s	8	-43.9833
ovcar8	5.14019	-66.4395
miapaca2	5.96426	-57.6451
toledo	7.35417	-53.6404
hupt3	8	-34.7227
sw480	8	-34.7753
hcc15	8	2.08564
ncih1048	6.46049	-62.1794
sw1088	8	-11.4076
vmrcrcw	5.76761	-56.615
ln229	8	-27.1874
t47d	8	-38.8437
c32	8	5.9995
nihovcar3	8	-30.8994
ku812	3.78631	-86.6326
ncih1703	5.24206	-68.9442
colo205	3.73656	-60.1415
rd	7.19261	-51.2967
hs578t	8	-33.1329
bxpc3	6.74343	-59.6598
mkn7	8	8.79567
ncih2030	2.94082	-58.3267
skmel30	8	-49.0612
sngm	8	-30.7155
f36p	1.6354	-95.347
hs729	8	-28.4786
rerflcms	8	-1.56117
oe33	8	-48.5854
sw1417	4.14717	-63.9705
t98g	8	-22.2512
sknsh	8	-5.81486
cov504	8	-42.8915
mc116	8	0.598109
rpmi7951	6.56504	-62.0477
hgc27	6.5091	-59.8245
eb2	8	-1.68007
sw403	8	-4.80753
colo320	4.95193	-60.6277
jhh7	1.79931	-85.6554
mdamb436	8	-26.6575
22rv1	7.60882	-51.8348
te1	6.0531	-62.4311
pl45	8	-40.399
suit2	8	-36.4977
ncih1792	8	-41.8938
hcc1954	8	-45.4517
hh	8	-1.93733
mpp89	8	-28.1279
t24	8	-36.3798
sudhl4	3.50977	-68.965
hmc18	6.36787	-51.042
patu8902	8	-23.2157
lclc103h	8	-41.1307
ncih2009	8	-43.3389
u87mg	8	-30.5173
colo678	8	-45.728
su8686	6.39169	-68.1789
a2780	3.33869	-72.167
daoy	8	-5.3076
ht29	7.62532	-51.5091
ncih522	8	0.990087
detroit562	8	-21.3358
sf126	8	-43.7816
te11	1.3464	-99.63
u118mg	8	-30.579
g402	5.01678	-61.434
ncin87	8	-47.0677
ludlu1	8	-5.34529
skco1	8	-33.7105
kyse30	8	-47.8441
hcc44	3.05657	-91.4371
igrov1	8	-41.6513
bdcm	8	-33.7347
melho	2.87852	-84.3896
hcc1569	6.83697	-60.596
corl23	4.90966	-60.2548
snu423	8	-4.23561
scaber	8	-43.4609
kyse150	8	-32.3028
mfe280	6.50898	-54.5297
ykg1	8	-27.3421
reh	8	-49.311
ls123	8	-27.6868
kmrc1	8	-40.6515
mkn45	5.74604	-64.5195
sw780	8	-37.5208
hlf	8	-37.4438
ncih1944	8	-31.855
ncih1355	8	-33.3017
corl105	8	-24.7201
kyse410	7.76889	-47.3428
monomac1	5.23165	-55.722
hct15	5.50717	-55.1426
loximvi	6.672	-61.3578
hcc2935	8	-44.7538
bt20	8	-37.5888
snu1	2.53767	-75.1774
sw579	8	-33.7516
uacc62	5.59354	-54.5548
hec265	3.77307	-77.7643
mdamb157	8	0.747045
wm2664	8	-36.194
sw1990	7.20123	-51.8649
rt112	8	-22.3484
a375	5.00439	-61.8008
ncih2228	8	-31.2846
k029ax	8	-32.1223
ncih1573	8	-3.64156
ncih1793	7.47827	-53.4681
mfe319	6.26295	-69.5238
ht1376	8	-39.5569
gb1	8	-47.6499
kyse450	4.38257	-53.3141
kns42	8	-21.7352
sknfi	7.69328	-52.5257
a172	8	-19.745
en	8	-31.0658
ncih460	8	-32.7183
sjsa1	8	-15.7689
mdamb415	6.03973	-55.4764
calu6	2.61412	-83.9954
kasumi2	8	-33.0741
ls513	7.56419	-60.8109
jhos2	8	4.96456
ko52	4.30226	-61.3001
jhuem2	4.35412	-63.4756
sw48	8	-47.1189
ovcar4	8	-38.3151
hs939t	8	-31.8863
gct	1.13463	-100.671
fadu	8	-42.8524
mino	4.56838	-90.4596
