# Supplementary material for: An iron-dependent metabolic vulnerability underlies VPS34-dependence in RKO cancer cells
Source: PLoS One. 2020 Aug 24;15(8):e0235551. doi: 10.1371/journal.pone.0235551 (PMC7446895; doi:10.1371/journal.pone.0235551)
Supplement: S2 Table — Gene-level data for the proliferation-based pooled CRISPR screen. (XLSX) [file pone.0235551.s008.xlsx]

## Sheet: CRISPR_data
Symbol	Q3 Fold Change (Log2)	Significance (Log RSA)
RGS17	0.0625683	-0.399106
AARS	0.273521	-0.942604
MIR4645	0.430024	-0.488641
ADCY6	0.737695	-0.662819
ADCYAP1	0.744986	-0.504491
ALAD	-0.38586	-0.390934
ABCD1	1.02893	-0.811514
ALDH2	-0.277677	-0.0961004
ABCD2	-0.109216	-0.182716
ALOX5	1.05755	-1.15376
ALOX12B	0.391722	-0.259206
ANXA6	0.0608332	-0.421053
BIRC5	-0.0999697	-0.0636503
APOE	-0.386234	-0.507527
ARAF	1.16504	-0.845673
RHOH	-0.249466	-0.190934
ATP6V0A1	0.741634	-0.518913
AUH	0.477999	-1.16608
BCHE	0.372928	-0.495248
CCND1	0.29733	-0.909745
PRDM1	0.910355	-1.9572
BST2	-0.166713	-0.473414
TMEM258	1.88616	-1.42852
CALCR	0.326676	-0.75904
CAMK2G	0.688785	-0.660119
CAPN2	1.70287	-2.50758
CASP6	0.514973	-0.995449
CD1B	0.762475	-0.519048
CD3D	1.62981	-2.20438
CD7	4.67696	-3.04318
CD70	1.2612	-0.92319
CDK1	0.940209	-1.34596
CDKN2B	0.32233	-0.606809
CETN1	0.892618	-0.618965
RCC1	0.442047	-0.289358
CHD1	0.438022	-0.28734
CIDEA	0.158344	-1.32182
CLCN1	0.509729	-0.370412
COPA	1.46763	-1.22875
CPA3	0.423314	-1.03652
CR1L	1.54269	-2.05628
NKX2-5	0.135793	-0.196692
CTF1	-0.911402	-0.0520805
CTNNA1	0.50155	-0.521247
CYP1A1	1.79014	-1.35972
CYP1A2	0.543541	-0.827613
CYP2C19	0.037014	-0.704769
CYP21A2	0.931577	-1.88284
DAPK1	-0.0423678	-0.154307
DDB1	1.58303	-1.19188
DDX11	0.657604	-0.83135
DHX15	2.33023	-1.86129
DECR1	-0.0375585	-0.260331
SEPTIN1	0.622589	-0.756164
DNASE2	0.282574	-0.360422
TRDMT1	-0.168109	-0.31458
DPP4	-0.112242	-0.570259
ECT2	-0.338366	-0.0283964
S1PR1	0.0164617	-0.358674
EEF1A2	1.29413	-2.2567
EML1	0.973955	-0.889096
EMD	1.18271	-0.893692
ENPEP	0.851686	-0.63405
ERV3-1	0.00158976	-0.746845
ETV4	0.840473	-1.39922
FGFR1	3.28577	-4.56093
FOXJ1	0.366492	-0.884514
FOXS1	0.272314	-0.548008
SLC37A4	0.190692	-0.67686
B4GALNT1	0.9371	-0.656118
GAMT	0.538174	-0.795924
GBE1	0.205764	-0.203025
GNAI2	0.469494	-0.933635
GNAO1	-0.00163182	-0.280144
GPI	0.445875	-0.291941
NPBWR1	0.123501	-0.248283
GPR17	0.158408	-0.233037
MLNR	-0.169751	-0.442149
GRIN2D	0.779648	-0.954284
GSTM5	0.934405	-0.653447
GSTT1	0.254939	-0.534734
GUCA1A	1.13017	-1.81371
HIST1H1C	0.147831	-0.252235
H3F3B	1.74076	-2.43778
HABP2	0.00125798	-0.491202
HBG1	0.754927	-0.967706
HCK	0.370527	-0.246875
HFE	0.019726	-0.494286
HLA-DMB	-0.526964	-0.233764
HMGCS1	-0.900727	-0.0850228
HNRNPH2	0.494459	-1.08816
HRAS	0.115745	-0.152359
HRH1	0.90144	-1.52069
HRH2	0.257701	-0.722462
HTR2B	0.0644198	-1.29895
ICA1	1.17682	-0.856259
IGFBP6	-0.0494439	-0.543648
IL2RA	1.03381	-0.965125
ITGB2	0.59244	-0.589692
JAK3	0.118561	-0.221779
KCNH2	-0.737563	-0.530896
KCNMA1	-0.126564	-0.379771
KNG1	0.597875	-0.698686
KRT9	1.44981	-1.08099
KRT12	-0.212886	-0.155962
LGALS2	-0.446607	-0.229171
LMO2	1.03398	-1.03535
LSS	0.252727	-0.384072
LTK	-0.248584	-0.253336
MAL	1.34091	-0.987972
MATK	2.44536	-1.79878
MC1R	1.55598	-1.17171
MCM7	-1.7224	-0.0509117
ATXN3	-0.0119386	-0.368313
MMP16	1.00511	-0.710133
MPP3	0.394918	-1.2021
MSMB	0.129425	-0.448583
MT2A	1.26569	-1.15525
MTF1	0.277529	-0.413477
MTRR	1.25212	-0.916257
MX2	0.899629	-0.949331
NCK1	1.06957	-1.59495
NDUFA4	-1.19601	-0.0857948
NDUFA9	-0.625514	-0.377746
NDUFC2	-0.750732	-0.117851
NEK3	-0.28381	-0.162705
NFYB	0.46486	-1.0444
NGFR	1.06147	-1.08583
NMBR	-0.0703637	-0.0972277
NPR2	-0.182476	-0.207737
NVL	2.14704	-3.09455
OAT	1.14689	-1.64326
ORC2	-0.295055	-0.366012
OXT	1.18435	-1.02939
P2RX4	0.802669	-0.550457
P2RY11	0.449186	-0.495954
SERPINE1	0.393842	-0.49308
PCBP2	0.243617	-0.652468
PDGFRB	-0.142088	-0.583246
SERPINF1	0.374295	-0.342418
SERPINI2	0.142755	-0.328674
PNOC	0.322171	-0.798652
PMP2	-0.330541	-0.48003
EXOSC9	-0.488353	-0.37936
PPP1R3D	0.143969	-0.194204
PRKACB	0.670445	-0.833046
PRKD1	0.535472	-0.799731
PSPN	1.42886	-1.47379
PRRG2	-0.102973	-0.0987994
LGMN	0.542292	-0.58017
PSMB4	0.976555	-1.0734
PSMB8	0.844471	-1.08466
PTPRO	0.0384465	-0.816085
PTPRZ1	0.253277	-0.240995
PXMP2	0.000566075	-0.559189
QDPR	-0.164806	-0.367055
RAB3IL1	-0.760451	-0.0270043
RAD17	1.47677	-1.10532
RAD51B	-0.161409	-0.0918134
RAF1	1.46023	-1.09045
RAP1GAP	0.640665	-0.981436
RASA1	0.475259	-1.18628
RCN1	0.867859	-0.600948
RGS16	0.555319	-0.364445
RIT2	0.385838	-1.24666
RNASE2	-0.432159	-0.14677
ROS1	-0.15438	-0.230595
RPA2	0.490791	-0.456932
RPL7	0.120432	-0.128863
RPL13	-0.322705	-0.0997515
MRPS12	0.965644	-1.08116
RPS6KA1	2.37464	-2.12969
S100A5	0.651494	-0.963453
SARS	1.38411	-1.65874
ATXN1	0.817843	-0.77554
SCN3A	0.349204	-1.29673
SCNN1B	-0.181105	-0.542096
CCL2	0.683264	-0.522152
CCL13	0.530946	-0.820569
SELPLG	0.579817	-1.54194
SFPQ	-1.94531	-0.0274997
SH3BGRL	0.66688	-0.816118
SLC7A1	0.51753	-1.02248
SLC7A2	-0.210065	-0.394528
SLC8A1	-0.793276	-0.138883
SLC18A3	0.438035	-1.24936
SNAI2	0.710801	-0.716661
SMS	0.94206	-0.792645
SNRPD3	-0.247535	-0.704812
SOS2	1.06572	-0.763054
SPP2	0.267265	-0.788847
SRC	-1.09346	-0.0023775
AKR1D1	0.325689	-0.515851
SREBF1	-1.33575	-2.09293
SRY	-0.0189469	-0.643536
CDKL5	-0.0502457	-0.509521
SULT1C2	0.585985	-0.536457
SUV39H1	1.46073	-2.74077
TAL1	0.765137	-0.677641
TCN2	0.287652	-0.589203
TEAD3	0.353528	-0.510547
TGFBR1	0.740346	-0.650063
TCHH	-0.0469508	-0.361929
TIE1	0.577622	-0.609804
TNF	0.636909	-1.80329
TNFRSF1B	-0.271198	-0.515184
TNNI3	0.679077	-0.948247
TNS1	-0.144545	-0.242153
TOP3A	0.291831	-0.285447
TPD52L1	0.436886	-0.790499
TPM1	-0.0820529	-0.321752
TSHB	0.271911	-1.02774
TTF1	0.415092	-0.763933
TUBA3C	1.29344	-0.958868
UBC	1.43807	-1.07141
EZR	0.222702	-0.682166
WFS1	-0.621248	-0.632187
WNT6	0.92392	-1.07245
WNT8B	0.469984	-0.307524
WT1	1.65084	-1.24704
XRCC2	1.53727	-1.15529
ZIC2	0.758414	-0.514985
ZSCAN20	1.93891	-1.46817
ZNF70	1.01784	-1.35396
ZNF121	0.304477	-1.47903
ZNF180	2.98003	-2.11114
SLC30A1	0.276807	-0.198451
DEK	-0.50497	-0.238408
SEM1	-0.11995	-0.133196
ZNF212	1.84264	-1.44559
STAM	-0.963723	-1.22311
RASSF7	0.222604	-0.522491
USP5	0.6715	-0.587882
GAN	0.87165	-1.16159
ZNF239	0.870933	-1.09928
RBM10	0.382642	-0.859176
F8A1	-0.0809401	-0.223457
DHX16	1.53729	-2.07246
GAS7	0.652104	-0.852704
THOC5	0.452164	-0.554719
RGS20	0.652548	-1.83424
RUVBL1	0.0508169	-0.13176
UNC5C	0.0689284	-0.14144
OASL	0.305461	-0.480611
NCOA1	-0.376427	-0.15784
TNKS	-0.25189	-0.285422
ADAM20	0.573236	-0.385968
MTMR1	0.218696	-0.670891
FBP2	0.232537	-1.25069
LIN7A	-0.093778	-0.202565
PER3	1.20876	-1.06872
SYNJ1	-0.384773	-0.594067
TIMELESS	0.63101	-0.892418
AP3D1	-0.182416	-0.384604
SPAG9	0.323031	-0.633315
MAP7	0.117928	-0.201944
CLDN1	1.41754	-1.83298
SYNGR2	0.823894	-0.915668
LPAR2	-0.197297	-0.273268
TM9SF2	1.14822	-0.830967
GGPS1	0.70059	-0.804896
PIGL	1.69748	-1.28809
PSMF1	1.27474	-1.70304
EEF1E1	1.23617	-2.04944
MAD2L1BP	-0.594353	-0.158817
UBE3C	0.704692	-0.916151
SEC14L5	0.470592	-0.458395
KMT2B	0.697841	-0.469081
BCLAF1	1.09652	-0.787844
MTSS1	-0.323109	-0.131343
TATDN2	-0.123363	-0.43237
SEC24D	0.0368604	-0.348656
SRGAP3	-0.122903	-0.494257
G3BP2	0.963553	-0.707695
CRYZL1	0.757047	-1.60449
HS3ST4	0.644833	-1.47999
DOP1B	0.899789	-0.625609
NR1H3	0.279404	-0.729303
COL4A3BP	4.39567	-8.57462
RAD50	0.957758	-0.673453
RBM7	2.82029	-5.11387
RNF41	0.566836	-0.846387
MPZL2	0.61861	-0.890247
RCAN2	1.83414	-1.38908
ABCC4	-0.097358	-0.211271
SAP18	-0.0122851	-0.388715
APC2	-0.482535	-0.0771356
RRAGB	2.77296	-1.99859
ABCA8	0.411149	-0.321052
HMG20A	0.0853445	-0.410736
NDC80	1.13334	-0.818642
NSA2	0.324754	-0.592199
SPON1	0.149974	-1.23888
OLFM1	-0.587126	-0.0771843
COG5	1.98547	-4.7576
ZNHIT1	1.1133	-0.802403
SLC25A17	-0.0823253	-0.681655
UNC13B	0.486263	-0.515529
KAT5	-0.70463	-0.218502
SLC35A1	-0.33422	-0.748183
MTHFS	0.859714	-1.22152
GMEB1	1.52778	-1.76724
CCT8	1.22949	-0.899214
RBBP9	0.616139	-1.12206
ZMYND11	1.45574	-1.15666
ZNF274	0.621954	-1.55902
LYVE1	0.580448	-0.38285
BLCAP	-0.675113	-0.275706
MAN1A2	-0.338724	-0.0269438
PNPLA6	0.980428	-0.692009
AFG3L2	0.699317	-1.01542
BTG3	0.771221	-0.859184
TLK2	0.0925812	-0.614622
STMN2	-0.0573847	-0.11554
TBC1D8	1.00839	-2.43863
KAT7	-0.394287	-0.0915947
ABCB8	-0.475401	-0.429133
PADI2	0.573731	-0.598358
PACSIN2	-0.483113	-0.513425
MAN1B1	-0.747142	-0.257263
MGAT4A	-0.523159	-0.201619
COBLL1	-0.194891	-0.543783
ACIN1	0.276771	-0.437811
SORCS3	-0.0807833	-0.140322
EXOSC7	-0.271161	-0.045025
SNRNP200	1.42277	-2.45387
FNBP1	0.639154	-1.33284
NFASC	0.125446	-0.3945
ASTN2	0.142078	-0.7412
CLEC16A	1.5859	-2.46612
SIN3B	1.85812	-1.40738
HAUS5	0.229169	-0.449798
VPS8	5.30631	-7.82661
ANGEL1	0.0496937	-1.18659
TMED3	0.116323	-0.407492
CBX5	0.96337	-1.4971
TTC9	0.637252	-0.842778
KCTD2	0.685519	-0.770732
ZNF281	0.651259	-1.04993
PIK3R5	0.173095	-0.775761
TTC33	0.218653	-0.760651
PADI4	0.370763	-0.53399
CD2AP	0.994215	-1.16729
RABGAP1	-0.56977	-0.0887778
PPIL2	-1.5097	-0.60711
PITPNB	0.277335	-0.198808
CBY1	0.287975	-0.55187
NGEF	0.108831	-0.271639
FSCN2	-0.108818	-0.629607
QPCT	0.307238	-1.40874
SUMF2	0.579333	-1.68872
TPGS2	0.168832	-0.390443
SYF2	2.54222	-2.69978
KANK2	0.36649	-0.244675
SLITRK5	-0.162695	-0.0762253
OR1J4	0.595172	-0.573212
FBXW8	0.437144	-1.11889
TSPAN17	0.287705	-0.312408
FBXO4	0.390076	-0.443109
CLDN17	0.291795	-0.685102
LHX6	0.793158	-0.796812
DNAI1	1.48547	-1.84534
ARRDC2	0.754037	-1.21184
BBC3	-0.0144894	-0.187101
SALL3	0.583002	-0.385146
IL17C	-0.250354	-0.135704
GPR78	1.91377	-1.44864
BMP10	1.06668	-1.35194
HPGDS	0.340474	-0.527072
TOX3	0.185323	-0.477808
HTRA2	0.64636	-0.657813
POLM	0.795366	-2.73326
FAM156A	0.564111	-0.805042
PHPT1	0.517398	-0.684719
RANGRF	-0.409855	-0.286435
DDX25	0.855163	-1.34514
PRSS50	3.41539	-2.45782
DMGDH	0.975485	-1.08269
OBP2B	0.628179	-0.530209
FSCN3	1.01443	-0.937255
HUNK	2.65588	-1.92876
ST6GALNAC6	0.705478	-0.482035
DNTTIP2	0.138755	-0.732761
ARHGEF4	0.123575	-1.10839
TAS2R14	1.64963	-2.24458
TRAT1	0.510391	-0.526258
CLEC4A	0.0555554	-0.276959
SOST	0.588832	-0.3899
COQ6	-0.0534201	-0.165964
POLR1D	-0.12177	-0.172019
YBX2	1.50175	-1.12313
SIDT2	0.676384	-1.00995
PHF20L1	-0.0652657	-0.298613
RNFT1	0.474186	-0.655821
DDX47	0.306668	-0.50044
PAIP2	0.703846	-0.749858
PIPOX	0.946568	-0.664675
BPIFA1	1.19168	-1.75828
WAC	-0.290966	-0.258414
HOOK1	-0.0316102	-0.328071
CSAD	0.106235	-0.860467
BIN2	0.00613166	-0.358197
PCF11	-0.0797453	-0.310282
UBE2D4	4.69226	-3.04896
CHMP3	0.794415	-0.808712
GINS2	-1.19824	-0.0934909
SUFU	0.232778	-0.678788
ZNF44	0.000139538	-0.623048
SH3TC1	0.932489	-0.651867
RC3H2	-0.208464	-0.372693
LRRN3	0.0979674	-0.532576
PDP1	0.111329	-0.476918
XAF1	-0.452205	-0.225575
GRAMD1C	0.853441	-1.09204
HYDIN	0.402146	-0.892417
TRPM4	0.0273853	-0.268994
HAUS6	0.602138	-0.517193
CC2D1A	0.931859	-1.19108
TMEM104	-0.577847	-0.111024
ST7L	0.345481	-0.408585
LIME1	0.123232	-0.368969
DNAJC28	0.50827	-0.779221
MRPL16	-0.0610786	-0.193454
PLAAT2	0.54187	-0.354922
AURKAIP1	0.259143	-0.888976
ZWILCH	0.737925	-0.976002
TMEM33	0.841367	-1.6694
SHQ1	-0.157072	-0.297521
ATAD3A	1.5172	-1.70459
ELP2	0.501487	-0.806642
BRF2	-0.191123	-0.370108
GIMAP5	1.9747	-1.49155
STYK1	0.53696	-0.647163
TNFRSF19	0.00470549	-0.415126
NOP10	0.126506	-0.340852
ZNF446	-0.251129	-0.118191
DENND4C	0.588145	-0.389372
ASF1B	1.03027	-2.80057
MINDY1	-0.20997	-0.0775223
ADAP2	1.29416	-1.56988
PCDHGC5	-0.148592	-0.717815
PCDHGA10	-0.406207	-0.131387
GKN1	-0.00414523	-0.290106
RPRM	0.939572	-0.658255
INPP5E	1.74056	-1.83401
LXN	0.193615	-0.564463
NCLN	2.32201	-2.25463
GPR108	0.332395	-0.334696
PARP11	0.0549688	-0.857699
CAMK1D	-0.417538	-0.166475
CD177	0.27303	-1.32596
VANGL2	0.32778	-0.32192
RCN3	1.20092	-1.06132
RAB22A	0.470704	-0.579831
AS3MT	0.86866	-0.759421
PRR12	1.27498	-1.16214
NWD2	0.519871	-0.340123
XPO5	-1.08706	-0.142633
TBC1D14	-0.164247	-0.217062
ALPK3	-0.678394	-1.16965
TRMT9B	0.520361	-0.510368
RANBP10	0.349192	-0.49862
ISLR2	1.02254	-0.724818
PHF12	1.69479	-1.286
CAMSAP3	0.33213	-0.527428
RNF213	0.646181	-0.732308
MIER1	0.32586	-0.321349
SLC7A14	0.417889	-0.510022
PCDHB16	0.237954	-0.499646
GBA3	0.644644	-1.35207
ZP4	0.913497	-0.636558
MRPS35	0.897011	-0.622729
FKBP10	0.109948	-0.408373
ABHD4	-0.449092	-0.451163
PKNOX2	0.460929	-1.19975
THADA	0.104328	-1.00574
ZBED8	-0.00591212	-1.02148
FAM217B	0.126818	-1.20535
NEUROG2	0.0664351	-0.750495
FIGNL1	0.617091	-1.53069
OXCT2	-0.170931	-0.629933
SLC39A8	-0.304006	-0.124961
ZSCAN31	0.090442	-0.36867
COP1	0.762165	-2.07861
GMCL1	0.535399	-0.671834
TTC31	0.752514	-1.03564
TSPY2	-0.0972585	-0.506813
WDR13	1.24674	-0.91221
C16orf58	-0.129702	-0.779721
IPPK	-0.0637283	-0.0880236
FNDC4	0.172578	-0.228148
ETNPPL	0.898935	-1.22451
CENPH	0.795045	-0.776306
CDK15	0.16557	-0.994351
WNK3	0.0374174	-0.504019
C11orf95	0.540081	-0.778491
COLEC11	2.17914	-2.20421
SLX1B	1.40215	-3.06733
ASPSCR1	0.917806	-0.987439
FASTKD3	0.198682	-0.879082
MAPKAP1	-0.0667622	-0.504637
DHRS11	0.467574	-0.499558
ZNF557	1.42239	-1.05749
CCDC121	0.326035	-0.445795
RHBDF2	0.131037	-0.832603
NPEPL1	0.111669	-0.360235
CLMN	-0.764051	-0.134194
AGBL2	1.10958	-0.799238
RNF122	0.056712	-0.346452
BAALC	1.05883	-1.11886
THSD4	0.484843	-1.18355
CCDC134	0.343108	-0.330851
ZNF696	2.00796	-1.51507
TTC26	-0.0148183	-0.572898
MAP3K19	-0.141987	-0.409667
PQLC1	1.01153	-1.42855
TARS2	0.29934	-0.330151
ORAI2	0.429477	-0.282232
SLC35F5	0.0638868	-0.48317
CDK5RAP3	0.799741	-1.77516
CEP70	-0.110807	-0.0674069
ABTB1	0.116879	-0.381159
RNF39	0.0508722	-0.637231
ESX1	0.719037	-0.699946
THSD7B	0.639707	-1.73266
APOL3	0.619384	-0.642382
KDM7A	-0.0523624	-0.987277
TUBB1	0.43803	-0.669295
OR4A15	0.496087	-0.521455
POLR2M	1.71028	-1.2973
LBH	0.213044	-0.168032
ITM2C	0.400621	-0.317463
INO80B	0.010256	-0.412341
MXD3	1.10195	-0.792535
SELENOO	0.0744739	-0.742708
CCDC3	1.06702	-1.04627
LONP2	1.75273	-1.72666
KCNK16	1.55552	-2.25144
EIF2A	2.15659	-4.30217
ZNF394	1.29322	-1.36596
FAR1	-0.114137	-0.701612
RGPD5	0.293108	-0.238889
NBPF3	0.750119	-1.28108
SLC37A3	-0.0449812	-0.225213
SYT3	-0.274814	-0.0667716
HVCN1	1.05609	-0.754997
PCGF5	1.36101	-1.20782
HHIPL1	0.577787	-0.74209
RAB11FIP4	0.598052	-0.464653
MAML2	0.901417	-0.627233
EFCAB7	1.55594	-1.90301
L3MBTL3	-0.636826	-0.538524
PHYHIPL	1.04958	-0.749358
PLA2G12B	0.40319	-1.68979
SPINK7	0.297999	-0.855971
USP32	-0.325427	-0.185193
PPP1R9B	0.476088	-0.847453
ZNF607	0.265674	-0.418208
RTN4IP1	0.299138	-0.228508
CBR4	0.773579	-0.532114
ZDHHC12	-0.158519	-0.277765
FAM136A	1.92385	-1.45537
ALKBH6	-0.15215	-0.179061
PIGY	1.11414	-1.91412
HIST1H2AH	-0.259169	-0.603028
KRTAP9-4	0.439232	-1.05746
MICALL1	0.667324	-0.446158
STON2	0.365989	-1.22602
HELZ2	0.743852	-0.503588
RRP36	0.199456	-0.407699
NAV3	0.352235	-0.806065
PPP1R3F	0.317276	-0.433759
FGD3	0.210049	-0.327516
FCHSD1	0.992257	-1.15679
TMEM116	0.39588	-1.2167
PHLDB2	1.1073	-0.797209
KCNH7	1.82007	-1.37842
LRRC46	-0.615765	-0.116793
N4BP2L1	0.103259	-0.699894
CEP95	0.225934	-1.26588
NUP210L	-0.23757	-0.389034
COL23A1	1.58889	-1.19702
ZNF845	0.101121	-0.160271
SYT12	2.05659	-1.55113
YTHDC1	0.234258	-0.313246
OXNAD1	1.07736	-1.868
CHMP4C	1.6735	-1.45226
NAPRT	0.536165	-1.15096
TTYH2	0.500998	-0.842448
ZNF101	0.587647	-1.67433
EPSTI1	0.255582	-0.456187
FDX2	0.954224	-0.736553
SLC46A1	1.32072	-1.23127
SLC52A3	-0.511164	-0.0927286
HELQ	-0.839837	-0.15221
HAUS1	0.0462972	-0.148111
GBP4	0.295151	-0.378439
KIR3DL3	0.0786997	-0.199521
NXNL1	0.0645163	-0.260023
RAB39B	0.470598	-1.19344
MRGPRE	0.459859	-0.674712
CATSPER1	2.85	-2.58334
OR5P3	1.11535	-0.926797
ADSSL1	-0.364811	-0.362031
NOXRED1	0.782837	-1.56586
AGBL1	0.564972	-0.37788
C17orf49	0.95183	-0.668426
OR7G1	2.09174	-1.14979
RPTN	0.693598	-1.38016
HMGB4	0.0363817	-0.646345
OSCP1	0.507628	-1.16056
UBXN10	1.95991	-1.48349
BPIFB6	0.650971	-0.781446
RBM45	1.15286	-1.87653
PTGES3L-AARSD1	0.897972	-1.70828
DCBLD2	-0.292589	-0.100422
AASDH	1.09191	-0.784806
PPARGC1B	-0.519962	-0.300997
MTPN	-0.0853195	-0.519086
MPLKIP	0.0423341	-0.499529
SSC4D	0.498024	-0.578219
SGCZ	1.27092	-0.931119
HGSNAT	-0.413284	-0.514918
NACC2	0.832361	-0.603003
OR1N1	0.260821	-0.797037
ZFP92	-0.142555	-0.809594
SELENOM	0.413838	-0.283958
NEK7	2.9428	-2.08563
GATA5	1.62101	-1.22184
RBBP8NL	0.095193	-0.647519
CNBD2	0.487388	-0.55896
ASB12	0.371646	-0.836331
UBQLNL	0.25571	-0.474452
LAYN	0.849035	-0.904378
GCOM1	1.25364	-1.01998
PRSS36	0.267946	-0.519061
CD300LG	0.0293615	-0.293917
RUNDC1	0.294469	-0.844722
CDC42EP5	0.501154	-0.502353
KNCN	1.5922	-1.21576
COMMD7	1.39812	-1.41503
XKR3	0.0393606	-0.172242
DNAJB7	0.321147	-0.859225
CKAP2L	-0.279349	-0.101714
FBXO41	-0.616609	-0.393354
PYDC2	0.182188	-0.506826
CREBRF	0.527757	-0.681453
CEP120	0.772817	-0.641
TMEM167A	0.926589	-0.909393
ARSK	-0.467362	-0.252992
CNKSR3	0.312849	-0.217009
MBOAT1	1.14331	-1.10258
VPS37D	0.168305	-0.93385
LOC158434	-0.0132466	-0.404832
CBLL2	0.832289	-0.948042
SLC5A8	0.853401	-0.701742
ZNF433	-0.0346198	-0.255169
LGI4	0.697294	-1.0096
SPRR4	-0.0172287	-0.676264
APOBEC3H	0.479395	-0.593975
PARP15	0.641705	-0.489135
SPATA5	-0.375622	-0.156923
PKD1L1	0.558347	-0.609831
ZCCHC12	0.382	-0.25356
ADAMTS17	0.31932	-0.926483
CCER1	-0.0449875	-0.447175
LDHD	0.0630739	-0.374727
EME2	0.641607	-1.58255
CADM4	0.378161	-0.827378
CYP4Z1	-0.130152	-0.207353
VWA3B	0.0892683	-0.452117
LRRC45	0.465829	-0.69539
TUBB	1.50178	-1.12321
SUSD3	-0.199308	-0.174968
AMER3	0.375475	-0.399702
OR5M8	0.0679375	-0.844826
STOX1	0.368329	-0.355132
FAM241B	0.0248942	-0.497477
OR5A2	0.722683	-1.02136
FAM13C	1.73226	-1.31573
HNRNPA3	0.159945	-1.67325
AK9	0.666202	-2.53987
OARD1	1.33554	-0.984245
ARMC12	1.32369	-0.974103
ZBTB12	0.636319	-0.632264
ADGRG3	0.546816	-0.456403
DEFB108B	1.01103	-0.715358
POLR2J2	0.541619	-0.617514
SFTA3	0.113319	-0.431096
UBN2	1.65748	-1.98085
EHBP1L1	-0.788799	-0.273601
NUDT8	2.16946	-1.61997
TAC4	0.199195	-0.428397
SMCO1	1.55236	-1.16909
ANKRD31	0.888209	-1.86966
SERINC5	0.319112	-0.63453
ALS2CL	0.395407	-0.38658
MAGEA2B	0.22598	-1.35577
PGBD3	1.18595	-1.46325
IFNL2	0.351825	-1.14239
C12orf80	0.176489	-0.853194
HECTD4	0.961722	-0.953
TEDC1	0.572487	-0.552987
NHLRC4	0.581009	-0.383228
CISD3	0.118906	-0.608447
UNC80	1.56972	-2.13074
DPH3	0.280041	-0.502226
TPRG1	0.314896	-0.747837
GPR150	0.698614	-0.646375
OR2V2	0.812069	-1.34313
C8orf31	0.323828	-0.903001
NKAIN3	0.298244	-0.377641
TMSB15B	0.537872	-0.393061
VN1R2	-0.449913	-0.0992383
KRTAP7-1	0.494487	-1.26563
KRTAP13-2	0.755919	-1.00628
KRTAP6-1	0.786826	-2.01615
KRTAP6-2	0.222083	-0.83432
KRTAP21-2	-0.158738	-0.347901
TMEM119	-0.81174	-0.380437
MSL1	-0.427118	-0.33362
MYPOP	-0.289756	-0.611193
NANOS2	0.303055	-0.447753
BEX5	0.171812	-0.422618
HEPHL1	0.241434	-0.537249
SMCO2	0.147973	-0.347737
FREM2	0.163474	-1.01854
NOTO	0.427745	-1.02806
AADACL2	0.284432	-0.531309
ECT2L	1.71391	-2.30065
MPC1L	0.477947	-1.2047
CLEC18A	0.309364	-0.489519
LCE1A	0.430574	-0.374062
DNAJB13	-0.350155	-0.26104
B3GNT8	0.42526	-0.725586
MIGA1	0.453501	-0.360427
RBM44	1.20047	-1.02124
CA13	1.03278	-1.03714
KRTAP10-2	0.520961	-0.842655
MRGPRG	-0.061033	-0.235894
C10orf99	0.0460875	-0.503726
RTL1	0.0613179	-0.90726
ZNF749	0.626783	-0.564781
ZNF324B	1.25734	-0.919941
HRNR	1.15493	-1.59082
OR6B2	0.337799	-0.44489
CLPSL2	0.55266	-1.00293
SAMD5	0.189524	-0.653331
OR51B6	0.216648	-0.800904
OR8H2	0.981956	-0.769644
IZUMO1R	0.84216	-0.664821
PRAMEF8	0.925246	-1.31848
C11orf87	0.324676	-0.605644
PRAMEF13	0.193469	-0.213041
KLHL31	1.58368	-1.19246
MIR183	0.11751	-0.562216
MIR200C	0.715327	-0.634505
MIR205	-0.770354	-0.113944
C8orf82	0.682417	-0.565375
ZNF705A	0.636524	-0.943161
HNRNPCL2	0.5621	-0.649775
STPG3	-0.0532902	-0.0755963
LMOD2	0.541786	-0.676941
MIR133B	-0.0118064	-0.483773
MIR345	0.111362	-0.343398
TIFAB	0.887779	-0.999278
CT45A1	0.47688	-1.87048
CLLU1OS	-0.192997	-0.405788
MIR181D	0.29846	-0.426905
MIR518D	-1.07657	-0.0808244
SMIM5	0.672795	-0.811647
KIAA0754	0.628497	-1.39565
LOC643802	-0.957572	-0.0918852
PGA3	-0.389289	-0.328221
CCDC154	0.492968	-1.19565
XAGE1A	0.51628	-1.38764
KIAA0895L	0.414467	-0.571372
RGPD3	1.29896	-1.47108
ANXA8L1	0.702744	-0.989773
KRTAP4-8	0.320317	-0.925093
KRTAP2-2	-0.115157	-0.219458
TP53TG3B	1.50436	-2.13765
SHISA9	-0.750523	-0.103412
ZNF726	0.969023	-1.17095
BTNL10	0.208745	-1.02861
HSFX2	0.0418662	-0.415445
C10orf142	1.22787	-0.891061
ANKRD63	1.06913	-1.32172
ZNF705B	1.08597	-1.38015
C17orf99	0.330242	-1.0233
USP17L13	0.605164	-0.496071
CLDN34	0.716357	-1.36715
MIR1203	1.20851	-1.4765
TMED7-TICAM2	0.0378235	-0.484946
MIR663B	1.46646	-1.00325
MIR4319	0.668282	-0.610348
MIR4273	-0.00679736	-0.297263
KRBOX1	1.47359	-1.9714
MICA	-0.20741	-0.329332
ATP5MF-PTCD1	0.322844	-0.337364
GIMAP1-GIMAP5	1.5716	-1.36411
ZNF559-ZNF177	0.331899	-0.339713
COMMD3-BMI1	0.108733	-0.274216
MIR4754	-0.937785	-0.0938412
MIR4724	0.760355	-0.65777
EBPL	0.67014	-0.633719
MIR4479	1.35767	-0.913634
ADH6	0.5706	-0.38106
ADRA1D	3.82089	-2.55939
ALPP	1.63944	-2.37361
AMBP	0.093263	-0.159017
ANK2	0.119606	-0.495493
AQP4	0.255971	-0.307509
ARCN1	1.17162	-1.32468
AREG	1.75316	-1.33217
ASCL1	-0.0640877	-0.380222
ATP1A3	-0.0158436	-0.254467
ATP2A2	1.26839	-0.929736
ATP2B2	0.927364	-0.647897
AZU1	0.463287	-1.88716
BMP1	0.442919	-0.86258
BMP4	1.53725	-1.15511
BRS3	0.0737937	-0.662133
MPPED1	-0.165305	-0.328112
CANX	-1.21926	-0.31148
CBFB	2.51163	-1.86634
CCNA2	-0.276245	-0.594788
CCNE1	0.780794	-0.579623
CD9	3.19585	-2.22772
CD19	0.181426	-0.441378
SIGLEC6	-0.158113	-0.600969
CD48	0.0124035	-0.659922
CD74	0.367224	-0.387519
CD151	0.150747	-0.328411
CDH3	2.71907	-1.96569
CDH18	1.07394	-1.52767
CDK6	-0.188689	-0.34454
CDKN2A	0.192668	-0.627455
CEL	-0.542285	-0.115189
CETP	0.0218997	-0.412213
CEACAM3	0.288132	-0.266011
CHI3L1	0.773812	-0.528095
CHN1	1.32635	-1.28268
LYST	-0.150493	-0.544471
CKS1B	-1.21846	-0.0475025
CLK1	0.520028	-0.34025
COL11A2	1.91388	-2.20302
COL15A1	0.360842	-0.537484
COL19A1	0.0912905	-0.469361
CRX	0.141828	-0.628972
NCAN	0.195676	-0.162205
CTSG	0.75209	-0.599679
CTSO	0.00742349	-0.637779
DAZL	0.0604622	-0.695763
DNMT3B	0.259532	-0.927699
E2F5	-0.425991	-0.315167
E2F6	-0.0437591	-0.0932294
MEGF6	-0.0230117	-1.4387
ELAVL1	2.65252	-2.45544
ADGRE1	0.159079	-0.47659
EPB41L1	-0.669787	-0.113968
EVX1	0.748482	-1.00875
FCGR1A	0.0355242	-0.883557
FCN2	1.43004	-1.71404
FDFT1	-1.94076	-0.201558
FGF1	0.174868	-0.441149
FLNA	0.702199	-1.45906
FSHB	0.423713	-0.864929
GAK	3.4169	-3.76768
GAPDH	0.0266925	-0.0986109
GATA1	0.646154	-0.854382
GBP1	0.428694	-0.881356
GBP3	0.691417	-0.788855
BLOC1S1	0.818019	-1.51838
GJA5	1.73306	-1.31676
GLUD1	1.41287	-1.21285
GNA15	1.36579	-1.01093
GOLGA3	0.089042	-0.487367
GP5	2.99981	-2.12067
GPR19	-0.307508	-0.22036
FFAR3	-0.209367	-0.185498
GRIA3	0.005434	-0.777269
GRIK1	0.716467	-1.70552
GTF2F2	0.490505	-1.53041
GUCY1A2	1.11154	-1.43746
GYS1	-1.42315	-0.314685
GZMK	-0.88569	-0.0512645
HAGH	0.688177	-1.66685
HBB	0.471083	-0.845424
HLA-DQB2	0.395502	-0.820943
HLA-DRB1	0.555666	-0.494904
HLX	0.299268	-1.4301
HNRNPA2B1	-1.26932	-0.140938
HNRNPL	0.3201	-0.815818
HOXA9	1.99836	-1.75768
HOXB7	0.586211	-0.990935
ID1	-0.0870426	-0.389532
CFI	0.361731	-0.803098
IL15RA	1.59771	-1.30568
IMPG1	0.969057	-1.40161
ITIH4	1.00199	-0.707515
KCNA4	0.261584	-0.769093
KCNJ3	0.0021777	-0.830586
LAMC1	0.37793	-0.314633
LASP1	0.666367	-0.589253
LDHB	0.610235	-0.814828
LIPA	0.325061	-1.60738
VWA5A	-0.122516	-0.341134
LOXL2	0.136497	-0.216264
LRP4	0.718364	-0.782365
BCAM	0.777559	-0.631865
MARCKS	-0.357042	-0.326244
MAGEB4	1.59078	-2.00074
MAN2A2	-0.113096	-0.523766
SMCP	0.433484	-0.679871
MFAP1	-0.40577	-0.186579
MLLT1	-0.35439	-0.040901
MMP12	0.408012	-1.19838
MOS	-0.384281	-0.157189
MPP2	0.522352	-0.341541
MSI1	-1.10253	-0.309561
MSX2	0.328309	-1.29406
MUC7	0.772365	-0.993963
MXI1	0.104966	-0.172167
MYH11	0.442501	-0.311162
MYO5A	0.520072	-0.74045
NAIP	0.504955	-0.632629
NBL1	0.370032	-0.559963
NDUFA7	-0.828329	-0.0409183
NDUFB1	-0.573713	-0.636739
NEUROG1	0.676892	-0.452934
NFE2L1	1.75387	-1.33275
NFKB1	2.69598	-2.39792
NMB	0.99323	-0.702088
NRDC	3.24587	-5.93034
ODF1	0.590023	-0.811865
OXCT1	-0.185223	-0.2051
P2RY4	0.448194	-0.356082
PAEP	0.483138	-0.386811
PAX9	0.170569	-0.279515
PCDH7	1.42219	-1.96014
PDE4D	0.265613	-0.779287
PDE6A	0.292945	-1.00885
PDE8A	0.59657	-0.503667
ENPP2	-0.0691862	-0.661185
ENPP3	0.112989	-0.276172
PEX6	1.0426	-2.18375
PEX7	0.941059	-1.59446
PFAS	0.968298	-0.908012
PGGT1B	-0.271221	-0.249663
SERPINA1	2.45018	-1.95096
SERPINI1	1.38319	-1.02438
PIK3C3	1.08392	-1.08287
PIK3CB	-0.12783	-0.340177
PLA2G1B	0.16016	-0.621745
PLA2G2A	0.0335068	-0.197543
PLAGL2	-0.0566493	-0.387582
SERPINF2	2.30162	-1.70861
PLOD1	1.27327	-0.932571
POLR2G	0.86093	-0.595649
POU4F1	0.159111	-0.547287
POU4F3	-0.211664	-0.28784
PPID	0.655552	-1.22618
PPP1R3C	1.46187	-1.60092
PPP1R7	-0.451191	-0.0804455
PTPA	-0.330576	-0.318018
PPP2R5C	-0.720671	-1.27601
MAP2K7	-0.0673193	-0.218556
PSMC2	-1.03827	-0.021042
PSMD1	1.31316	-1.19919
QARS	0.700881	-0.471456
RAD23A	0.0762118	-0.758871
RFC5	-0.0150257	-0.135125
RGS2	1.39867	-1.0374
GRK1	0.539224	-1.96784
BRD2	-0.935367	-0.119844
ROCK1	0.070544	-0.37855
RPL27A	-0.0148509	-0.451536
RPS6KA2	-0.468544	-0.191382
RYR3	1.41798	-1.07946
SAFB	0.185206	-0.334109
SCN1A	-0.355696	-0.163457
SCN2B	1.05506	-1.06687
SEMA3F	0.756464	-0.513331
ST8SIA1	0.31509	-0.445934
SIM2	0.410811	-0.330797
SLC1A1	-0.176404	-0.270757
SLC6A6	0.934417	-0.923774
SIGLEC1	1.03371	-1.24246
FSCN1	-0.400799	-0.144279
SRP72	1.25961	-0.921823
ST14	0.190267	-0.409157
STAU1	-0.736812	-0.742212
NEK4	-0.358709	-0.113502
TAZ	2.38882	-1.76126
TBX2	-0.102491	-0.296186
ELOC	-0.0975853	-0.344923
PPP1R11	0.0214513	-0.408615
TDGF1	-0.130264	-0.483372
TF	-0.192515	-0.32883
TFAP2A	0.503118	-0.415047
TFAP4	1.59509	-3.10837
TFF3	0.0527007	-0.258309
THPO	0.435232	-0.796835
TNNC2	2.07901	-4.00531
TNFAIP1	0.15493	-0.708139
TNNC1	0.71483	-1.4134
DNAJC7	-0.228267	-0.609712
HIRA	1.42642	-1.56218
TYR	1.08317	-1.38669
UBB	0.717753	-0.853241
UBA7	1.23387	-1.33844
UBE2I	0.678303	-1.0085
UCK2	-0.519555	-0.187681
VTN	1.64397	-1.24112
NELFA	0.0340196	-0.476654
WNT11	0.849902	-1.83451
WNT2B	0.831286	-0.571895
ZNF10	1.34343	-0.99042
ZNF75D	0.0942531	-1.11832
MKRN3	-0.654639	-0.0948533
ZNF224	-0.053014	-0.124341
LAPTM5	0.483893	-1.58361
TUBA1A	0.392155	-0.706492
LHX3	0.393546	-0.260234
FXR1	0.470634	-0.4043
CDK2AP1	0.151257	-0.793777
ELL	1.91684	-1.45069
AKAP17A	0.442183	-0.462106
ACOX2	0.541298	-0.591463
HIST1H2AL	1.05882	-1.83187
HIST1H2BM	-0.257832	-1.16383
HIST1H4J	1.15665	-0.83822
HIST2H4A	2.35855	-2.66546
MAD1L1	0.808916	-0.555309
OR1E1	0.243061	-0.780843
PLA2G6	-0.0256647	-0.970028
SRPX	0.138631	-0.412932
CUL4A	2.14299	-2.35808
CNTNAP1	-0.736019	-0.133082
DGKD	-0.295267	-0.213144
LGR5	1.15962	-0.841419
YARS	0.480789	-0.571678
CADPS	1.78596	-1.44939
EIF3C	1.1916	-1.41763
B3GALT4	1.48661	-1.4829
SNX4	0.772152	-0.526853
PROM1	0.952967	-1.35237
PRPF4B	1.19405	-1.80639
RAB29	-0.858712	-0.100066
CHRNA6	1.88979	-1.50599
WASL	1.51276	-1.133
ATP6V0E1	1.28629	-1.71662
SMC3	0.473946	-1.19737
EBAG9	0.51259	-0.61422
MAP3K13	1.13032	-1.50259
AP4M1	0.0494638	-0.486928
PTTG1	0.289211	-0.372817
NUMBL	-0.649863	-0.114897
SRSF11	0.81962	-0.671358
PPIG	0.722775	-1.7134
ZFYVE9	-0.209936	-0.321147
SLC22A14	0.603553	-0.867247
SLC22A13	-0.00688123	-0.615241
ARHGAP29	0.196316	-0.160487
FADS2	0.857611	-1.32916
NTN1	0.413026	-1.16351
CDY2A	0.462073	-1.49368
SH3BP5	0.142275	-1.0325
MED20	0.0789151	-0.238963
SLC25A27	0.253362	-0.985164
ATP5MF	-0.0705917	-0.158034
AKAP12	-0.409743	-0.668304
FAM53B	1.15279	-1.08124
RAPGEF2	0.409528	-0.759664
PPP6R2	-0.347907	-0.401523
RUBCN	-0.242861	-0.278131
URB2	-0.363385	-0.111818
LCMT2	0.410469	-0.69464
GINS1	0.0697548	-0.311216
DDX46	-1.3698	-0.321164
TBC1D4	0.823275	-0.976536
TELO2	-1.52986	-0.0169087
SGSM2	0.39148	-0.542034
P2RY14	0.91077	-0.665688
MED12	-0.381747	-0.0396367
ACOT8	-0.248166	-0.414419
ABI1	-0.267313	-0.192334
KCNE3	0.455329	-0.298233
CHAF1A	-0.893115	-0.0230964
DNAJB6	0.151052	-0.784731
UBA2	0.624399	-1.28841
RWDD2B	0.903056	-0.628783
TSPAN32	0.531227	-0.462491
AASS	0.386906	-1.12149
CNIH1	0.676524	-0.500809
SF3B4	-0.586921	-0.0435074
AKAP8	0.797665	-0.839076
UBE4B	2.32443	-3.11863
SNAPC5	0.796468	-0.545992
TRDN	0.328412	-1.59063
ECI2	0.385641	-1.30343
CIB1	0.235273	-0.200805
RPP30	-1.27783	-0.0180829
RABAC1	0.177847	-0.480192
NPC2	-0.126649	-0.122899
DRAP1	1.51261	-1.41574
SCGN	0.857878	-2.15116
DNPH1	0.79734	-1.16323
USP16	3.14903	-4.47169
CGRRF1	0.925912	-1.01231
CGREF1	0.243323	-0.242884
UGT2B11	-0.0491835	-0.379244
HSPH1	-0.103401	-0.188378
STARD10	0.574759	-1.59657
WASF3	-0.308561	-0.191469
MTMR11	0.137436	-0.478955
SF3A3	1.34236	-0.989411
SERINC3	-0.113334	-0.396689
LILRA1	-0.142426	-1.36485
EMILIN1	1.46591	-2.81756
CORO1A	0.279307	-0.983221
RABL2B	0.143551	-0.363528
PSIP1	3.67401	-2.47683
WDHD1	-0.136323	-0.163584
BAZ2A	-0.270696	-0.26359
ANXA10	0.307785	-0.414765
SLCO2B1	0.629886	-0.538938
VPS45	0.815268	-0.920979
GABARAP	-0.0598431	-0.610051
ITGA11	0.593197	-0.393012
ATG14	0.19615	-0.320539
ABLIM3	-0.157108	-0.41327
CD93	0.445422	-1.28281
SHANK2	0.561225	-1.11213
ERP44	-0.465887	-0.0233844
ZC3H13	-0.0490963	-0.202054
KDM6B	1.08413	-1.72157
NACAD	0.28815	-0.358015
FBXL7	0.175409	-0.378714
PMPCA	0.369732	-0.280243
JMJD6	0.916679	-0.719519
ZC3H4	0.301078	-0.720907
FBXO28	0.885795	-0.614258
PACS2	1.16873	-0.849549
UBR2	1.31951	-1.24714
SMG5	0.161191	-0.710903
COTL1	1.10933	-1.03144
ATP1B4	0.368717	-1.22168
CES3	0.778536	-0.531511
SCRIB	1.66764	-1.62148
ARHGAP45	0.181585	-0.15358
ACAP2	2.83832	-2.03431
PSD4	-0.30647	-0.575079
CLEC5A	-0.327523	-0.271759
BCL2L13	0.531198	-1.0959
TBC1D22A	-0.149233	-0.200678
RAD54B	4.04072	-3.97882
OLFML2B	0.454137	-0.851794
MYRIP	1.31097	-0.963628
TMEM87A	0.521315	-0.874935
MMACHC	0.735952	-0.497468
CLIP3	-0.174098	-0.194504
MOXD1	0.0619908	-0.536493
GORASP2	-0.340256	-0.207634
LTN1	-0.5489	-0.129448
ERC2	0.195938	-0.463327
TES	0.456694	-0.651785
ZNF658	1.85899	-1.40816
KIF26A	2.64403	-1.91998
GIMAP2	0.290883	-0.744874
MTG2	0.42415	-0.790392
RGS22	1.30102	-1.52213
INTS1	-0.33316	-0.211432
OR1C1	0.415019	-0.870427
FBXO5	-0.00830669	-0.0868788
ITGB1BP2	0.0473546	-0.442977
CKAP2	1.0543	-1.91425
SIGLEC7	2.34292	-1.73331
UQCRQ	0.660843	-0.745601
TAF5L	2.10318	-4.34413
DKK2	0.934232	-0.958993
SMC1B	0.607036	-0.849381
ZNF777	-0.0476312	-0.122378
TNFRSF21	0.0992815	-0.29353
KLHL20	-0.114709	-0.668716
FLVCR1	-0.152387	-0.359114
HIPK2	0.406307	-1.26042
TIMM21	0.064744	-0.402617
CD274	0.0445675	-0.700229
TFPT	2.05367	-1.54894
CCDC106	0.537235	-0.615179
ST8SIA5	-0.0219211	-0.311273
UBIAD1	0.474495	-0.448297
OBP2A	0.0138863	-0.731358
BICRA	0.839689	-0.579306
ADGRE2	1.54963	-2.07279
CXXC1	-0.0596569	-0.633158
CDR2L	1.09121	-1.10642
CRNN	0.768611	-0.523729
43800	1.28806	-1.38779
CUZD1	0.801507	-0.549602
MYEF2	0.490524	-1.06169
NTM	2.66041	-1.93104
COQ4	0.9319	-0.651369
ZNF706	1.70931	-3.90187
ANGPTL4	0.668741	-1.0037
HSD17B12	1.65982	-2.04164
JPT1	0.631238	-0.438729
CRBN	0.814953	-0.559579
MZB1	0.316707	-0.726046
C6orf203	0.0711325	-0.437214
GOLM1	0.0339632	-0.463359
ERGIC2	0.416778	-0.687882
GMIP	0.52943	-0.718305
TIMMDC1	-0.234011	-0.532456
UBR5	0.88225	-0.770698
TEX264	1.55372	-1.16993
TMA7	-0.280299	-0.116935
MRPS17	2.13425	-1.59672
AIG1	1.42355	-1.42632
TRPV2	0.286388	-1.07712
NOL7	0.576896	-0.850746
SNX9	0.819691	-0.563323
HPCAL4	1.90267	-1.53972
CIAO2B	-0.760013	-0.0811973
ERAP1	0.45671	-0.780288
PHAX	-0.048555	-0.507107
NANS	-0.942282	-0.271989
DPM3	1.26674	-2.02645
GAR1	0.392266	-0.259487
FBXO42	1.91376	-3.14029
TAF7L	0.699475	-0.61712
SHLD2	0.685326	-0.624282
NDUFB11	-0.453899	-0.061854
WDR74	-0.0610786	-0.240356
ZNHIT6	-0.903854	-0.114778
LY6K	0.162202	-0.416106
BNC2	0.136009	-0.575373
CNNM2	-0.0261168	-0.129266
AFTPH	1.36143	-1.00633
SWT1	0.60464	-0.614984
BCAS3	0.335275	-0.454635
SNRK	0.501718	-0.565844
CASZ1	1.28835	-0.945047
ELOVL2	0.549334	-1.90707
UBE2R2	0.914727	-1.20032
ODAM	0.341235	-0.642697
PINX1	0.829437	-1.19522
TMCO3	-0.299015	-0.314687
PIH1D1	0.26428	-0.232342
PHIP	0.484555	-0.316955
RNF31	-1.46222	-0.0659406
IFT57	-0.14771	-0.12368
BSDC1	1.23067	-0.961008
SRBD1	-0.555153	-0.645437
MRM3	-0.209403	-0.317904
ZNF532	1.0701	-1.48982
P3H2	0.386682	-0.598451
PNMA8A	1.15285	-1.1474
TMEM39A	0.0726855	-0.832185
MAP11	0.34439	-0.374588
TBC1D19	1.02266	-0.724912
CCDC91	1.12567	-1.3939
CPPED1	-0.0624244	-0.16252
SYNJ2BP	0.452671	-1.23098
ZCCHC8	1.399	-2.64486
TRMT1	-0.267308	-0.330283
NLRP2	-0.488464	-0.291198
IARS2	2.43754	-1.79365
CCAR1	0.885047	-2.28463
OGDHL	0.494764	-0.856455
CACNA2D3	-0.0096895	-0.53724
ZKSCAN7	0.808795	-0.55524
RCC2	1.10722	-1.24085
PCDHA7	-0.259526	-0.40518
TEX15	-0.0605861	-0.34353
YLPM1	-0.810868	-0.0255009
IRGC	0.627618	-0.80752
CABP5	0.227632	-0.1746
MUC13	0.00408445	-0.482123
DPYSL5	-0.341384	-0.318966
SH3GLB2	0.103829	-0.171066
C5orf15	-0.0639028	-0.265432
NIT2	-0.261864	-0.215608
MEPE	0.668861	-0.604228
RGMA	-0.316131	-0.348869
ATXN7L3	1.21064	-2.74099
CHPT1	-0.162873	-0.216573
TRIM49	0.511442	-1.475
AVEN	-0.158596	-1.14778
ANO2	-1.73116	-0.0118668
TRIM54	0.479742	-0.565507
SALL4	0.256029	-0.188369
ZNFX1	0.588151	-0.389396
ATP10D	-0.573139	-0.174261
PPP4R3B	1.38188	-1.02294
RHOJ	0.231149	-0.499938
CASKIN2	0.0104005	-0.0975558
ZNF398	-0.339159	-0.146117
WDR48	-0.598261	-0.090857
USP36	-0.914106	-0.0431773
HCN3	0.211931	-0.659991
USP29	0.639037	-0.799017
CWC22	0.641261	-0.586271
SCAF1	-0.413334	-0.0422801
RBM25	0.360544	-0.763974
SENP2	0.531406	-0.688392
FAM3A	1.26664	-3.10019
RNF123	0.926775	-0.873273
GPATCH3	0.737354	-0.909189
MCUR1	0.775919	-0.529504
MYO1G	0.31318	-0.559517
CLSTN2	0.405868	-0.747172
SAMSN1	0.217471	-0.523736
ELSPBP1	0.106723	-0.752767
NOD2	-0.357262	-0.206507
POPDC3	0.929278	-1.28804
STRA6	-0.515113	-0.151021
SIL1	0.327748	-0.794651
POLR1E	0.60289	-0.405163
GPR135	0.776821	-0.806676
CRTC3	0.39204	-0.526004
EPS8L2	-0.370579	-0.144702
CDCP1	0.479908	-0.314293
MRPL14	0.620618	-1.07427
TMEM135	0.27733	-0.198795
MARCKSL1	1.06968	-0.766085
UBE2Z	3.67341	-2.47634
SCNM1	3.00333	-2.79456
TMEM106C	1.62058	-1.22154
CARD14	0.12844	-0.307271
DHX58	0.527303	-1.02808
GDPD3	0.382765	-0.749548
TTPAL	0.139548	-0.192798
LRFN3	0.685133	-1.40471
CHPF	0.488029	-0.31916
RNF128	0.279765	-0.702246
VCPKMT	0.6001	-0.576345
NAA16	0.0257701	-0.761946
RIOX1	-0.41971	-0.19325
PPCS	0.704005	-0.47396
FBXO31	1.38418	-1.09832
ZNF408	-0.365811	-0.521054
TLE6	0.403264	-1.83972
RIN3	0.384792	-0.52638
SPEF2	0.15338	-0.975829
DSN1	0.734142	-0.912502
SVEP1	0.673969	-1.35504
PHC3	-0.306061	-0.135359
ATF7IP2	0.0999944	-0.121413
CCDC170	-0.7836	-0.11636
IFT74	0.487578	-0.878798
CEP290	-0.222497	-0.454549
FUZ	0.285322	-0.488415
CCDC92	0.550118	-0.593832
LY6G6C	0.655815	-0.915051
ITIH5	0.121417	-0.509495
OR6N2	1.13696	-1.76856
NETO2	-0.501557	-0.102118
C19orf12	0.871608	-1.22813
ZMIZ2	0.438635	-0.64595
MIXL1	0.00163667	-0.225859
KRTAP17-1	0.31704	-0.972549
TATDN1	0.446647	-1.17776
DTNBP1	0.067286	-0.336072
ZNRF3	-0.519505	-0.481279
CHD6	-0.186112	-0.26746
HAGHL	1.24278	-1.43073
POLDIP3	0.670156	-0.516027
PRADC1	0.503748	-0.76713
ZNF397	0.552818	-0.514447
CCDC77	0.78865	-1.11918
AKT1S1	0.0649727	-0.588408
C15orf48	0.498806	-1.45213
ZNF559	0.13185	-0.768573
MAP1LC3A	0.559545	-1.13502
PSRC1	2.61696	-1.90661
ZNF503	-0.0889213	-0.496352
PTPN5	0.0348817	-0.194932
SLC35B4	0.857922	-1.83265
TMEM209	1.87401	-2.44626
FBXL20	2.06273	-2.16051
AJUBA	0.246564	-0.477938
TOX2	1.04282	-0.74348
KRTAP4-3	1.15832	-2.43836
CABS1	-0.416662	-0.206737
TRIM15	0.516863	-0.531076
RSPRY1	1.68008	-1.27379
LACRT	-0.0755578	-0.127217
DCAF15	0.177569	-0.419394
ZNF682	0.0557886	-0.310836
CDKN2AIPNL	0.0901242	-0.359966
PKDCC	1.37956	-1.02097
RSAD2	0.738625	-0.990745
NLRP12	2.13564	-1.59805
GGTLC1	0.171878	-0.14916
DSEL	0.803411	-0.550869
PXYLP1	0.534867	-0.350358
FANK1	0.792	-1.09594
HELB	-0.374151	-0.0235484
TPTE2	1.75606	-1.33428
ARHGAP18	0.209167	-0.524761
CADPS2	1.17002	-1.30659
FOXP2	1.87472	-1.42005
RWDD2A	1.36545	-2.29966
GLMP	0.699358	-1.55511
SCAMP4	0.175022	-0.435676
GPRIN1	0.149703	-0.178427
CSMD3	-0.411588	-0.188697
SLITRK1	0.358244	-0.467483
MYSM1	0.295747	-2.36816
OSBPL8	0.0903115	-1.06437
C1QTNF1	1.00405	-0.715882
C1QTNF4	0.358336	-0.949519
TSGA13	0.0435141	-0.449785
ATG4A	0.11742	-0.587706
ZNF501	0.0782168	-0.468234
CCDC151	-0.498969	-0.0524593
WDR92	-1.06279	-0.0486472
TGM7	0.732512	-0.494773
LRG1	0.674485	-0.943157
GPR62	-0.169151	-0.369224
CHCHD1	-0.115497	-0.414948
OR4L1	1.13034	-1.39048
TTC8	0.937782	-2.13267
ANKS3	-0.0719872	-0.168282
ZNF543	2.13978	-1.60105
PLK5	-0.194819	-0.349132
WDR63	0.589252	-0.703512
TPRG1L	0.0267974	-0.237291
ZNF684	2.72983	-3.03617
AP1S3	0.587767	-0.420751
CD200R1	0.0955687	-0.891293
LSMEM2	1.06803	-0.923169
ACOT12	0.424327	-0.832602
OR2F2	0.458124	-0.816907
NKX2-6	0.93017	-1.26644
TMEM71	-0.608418	-0.400963
PNCK	-0.0815627	-0.0677199
ASB9	0.796942	-1.11784
PRICKLE1	0.76588	-0.521948
B3GLCT	-0.747376	-0.188494
ABHD12B	0.0992723	-0.482548
KIF18B	0.303877	-0.239211
ZNF480	0.193289	-1.49492
SIX5	-0.147971	-0.152785
GTSF1L	0.173385	-0.401177
LIPI	-0.246483	-0.107496
PUS10	0.85758	-1.5863
XXYLT1	0.165989	-0.519382
FAM71B	0.47686	-0.418321
CCDC167	1.03071	-1.19777
GIMAP8	0.0796703	-0.584136
TSTD2	0.856956	-0.592778
FAM71D	-0.18861	-0.201553
TMEM229B	0.645173	-0.934677
NOP9	0.732643	-1.80197
ZFP1	0.420047	-1.20074
SLC16A11	0.577633	-0.61117
ZNF564	0.712703	-0.522275
ZNF114	0.16482	-0.637969
ZNF781	0.878194	-1.20247
FNDC7	1.3125	-1.6391
PRICKLE2	0.940358	-1.15026
ZNF366	0.587186	-0.388628
LCA5	1.21938	-1.23504
COL22A1	0.701048	-0.471659
DNAH10	1.25457	-0.954834
EEF2KMT	0.365868	-1.0055
FCSK	0.441423	-0.810158
NLRC3	0.523553	-1.41977
ZNF585A	0.192365	-0.685549
CCDC125	0.562107	-1.12035
SLC44A5	0.941655	-0.86362
OR8K5	0.644605	-0.725002
OR5M11	0.908179	-1.97159
ZNF485	-0.356776	-0.14987
FAM171A1	0.324335	-0.54967
MICU2	0.782308	-1.20039
NT5DC1	0.820901	-0.649969
ADGRF4	0.0491056	-0.195118
RSBN1L	0.745888	-1.03274
FAM217A	-0.722874	-0.192271
ZNRF2	0.461336	-0.811579
DEFB114	0.41295	-0.883685
DEFB116	0.14189	-0.639034
DEFB119	0.213177	-0.350035
CNOT6L	1.29518	-0.951137
ANKRD18A	0.0933829	-1.00976
EBF3	2.8434	-3.57406
SNX32	-0.112301	-0.40826
OR2T6	0.293951	-0.769351
LCE5A	0.438271	-0.709722
HIST1H2BA	0.551319	-0.545699
GK5	0.130528	-0.400626
EML3	-0.351222	-0.286329
MFSD8	0.850208	-0.724324
SNX33	0.377096	-1.00062
MRGPRX1	0.0493099	-0.790724
AQP11	0.00727562	-0.559683
P4HA3	0.124808	-0.50853
CRACR2B	0.171924	-0.470447
TMEM80	0.340417	-0.928235
HARBI1	0.450078	-0.394302
MORN3	0.401424	-0.421684
TMPRSS12	0.851108	-1.17346
GPR137C	0.0339204	-0.16194
CAVIN1	0.543098	-0.355648
SIGLEC15	0.9522	-1.26228
ZNF575	0.931587	-0.650748
ZNF326	0.936898	-0.655909
ZNF789	0.770065	-0.980083
ZNF707	0.214775	-0.281496
FOXD4L3	-0.41812	-0.13583
DHRS4L2	0.167051	-0.943717
KRTAP23-1	0.795996	-0.630014
FFAR4	0.559323	-0.378627
ANKRD42	0.178691	-1.01564
CLEC4G	0.234721	-0.479173
ARMH1	0.182207	-1.26974
ABCB5	0.803341	-0.550834
ZC3H12B	-0.504402	-0.0710572
ACSM4	0.696044	-1.07975
GLDN	0.0800657	-0.588268
ZNF850	0.275331	-0.432051
LEUTX	0.443778	-1.53381
AADACL4	0.31444	-0.90681
MYBPHL	0.470435	-0.549232
ZNF860	1.32278	-0.97347
SOWAHB	1.23522	-0.903749
EYS	0.803573	-1.34657
LRRTM1	0.682935	-0.586696
ACSM2B	0.445917	-1.16141
PADI6	0.296504	-1.2359
GPR141	-0.0215691	-0.195001
SPEM1	0.224152	-0.821827
RAB15	0.656305	-0.979676
SLC22A10	0.634837	-0.574874
SHISA2	-0.064604	-0.687914
CCL4L1	0.610652	-0.442184
LDLRAD1	0.268804	-0.408035
C2orf81	0.49444	-1.18439
TMPRSS11F	3.19912	-2.23027
OR51Q1	0.811096	-0.701162
OR6C75	0.173775	-0.992423
OR7G3	0.168	-1.1103
ZNF793	2.85032	-2.32148
OR1K1	0.191916	-0.486411
SNX19	0.847658	-0.71564
PRSS57	0.562382	-0.679849
C4orf48	0.108553	-0.290519
CUEDC1	0.158143	-0.241405
POTEG	0.126706	-0.439067
MIR133A2	0.652766	-0.602797
MIR194-1	-0.342183	-0.193376
SPINK14	-0.0646224	-0.165997
MXRA7	-0.0418038	-0.569309
PSG8	0.926096	-0.813891
MIR339	-0.421508	-0.114847
MIR370	0.243789	-0.402125
GIMAP6	0.970105	-0.999705
MIR425	0.845709	-0.918684
MIR431	0.234549	-0.851634
ECSCR	0.682084	-0.614368
TRIM49C	0.511442	-1.475
PPIAL4G	-0.277775	-0.191159
LYPD8	0.982054	-1.4029
PRB2	0.822719	-1.07585
ACTR3C	-0.562483	-0.46559
ZNF732	0.426319	-0.82405
MIR584	-0.148365	-0.248339
MIR619	1.49435	-1.27042
MIR648	0.959416	-0.758414
NUTM2D	0.916578	-0.966808
CCDC30	-0.147499	-0.274268
RAD51AP2	0.512693	-1.45855
TBC1D3H	-0.376156	-0.390257
FAM166B	0.108525	-0.336525
ZNF735	-0.154199	-0.246329
TMEM170B	0.256678	-1.18346
LRRC69	0.490475	-0.987475
KRTAP4-9	0.581187	-0.677271
UPK3BL1	0.585108	-0.387122
TOMM6	1.54578	-1.76168
POTEB2	2.53321	-1.85709
TTC34	-0.179345	-0.573856
MIR3183	0.815389	-0.577992
MIR3937	0.616018	-0.583696
OCLN	0.265389	-0.214721
CASP12	2.59043	-1.89201
GIMD1	-0.0645154	-1.04013
ST20-MTHFS	1.60431	-2.29443
NEDD8-MDP1	0.417417	-0.765613
ZNF816-ZNF321P	1.08266	-1.37842
URGCP-MRPS24	-0.506631	-0.134085
MIR4733	-0.769888	-0.107246
MIR4738	-3.84373	-0.00519322
MIR4491	0.0373482	-0.313834
ACY1	-0.552512	-0.015568
A1BG	0.798023	-0.92561
HNF4G	0.261159	-0.544269
CCDC175	-0.039809	-0.140771
TMEM242	-0.0716065	-0.562115
DSTNP4	0.833909	-0.626886
CASTOR2	0.816165	-1.5146
ADD2	-0.693874	-0.0809291
GRK3	-0.519603	-0.431324
AFP	0.198218	-0.532084
AK4	0.714869	-1.57107
AMPH	0.489494	-0.419505
AMT	0.429421	-0.469478
ANXA5	2.02827	-1.95073
ANXA7	-0.627137	-0.150719
AOC2	-0.0468451	-0.0771611
APEX1	0.0209517	-0.441663
APOC4	0.712221	-0.952577
APOD	-0.171399	-0.707155
APRT	0.396749	-0.26237
AQP3	0.173331	-0.786972
AQP5	-0.761389	-0.120148
ASMT	1.48021	-2.07818
ATP1B3	-0.630101	-0.196716
ATP6V1B1	0.587146	-0.915453
BCKDHB	0.763591	-1.82466
BMP2	0.511507	-0.418839
BMP5	1.39494	-1.03447
CACNA1F	0.172255	-1.11545
CALB2	-0.0266671	-0.794684
CALM2	-0.755687	-0.201407
CAPZA2	1.14497	-0.828157
CASP7	0.412206	-0.731227
CBFA2T3	-0.505208	-0.224361
MS4A1	0.416786	-0.362984
CD37	1.23183	-1.58219
CD44	1.10332	-1.29651
CD68	-1.79897	-0.0412031
CD52	0.514922	-0.737745
CEBPA	0.520558	-0.997358
CEACAM4	0.84625	-1.04006
CHRM3	0.9049	-0.630138
COL3A1	0.327482	-0.374942
COL6A2	-0.502414	-0.0659165
COX6C	0.252017	-0.438106
COX7A1	1.38384	-1.73411
COX8A	-0.0639589	-0.529585
CRABP1	0.114194	-0.375557
CREM	0.896771	-0.736121
CRYBB3	0.467522	-0.833441
CTNND2	0.446298	-0.378072
CTSH	-0.692724	-0.322403
CYP17A1	0.380471	-0.570642
CYP27B1	-0.366324	-0.160221
DGKA	-0.411105	-0.229663
DAXX	0.254132	-0.187584
DCK	0.714815	-1.05936
DMRT1	0.626888	-0.416965
DNA2	-1.47404	-0.005972
DUSP4	0.184885	-0.375412
DUT	1.15757	-1.10097
E2F2	0.448493	-1.04223
EEF2	1.07129	-1.00509
ELF3	0.441309	-0.319972
DMTN	1.72621	-1.31116
ERBB4	0.604275	-1.16362
EVI2A	0.881321	-1.26159
FABP1	1.09871	-0.789948
FANCC	0.25098	-0.596143
FHL2	1.02685	-1.20191
FOXE3	0.668573	-1.94819
FMO2	0.959026	-1.23374
ACKR1	0.550523	-0.909561
GALK2	0.61481	-0.755675
GATM	0.376472	-0.663433
GCH1	0.344385	-1.12574
GK2	0.455348	-0.436414
GLB1	0.305334	-0.218208
GPR3	1.42022	-4.09696
GPR12	1.03542	-0.737466
LPAR4	-0.104631	-0.298536
GRB14	0.0472074	-0.49692
GRIA2	3.09826	-2.17929
GRIK5	0.172052	-1.23782
GRM4	-1.03359	-0.0660847
GRM5	-0.230069	-0.400598
GUCY2F	-0.0134379	-0.127168
GYPE	0.491002	-0.446751
HDC	0.649504	-0.774627
HLA-G	0.22494	-0.407529
ONECUT1	0.590904	-1.69882
HOXA1	1.22792	-0.897459
HPCA	1.69872	-2.529
IBSP	0.0937603	-0.709253
ICAM3	-0.136615	-0.318794
IDH3A	0.488655	-0.319578
IK	-0.121632	-0.376222
IMPA1	0.00603794	-0.393176
INPP1	1.47519	-1.97784
INSM1	0.234434	-0.963781
INSRR	0.0246253	-0.255818
KCNC3	-0.341585	-0.0266477
KCNJ10	1.70273	-1.81449
KCNS2	0.813784	-0.558778
KIF2A	0.255101	-0.739916
TNPO1	0.422068	-0.353861
KRT31	0.322335	-0.471966
KTN1	0.794197	-0.985054
LIG4	0.123312	-0.129957
PRICKLE3	4.56734	-2.97846
LRP1	0.510839	-0.400634
CAPRIN1	-1.3327	-0.0238223
SMAD7	1.08733	-1.02913
MAF	0.357114	-0.81382
MAG	0.488608	-0.519767
MAGEA10	0.217486	-0.37941
MAP1A	0.49441	-0.558737
MC2R	-0.023544	-1.2409
ME2	-1.27883	-0.0653163
MEST	0.0745428	-0.581333
MIA2	0.152265	-0.647927
KITLG	0.0170673	-0.629292
MGMT	0.620068	-0.900654
CIITA	1.76308	-1.6418
AFDN	-0.221165	-0.395885
MME	0.0288353	-0.438753
MMP2	0.108756	-0.232816
MNT	1.28831	-0.94498
MSRA	-0.0309976	-0.758739
MYBL2	0.550715	-0.423184
MYF5	0.313603	-0.296978
MYL2	2.19887	-2.80292
NARS	0.76088	-0.91801
NCAM2	0.320595	-0.457378
NDUFB7	-0.763003	-0.402729
NEO1	1.03242	-1.49937
NFKB2	-2.04403	-0.0367442
NFKBIA	1.0721	-2.18528
NGF	0.194996	-1.46962
NPY5R	0.129383	-1.11469
NUP88	0.853574	-0.589849
OCA2	0.000451681	-1.1976
OGN	0.307046	-0.57155
OMG	0.869954	-0.873308
ORM1	0.871709	-1.57448
P4HA1	0.203288	-0.183646
PCM1	0.390273	-0.415081
PDCD1	2.48122	-1.82341
PDE9A	0.547431	-0.709295
PEPD	-0.390475	-0.183013
PER1	0.460921	-0.468719
PGM3	0.676476	-0.731299
PIN4	0.611885	-1.18696
PKM	0.263429	-0.26782
PLGLB1	0.0830658	-0.699393
PLTP	0.280183	-0.200404
EXOSC10	0.595229	-0.622599
PODXL	1.70062	-1.29019
POLB	0.890548	-0.617521
PRELP	0.118834	-1.48666
PRPS2	1.3629	-2.55498
MASP1	-0.400044	-0.426002
PSMA6	-0.501379	-0.0801554
PSMA7	2.79185	-2.01051
PSMD8	-0.332798	-0.828302
PTGER1	-0.065555	-0.291811
PTHLH	0.479048	-1.44188
PTPN1	0.0344076	-0.18352
PTPN7	-0.294786	-0.18604
PTPN14	0.0903337	-0.117644
PYGM	-0.233701	-0.0707988
RELA	0.555024	-0.800896
RFX5	1.28538	-1.42526
RNASE4	-0.0330193	-0.740807
RPL10	0.863399	-0.597898
RPL11	0.985618	-0.722821
RPL26	-0.495038	-0.0662137
RPS25	1.99191	-2.07964
RTKN	0.951906	-0.739807
S100A9	-0.265864	-0.376194
S100P	-0.876708	-0.0175523
SCP2	0.879194	-1.59463
CCL20	1.8261	-2.22258
SDC2	-0.45716	-0.843357
SEC14L1	1.73722	-3.27076
SET	2.10432	-1.57852
SFRP2	-0.181099	-0.144015
SFRP5	1.36329	-1.19973
SLC6A2	-0.831538	-0.278926
SLC6A7	0.277393	-1.59914
SLC6A11	-0.0977455	-0.604874
SLC22A1	0.327517	-0.989356
SOX3	1.47254	-1.09911
SP1	0.874088	-0.727064
SSR2	0.496732	-0.849244
SULT1A3	0.609376	-1.20008
TAF2	-0.140518	-0.0638523
TAF7	-0.337279	-0.14568
TARS	-1.70052	-0.0177071
TEC	0.161728	-0.605827
TFDP1	0.784975	-0.928163
TGFBR3	0.460082	-0.512918
TRAPPC10	-0.401809	-0.16663
TNNI1	0.348401	-0.550196
TPH1	0.0376545	-0.489436
TPT1	3.28659	-6.742
TUFM	-0.134163	-0.106811
TWIST1	0.45377	-0.369694
TXN	0.301693	-0.759453
TXNRD1	1.48641	-1.70894
UBE2E1	1.53775	-2.3072
UBE3A	0.29882	-0.674995
UQCRFS1	0.324861	-0.22337
WNT10B	0.3152	-0.387276
XBP1	-0.658562	-0.216114
ZNF7	-0.859461	-0.02128
ZNF124	0.52919	-0.696781
ZNF236	0.185807	-0.300742
MALL	0.735296	-1.1166
FZD5	1.0083	-1.79741
RAB7A	12.3745	-22.7682
GLRA3	1.2568	-1.26288
MLLT10	0.425757	-0.337508
KMT2D	0.560838	-0.396363
NAA10	1.09026	-0.783606
EPX	0.329974	-0.797824
ACOX3	0.240518	-1.16374
BCAR3	1.05346	-1.76509
GNPAT	1.44952	-2.38527
CILP	0.823878	-1.05537
AP3B1	0.246711	-0.298911
MAPKAPK5	0.407334	-1.19939
NPFF	1.06195	-2.7786
CDK13	0.564346	-0.371194
KCNK5	0.130449	-0.164049
LAMTOR3	1.45148	-1.23913
SOCS1	0.152345	-0.39168
DYNLL1	1.01475	-1.16488
GALNT4	1.42493	-1.83936
B4GALT3	-0.534431	-0.844506
TNFRSF18	0.243201	-1.46682
TNFRSF11A	-0.215248	-0.259563
HIST1H2BJ	0.081441	-0.749075
SELENBP1	4.18813	-3.31016
KALRN	-0.288223	-0.180421
TM4SF5	0.0105005	-0.807107
PAPSS1	-0.136182	-0.357916
SLC16A5	0.15121	-0.661568
SCAF11	0.426154	-0.355153
DEDD	0.0856594	-0.39577
SLC33A1	-1.33201	-0.960997
FCMR	0.308608	-0.214979
ZBTB22	1.58658	-1.19498
TRIP10	0.323437	-0.599899
CD163	0.952608	-1.28452
ADIPOQ	0.137006	-0.135162
NRXN2	0.596464	-0.736373
LIPG	1.00284	-0.863551
MAP4K4	0.952126	-1.17581
PCYT1B	0.246162	-0.342767
AKAP6	-0.0691471	-0.17049
NAPSA	0.391973	-0.702143
ADAMTS2	0.104274	-0.312077
CXCL14	-0.36061	-0.276622
ENTPD4	0.056236	-0.313525
RAB36	-0.0158441	-0.599986
NCOR1	-0.0711938	-0.206332
TRAF4	2.15603	-1.84959
EMC2	1.10058	-2.48065
KIAA0100	0.0829065	-0.600783
DHX34	1.05135	-0.750985
RAPGEF5	2.78862	-2.00855
KIAA0232	0.0788984	-0.702325
TSC22D2	-0.33905	-0.119529
PJA2	-0.343099	-0.597992
WASHC5	1.14483	-0.828045
MRC2	-0.121434	-0.484975
HDAC5	1.03856	-0.740126
ACTR3	-0.582641	-0.127344
TSFM	0.171571	-1.01253
ZNF263	-0.00497543	-0.832465
TRAP1	0.882219	-0.734067
ABI2	0.47912	-0.814618
ZNF197	0.613003	-0.592866
LHFPL6	1.18277	-2.41153
HNRNPR	0.540472	-0.353913
SRRM1	-2.31386	-0.0128508
IGSF6	1.02803	-0.982434
RAMP3	0.03856	-0.274368
SIGMAR1	-0.119426	-0.110003
SMNDC1	-0.254056	-0.264642
LAMC3	-0.339624	-0.150911
BTN3A3	0.484052	-0.668843
RAPGEF3	0.0227662	-0.431601
CFDP1	0.473001	-0.446489
EMG1	0.339302	-0.584931
GPNMB	0.838694	-1.17889
MERTK	0.312487	-0.538819
EIF3M	0.942702	-1.3532
SEC23A	0.336064	-0.229169
CIB2	1.94146	-1.46972
ATG7	0.0351341	-0.0996417
RNASEH2A	0.216635	-0.872101
CXCL13	0.317666	-0.859083
SLC34A2	1.02668	-0.871123
SMC2	0.444157	-0.290876
PDLIM5	0.260333	-0.845183
ARID3B	0.0410565	-0.227075
MYL12A	-0.305595	-0.270973
NPRL2	1.69137	-1.30975
IGF2BP1	0.633537	-1.02095
PRELID3A	0.0399438	-0.476226
ZNF273	0.616639	-0.76772
CPLX1	0.410791	-0.330441
LILRB1	3.28246	-3.10821
CD300C	0.444304	-0.598797
APOBEC2	0.540579	-1.44668
YWHAQ	1.58477	-2.40284
TMSB15A	0.393485	-1.00595
KDELR2	0.45841	-0.937353
UPK1A	1.22639	-1.74058
WWP1	1.20217	-0.875859
DUSP14	0.74375	-1.11261
PRDM4	-0.234121	-1.44622
KIF3A	0.0380923	-0.360819
SOX21	0.191875	-0.606321
SLC2A6	0.541725	-0.354835
NISCH	0.630099	-0.90762
COPE	0.199308	-0.264011
ECD	0.125422	-0.470546
TFEC	0.841702	-0.746737
PUF60	0.627215	-0.417145
RHOBTB3	0.621555	-1.39465
ZNF510	-0.0318525	-0.64343
ENPP4	0.0501954	-0.620435
SIRT2	0.57042	-0.647372
PAXIP1	-0.424453	-0.27585
KDM1A	0.412979	-1.1056
SARM1	0.328008	-0.868863
GPATCH8	4.22235	-2.76889
DCUN1D4	0.700187	-0.939629
SSPO	1.28172	-1.64868
ARL6IP1	0.452403	-0.612684
PLCL2	1.20547	-2.31917
COBL	-0.433071	-0.158341
CSTF2T	0.372652	-0.503373
U2SURP	0.479242	-0.313763
OBSL1	-0.942493	-0.220928
NCS1	0.413389	-1.06285
GPR161	0.141772	-1.30523
QPRT	0.244422	-0.419464
MORC3	1.79627	-2.13903
CDK20	0.896922	-0.743916
HEBP2	0.706338	-1.68214
SSBP3	0.318996	-0.421924
STX12	1.66353	-2.44362
CADM1	0.719608	-0.879642
TMEM245	2.10598	-2.04775
AIPL1	0.306812	-0.54114
TP53TG3	1.50436	-2.13765
RPL36	1.92489	-2.7838
MTHFD1L	0.92678	-3.22112
CNOT10	0.0560549	-0.722047
ANAPC15	-0.818459	-0.168116
VIRMA	0.210789	-0.300342
SPATS2L	0.0693415	-0.558828
PTCD1	0.322844	-0.337364
PLEKHG3	0.315471	-0.218381
OSBPL3	0.190114	-0.157685
CFAP61	1.24908	-1.06284
WSB1	2.78548	-3.73314
NAT9	1.00031	-0.728942
TIAM2	0.913609	-1.89053
CABYR	0.0636599	-0.959834
PTPN18	1.53793	-1.65944
HEYL	0.708062	-0.776021
AP3M1	1.0456	-0.88372
MLH3	1.39178	-1.98501
VPS41	1.5765	-1.95204
RPUSD2	0.829938	-0.590539
CACNG4	0.652498	-0.812921
DKK3	1.34359	-1.72387
PCDH17	0.417946	-0.409076
RBMX	0.449601	-0.69746
RABGEF1	4.83467	-4.85716
EML4	-0.311509	-1.2287
TMEM121B	0.459232	-0.399184
LAMTOR2	1.30862	-2.64234
TMPRSS11E	0.234252	-1.03539
COMMD5	0.731913	-0.85414
COMMD9	1.06352	-1.3905
REPIN1	0.383756	-0.254831
EFEMP2	0.0729417	-0.791294
GALNT9	0.834544	-1.05485
HDGFL3	0.116435	-0.818938
DHH	-0.0724787	-0.394926
IMPG2	0.408553	-1.03084
MRPS2	0.460554	-0.552219
SBDS	1.55855	-1.73616
C3orf18	0.403398	-0.507784
[truncated: 17,000 more rows]
