# Supplementary material for: An iron-dependent metabolic vulnerability underlies VPS34-dependence in RKO cancer cells
Source: PLoS One. 2020 Aug 24;15(8):e0235551. doi: 10.1371/journal.pone.0235551 (PMC7446895; doi:10.1371/journal.pone.0235551)
Supplement: S3 Table — RNA-seq data collected for RKO cells treated with PIK-III. (XLSX) [file pone.0235551.s009.xlsx]

## Sheet: Table_S3_RNA-seq _plus_log2_lim
GeneID	Symbol	Log2 Fold Change (RKO PIK-III vs RKO DMSO)	-Log10 Adjusted P-Value (RKO PIK-III vs RKO DMSO)	RKO DMSO 1 (Log2 normalized expression values)	RKO DMSO 2 (Log2 normalized expression values)	RKO DMSO 3 (Log2 normalized expression values)	RKO PIK-III 1 (Log2 normalized expression values)	RKO PIK-III 2 (Log2 normalized expression values)	RKO PIK-III 3 (Log2 normalized expression values)
ENSG00000000003	TSPAN6	0.02453	0.1251	4.43	4.38	4.4	4.5	4.44	4.36
ENSG00000135749	PCNX2	0.23083	2.63277	4.39	4.2	4.32	4.52	4.57	4.52
ENSG00000171314	PGAM1	0.0007	0.00538	8.39	8.43	8.35	8.41	8.4	8.36
ENSG00000100335	MIEF1	-0.13668	2.08857	6.92	6.84	6.99	6.73	6.81	6.79
ENSG00000185347	C14orf80	-0.31278	2.5627	4.33	4.43	4.1	3.85	4.03	4.02
ENSG00000230823	CBX1P1	-0.36951	0.9504	-0.29	-0.07	0.17	0.03	-0.72	-0.54
ENSG00000241352	RP11-392P7.1	-0.22058	1.26162	3.22	3.28	3.05	3.03	2.9	2.95
ENSG00000116729	WLS	0.21061	3.91232	6.14	6.23	6.16	6.41	6.39	6.37
ENSG00000165275	TRMT10B	-0.1406	0.77436	2.82	2.7	2.83	2.73	2.57	2.64
ENSG00000070610	GBA2	0.01345	0.09769	5.59	5.6	5.53	5.61	5.53	5.62
ENSG00000163697	APBB2	0.03216	0.15796	3.79	3.61	3.82	3.77	3.73	3.82
ENSG00000273611	ZNHIT3	-0.1821	2.08085	5.25	5.35	5.26	5.19	5.07	5.05
ENSG00000163701	IL17RE	-0.38959	1.05424	0.28	-0.05	0.2	-0.43	-0.43	0.12
ENSG00000135750	KCNK1	0.23236	2.6745	4.4	4.43	4.27	4.53	4.7	4.54
ENSG00000107771	CCSER2	0.38021	3.29152	4.39	4.18	4.55	4.69	4.75	4.82
ENSG00000000419	DPM1	-0.20527	2.20897	6.05	6.12	6.12	5.94	5.93	5.8
ENSG00000198586	TLK1	0.00311	0.01523	5.58	5.52	5.75	5.58	5.64	5.63
ENSG00000241360	PDXP	-0.06218	0.57242	5.78	5.79	5.7	5.59	5.73	5.75
ENSG00000282712	DEAF1	0.10634	0.60612	3.26	3.39	3.28	3.36	3.48	3.39
ENSG00000185359	HGS	0.12201	1.42986	7.33	7.31	7.13	7.34	7.37	7.41
ENSG00000100342	APOL1	0.74699	1.93004	-0.68	-1.21	-1.07	0.04	-0.08	-0.63
ENSG00000119888	EPCAM	-0.35319	3.718	3.72	3.65	3.8	3.39	3.38	3.35
ENSG00000230844	ZNF674-AS1	-0.01967	0.07003	2.83	2.81	2.73	2.77	2.81	2.74
ENSG00000135763	URB2	-0.22029	3.0133	6.33	6.18	6.36	6.04	6.09	6.09
ENSG00000143303	RRNAD1	0.17382	1.45861	2.88	2.85	2.82	3.02	3.07	2.97
ENSG00000163702	IL17RC	0.41001	4.46299	4.23	4.26	4.04	4.54	4.55	4.65
ENSG00000107779	BMPR1A	-0.04886	0.32739	4.8	4.62	4.72	4.69	4.68	4.63
ENSG00000126746	ZNF384	-0.05321	0.59366	5.89	5.87	5.81	5.81	5.82	5.78
ENSG00000241370	RPP21	-0.16169	1.94084	4.89	4.95	4.76	4.71	4.74	4.66
ENSG00000000457	SCYL3	0.03606	0.10189	1.81	1.75	1.87	1.76	1.82	1.96
ENSG00000070669	ASNS	-0.17792	2.78148	5.78	5.69	5.8	5.64	5.58	5.53
ENSG00000273619	RP5-908M14.9	0.13168	0.25973	0.98	0.96	0.4	0.72	1.08	0.9
ENSG00000116741	RGS2	-0.62087	4.50549	3.27	3.44	3.23	2.73	2.79	2.55
ENSG00000100344	PNPLA3	1.1688	6.70736	1.48	1.21	1.12	2.51	2.31	2.51
ENSG00000135766	EGLN1	0.61097	7.50902	5.3	5.2	5.41	5.89	5.97	5.89
ENSG00000143314	MRPL24	-0.00135	0.00714	6.03	6.22	6.06	6.15	6.09	6.06
ENSG00000000460	C1orf112	-0.60195	6.12938	4.66	4.59	4.72	4.03	4.1	4.03
ENSG00000215784	FAM72D	-0.40396	3.14614	2.13	1.98	2.16	1.72	1.69	1.66
ENSG00000230847	RP11-195E2.1	0.13482	0.63243	1.28	1.55	1.45	1.64	1.53	1.53
ENSG00000107789	MINPP1	-0.09638	1.03487	4.8	4.77	4.74	4.61	4.69	4.7
ENSG00000145982	FARS2	-0.13999	1.04438	3.74	3.83	3.79	3.78	3.49	3.68
ENSG00000185379	RAD51D	-0.0814	0.66809	4.64	4.71	4.75	4.68	4.53	4.65
ENSG00000273622	CDC42EP5	0.34352	1.02044	0.57	0.87	0.2	0.89	0.85	0.9
ENSG00000070718	AP3M2	0.02774	0.18028	4.2	4.2	4.31	4.23	4.26	4.3
ENSG00000135775	COG2	-0.15152	1.88204	5.01	4.97	4.94	4.76	4.87	4.83
ENSG00000185386	MAPK11	0.65729	7.31403	3.26	3.26	3.32	3.96	3.92	3.94
ENSG00000213413	PVRIG	0.13295	0.35404	0.38	0.7	0.4	0.63	0.57	0.67
ENSG00000119900	OGFRL1	0.08741	0.60305	4.43	4.25	4.53	4.52	4.5	4.45
ENSG00000100347	SAMM50	-0.01785	0.12625	5	5	5.02	4.98	4.94	5.04
ENSG00000001036	FUCA2	-0.10099	1.92359	7.43	7.45	7.4	7.35	7.31	7.32
ENSG00000230849	GOT2P2	-0.29241	0.72735	-0.6	-0.84	-0.22	-1.02	-0.8	-0.72
ENSG00000215788	TNFRSF25	0.08183	0.19026	2.53	2.41	2.03	2.24	2.39	2.55
ENSG00000179528	LBX2	0.18364	0.73623	1.64	1.83	1.66	1.61	1.96	2.05
ENSG00000163704	PRRT3	0.31701	1.4855	0.23	0.27	0.24	0.65	0.54	0.51
ENSG00000259030	FPGT-TNNI3K	-0.0673	0.14545	0.94	1.22	0.73	1.07	0.82	0.81
ENSG00000135776	ABCB10	0.01197	0.06578	4.73	4.75	4.72	4.78	4.71	4.75
ENSG00000282735	KIAA0355	0.30901	1.67784	2.33	1.98	2.2	2.5	2.61	2.34
ENSG00000273628	RP11-756A22.7	-0.08889	0.17351	0.3	0.12	0.6	0.34	0.18	0.26
ENSG00000110921	MVK	1.55674	12.0345	4.55	4.58	4.42	6.05	6.09	6.07
ENSG00000070759	TESK2	0.27246	1.82139	2.04	2.08	1.99	2.27	2.29	2.36
ENSG00000126767	ELK1	0.24096	4.35649	5.94	5.93	5.88	6.13	6.21	6.14
ENSG00000081059	TCF7	0.00968	0.05187	4.52	4.45	4.59	4.6	4.52	4.47
ENSG00000230869	AGAP10P	-0.20071	0.96369	1.12	1.1	0.92	0.79	0.8	0.94
ENSG00000001084	GCLC	0.07959	0.65593	5.14	5.11	5.33	5.35	5.21	5.27
ENSG00000163714	U2SURP	-0.23953	2.70402	7.39	7.25	7.56	7.18	7.15	7.15
ENSG00000215790	SLC35E2	0.08216	0.47374	2.5	2.58	2.5	2.52	2.6	2.69
ENSG00000107798	LIPA	0.4778	6.69312	5.47	5.41	5.46	5.96	5.88	5.93
ENSG00000185404	SP140L	0.17679	1.59272	4.27	4.29	4.38	4.53	4.49	4.46
ENSG00000137818	RPLP1	-0.06384	0.47762	10.18	10.32	10.04	10.11	10.16	10.07
ENSG00000230882	AC005077.14	0.62271	4.84054	4.62	4.41	4.35	4.91	5.15	5.18
ENSG00000116752	BCAS2	-0.39496	5.39891	5.34	5.31	5.4	4.89	4.95	5.03
ENSG00000273633	CDC42EP5	0.34352	1.02044	0.57	0.87	0.2	0.89	0.85	0.9
ENSG00000001167	NFYA	-0.18648	2.88067	5.84	5.79	5.93	5.64	5.67	5.69
ENSG00000135778	NTPCR	0.11189	0.87299	4.71	4.85	4.61	4.86	4.81	4.83
ENSG00000143320	CRABP2	-0.39923	3.52858	3.14	3.29	3.07	2.88	2.72	2.7
ENSG00000126768	TIMM17B	0.17592	1.84378	5.16	5.25	5.03	5.25	5.38	5.32
ENSG00000169139	UBE2V2	-0.2426	3.30051	5.73	5.77	5.87	5.6	5.53	5.52
ENSG00000107815	TWNK	-0.05563	0.59679	6.29	6.21	6.35	6.22	6.21	6.24
ENSG00000273637	RP5-864K19.7	0.31702	3.46629	4.4	4.17	4.3	4.65	4.58	4.6
ENSG00000116754	SRSF11	-0.14313	2.14756	6.62	6.72	6.68	6.58	6.52	6.49
ENSG00000198625	MDM4	0.03519	0.22885	4.83	4.69	4.78	4.8	4.79	4.81
ENSG00000241468	ATP5J2	-0.19465	2.09708	7.67	7.87	7.6	7.61	7.48	7.46
ENSG00000282747	AC131056.5	-0.32417	0.65947	-0.43	-0.01	-0.16	-0.44	-0.61	-0.52
ENSG00000070770	CSNK2A2	-0.02799	0.20824	7.15	7.06	7.28	7.15	7.14	7.11
ENSG00000185418	TARSL2	-0.02604	0.08469	3.03	2.94	3.19	2.97	3.22	2.89
ENSG00000143321	HDGF	-0.14895	3.10415	8.83	8.82	8.9	8.73	8.7	8.67
ENSG00000135801	TAF5L	-0.11731	1.64547	5.53	5.6	5.63	5.48	5.47	5.45
ENSG00000163728	TTC14	-0.04904	0.24491	3.86	3.76	4	3.79	3.83	3.86
ENSG00000241478	HSPA8P9	-0.00317	0.00416	0.79	1.02	0.54	0.87	0.7	0.77
ENSG00000001460	STPG1	0.05875	0.43193	3.79	3.78	3.75	3.84	3.78	3.88
ENSG00000273642	AC012314.1	0.01527	0.05511	4.85	5.05	4.66	4.9	4.93	4.77
ENSG00000107816	LZTS2	0.18499	2.56141	6.36	6.42	6.3	6.54	6.56	6.53
ENSG00000259051	HNRNPUP1	-0.05156	0.12602	2.18	1.89	2.31	2.22	2.06	1.98
ENSG00000282752	CTDP1	0.10913	1.06572	4.76	4.63	4.72	4.85	4.78	4.81
ENSG00000143322	ABL2	1.04961	9.03124	7.45	7.29	7.59	8.45	8.49	8.53
ENSG00000146054	TRIM7	-0.30389	3.20373	3.91	3.89	3.78	3.44	3.59	3.61
ENSG00000163738	MTHFD2L	-0.32633	2.158	3.73	3.93	3.61	3.37	3.5	3.4
ENSG00000185420	SMYD3	-0.03368	0.12022	2.42	2.5	2.54	2.44	2.58	2.33
ENSG00000001461	NIPAL3	-0.03788	0.27259	5.17	5.2	5.25	5.13	5.2	5.17
ENSG00000165322	ARHGAP12	0.13104	1.61349	5.39	5.46	5.59	5.59	5.6	5.64
ENSG00000107819	SFXN3	0.34518	6.51526	6.19	6.19	6.17	6.53	6.52	6.53
ENSG00000135823	STX6	0.22073	3.24923	5.79	5.65	5.8	6	5.98	5.91
ENSG00000282755	RP11-152F13.10	-0.26883	0.88695	2.69	2.69	2.1	2.46	2.15	2.06
ENSG00000116771	AGMAT	0.06735	0.618	4.94	4.98	4.99	5.01	5.05	5.05
ENSG00000169169	CPT1C	0.31858	2.01636	2.07	2.17	1.89	2.5	2.21	2.38
ENSG00000198642	KLHL9	0.1413	1.81813	5.53	5.51	5.57	5.65	5.72	5.67
ENSG00000070778	PTPN21	0.09993	0.75354	3.76	3.66	3.81	3.85	3.77	3.91
ENSG00000185436	IFNLR1	-0.06049	0.28023	3.19	3.38	3.32	3.32	3.17	3.22
ENSG00000230907	FKBPL	-0.35053	2.31283	2.52	2.85	2.62	2.29	2.3	2.34
ENSG00000001497	LAS1L	-0.05386	0.67888	6.37	6.4	6.4	6.37	6.32	6.32
ENSG00000107821	KAZALD1	-0.2347	2.23445	3.55	3.57	3.43	3.2	3.26	3.37
ENSG00000259075	POC1B-GALNT4	0.09495	0.52357	3.14	3.17	3.26	3.26	3.22	3.37
ENSG00000241494	RP11-796G6.1	-0.25538	1.87543	3.67	3.82	3.49	3.48	3.37	3.37
ENSG00000273654	CTB-52I2.4	-0.03602	0.23149	4.35	4.35	4.43	4.42	4.32	4.3
ENSG00000135828	RNASEL	0.1661	1.0077	2.74	2.56	2.75	2.83	2.85	2.86
ENSG00000116786	PLEKHM2	0.05759	0.80574	6.59	6.61	6.56	6.66	6.65	6.63
ENSG00000169174	PCSK9	3.30414	10.9713	0.03	-0.41	-0.42	3.03	3.06	3.02
ENSG00000137824	RMDN3	-0.17669	2.6115	5.63	5.77	5.7	5.54	5.51	5.52
ENSG00000163743	RCHY1	-0.24815	2.49049	4.55	4.44	4.6	4.24	4.37	4.23
ENSG00000107829	FBXW4	0.30285	3.27807	3.48	3.31	3.29	3.66	3.65	3.67
ENSG00000185437	SH3BGR	0.57896	2.19933	0.28	0.49	-0.17	0.82	0.73	0.77
ENSG00000070814	TCOF1	-0.2234	3.88504	8.37	8.33	8.47	8.16	8.16	8.17
ENSG00000230930	COL11A2	1.14755	4.44116	-0.4	-0.41	-0.46	0.42	0.72	1
ENSG00000001561	ENPP4	0.14781	0.95247	3.58	3.58	3.78	3.79	3.76	3.83
ENSG00000273656	RP11-124L9.2	-0.04846	0.07337	-0.53	0.08	-0.09	-0.5	-0.09	-0.14
ENSG00000135829	DHX9	-0.14078	1.72237	9	8.9	9.14	8.87	8.86	8.89
ENSG00000204946	ZNF783	0.18062	1.54677	4.11	4.01	3.93	4.1	4.27	4.21
ENSG00000163754	GYG1	-0.04794	0.39736	5.73	5.67	5.73	5.68	5.67	5.64
ENSG00000154079	SDHAF4	0.17972	0.79458	1.62	1.71	1.55	1.78	1.96	1.66
ENSG00000282788	CH17-32G2.1	0.01144	0.04967	4.89	4.85	4.65	4.72	4.82	4.88
ENSG00000230961	MSH5	0.24168	1.47946	1.47	1.67	1.61	1.8	1.82	1.85
ENSG00000070831	CDC42	-0.1549	2.40368	7.2	7.15	7.19	7.03	7.03	7.01
ENSG00000263179	HNRNPCP4	-0.36977	1.20858	-0.02	-0.28	-0.26	-0.4	-0.8	-0.46
ENSG00000273658	uc_338	-0.14127	0.20202	-0.76	-0.89	-1.52	-0.95	-1.35	-1.28
ENSG00000143337	TOR1AIP1	-0.173	3.2653	6.68	6.71	6.71	6.55	6.49	6.53
ENSG00000241511	RPS15AP24	-0.19828	0.72066	2.28	2.53	2.03	2.12	1.98	2.12
ENSG00000163755	HPS3	0.1135	1.33719	5.03	5.09	5.2	5.22	5.18	5.26
ENSG00000001617	SEMA3F	0.43772	4.93455	3.1	3.24	3.12	3.54	3.62	3.6
ENSG00000154102	C16orf74	-0.00773	0.03249	3.98	4.1	3.87	3.92	3.96	4.04
ENSG00000126804	ZBTB1	0.43027	3.94926	4.13	4.17	4.49	4.66	4.72	4.71
ENSG00000116793	PHTF1	-0.00469	0.02187	4.7	4.65	4.78	4.71	4.75	4.66
ENSG00000176783	RUFY1	-0.01366	0.08273	4.54	4.63	4.56	4.64	4.56	4.49
ENSG00000022976	ZNF839	0.09052	0.63346	3.17	3.13	3	3.15	3.2	3.2
ENSG00000230979	AC079250.1	-0.07568	0.46725	5.71	5.81	5.46	5.63	5.58	5.54
ENSG00000163781	TOPBP1	-0.37085	4.42498	7.21	7.1	7.38	6.84	6.87	6.87
ENSG00000273669	RP11-405M12.4	0.76956	2.94274	-0.07	-0.2	-0.26	0.6	0.63	0.55
ENSG00000001629	ANKIB1	0.05608	0.54488	5.74	5.75	5.87	5.81	5.85	5.87
ENSG00000276341	RDH13	-0.30042	2.24001	3.91	4.05	3.72	3.43	3.68	3.64
ENSG00000107854	TNKS2	0.13788	1.41333	5.38	5.34	5.57	5.5	5.58	5.61
ENSG00000070882	OSBPL3	-0.23272	2.84249	4.85	4.75	4.98	4.63	4.67	4.59
ENSG00000259112	NDUFC2-KCTD14	-0.10865	0.43877	4.71	4.88	4.49	4.53	4.64	4.58
ENSG00000116809	ZBTB17	-0.00147	0.00714	4.69	4.73	4.58	4.72	4.61	4.66
ENSG00000126814	TRMT5	-0.05175	0.42464	5.08	5.09	5.13	5.01	5.05	5.08
ENSG00000230985	VARS2	0.05666	0.67352	6.43	6.44	6.35	6.42	6.48	6.48
ENSG00000282800	MIR22HG	0.26342	2.34844	3.56	3.54	3.43	3.87	3.74	3.72
ENSG00000081386	ZNF510	-0.01009	0.05614	4.56	4.59	4.73	4.59	4.59	4.67
ENSG00000001630	CYP51A1	1.41014	12.1606	6.8	6.74	6.94	8.2	8.27	8.24
ENSG00000135838	NPL	0.14053	0.82812	2.43	2.48	2.71	2.65	2.64	2.76
ENSG00000023041	ZDHHC6	-0.36866	5.38589	5.58	5.59	5.59	5.29	5.19	5.17
ENSG00000169193	CCDC126	-0.02185	0.05175	1.52	1.67	1.54	1.6	1.61	1.45
ENSG00000163785	RYK	0.11736	1.55573	5.98	5.86	6.05	6.09	6.09	6.07
ENSG00000107862	GBF1	0.05402	0.32993	6.9	6.72	6.97	6.82	6.93	6.99
ENSG00000185475	TMEM179B	0.14156	0.92135	4.73	4.78	4.42	4.77	4.79	4.77
ENSG00000241549	GUSBP2	0.13379	0.34277	-0.32	-0.25	-0.27	-0.01	-0.34	-0.07
ENSG00000176826	FKBP9P1	0.3339	3.28459	2.48	2.43	2.45	2.82	2.73	2.81
ENSG00000282810	MIR210HG	3.24037	10.0761	-1.02	-1.34	-1.08	2.21	2.11	1.99
ENSG00000273673	RPL9P9	-0.10931	1.16361	8.65	8.76	8.59	8.6	8.54	8.53
ENSG00000215908	CROCCP2	-0.12623	0.8009	3.79	3.77	3.58	3.57	3.55	3.63
ENSG00000135845	PIGC	-0.14534	1.22969	4.08	4.16	4.03	3.94	4.01	3.88
ENSG00000143363	PRUNE1	0.03597	0.28921	4.56	4.59	4.54	4.59	4.64	4.57
ENSG00000169203	NPIPB12	0.06974	0.34282	3.32	3.19	3.11	3.23	3.24	3.36
ENSG00000107863	ARHGAP21	0.25599	3.60822	6.45	6.37	6.58	6.71	6.69	6.77
ENSG00000001631	KRIT1	0.05764	0.37069	5.8	5.68	5.95	5.81	5.89	5.91
ENSG00000241553	ARPC4	-0.09286	1.63305	7.17	7.22	7.12	7.08	7.07	7.08
ENSG00000282813	ARMC10	0.09257	1.17082	4.92	4.85	4.88	4.99	4.97	4.99
ENSG00000143367	TUFT1	-0.02938	0.2306	4.72	4.69	4.73	4.73	4.66	4.67
ENSG00000070961	ATP2B1	0.08013	0.66733	4.89	4.85	5.05	5.03	4.99	5.03
ENSG00000273679	RP11-566K19.8	0.29961	1.85	1.86	1.58	1.89	2.05	2.12	2.07
ENSG00000135862	LAMC1	0.64801	8.87771	7.06	6.96	7.12	7.69	7.7	7.69
ENSG00000116819	TFAP2E	0.29728	1.22449	1.12	1.22	1.36	1.59	1.5	1.51
ENSG00000107864	CPEB3	0.23486	1.67235	1.92	1.94	2.07	2.14	2.25	2.24
ENSG00000169213	RAB3B	0.29665	3.6013	5.64	5.49	5.73	5.85	5.9	6
ENSG00000230995	PPP1R10	0.10878	1.78817	6.57	6.5	6.6	6.63	6.69	6.68
ENSG00000273686	B2M	0.01909	0.12398	8.32	8.4	8.27	8.38	8.35	8.32
ENSG00000023228	NDUFS1	0.0044	0.03788	7.09	7.14	7.17	7.17	7.11	7.13
ENSG00000002016	RAD52	-0.04599	0.21287	3.19	3.15	3.17	3.06	3.19	3.12
ENSG00000163795	ZNF513	0.38077	3.69817	3.72	3.7	3.62	4.02	4.11	4.04
ENSG00000100380	ST13	0.065	0.89872	7.63	7.73	7.69	7.79	7.73	7.72
ENSG00000241556	RP11-490G8.1	-0.10814	1.11329	5.73	5.87	5.72	5.73	5.66	5.6
ENSG00000231002	TRIM26	-0.0512	0.56209	6.16	6.2	6.16	6.07	6.11	6.17
ENSG00000185495	RP11-504P24.3	-0.1907	0.56274	0.32	0.06	0.2	0.19	0.09	-0.25
ENSG00000169217	CD2BP2	-0.182	3.60568	7.02	7.07	7	6.9	6.84	6.81
ENSG00000135870	RC3H1	0.11883	0.88807	4.34	4.14	4.27	4.28	4.46	4.36
ENSG00000002079	MYH16	0.02822	0.03527	-0.73	-0.83	-0.84	-0.47	-0.77	-1.05
ENSG00000107872	FBXL15	-0.15142	0.44119	3.86	3.83	3.34	3.43	3.54	3.58
ENSG00000154133	ROBO4	0.09266	0.1881	0.54	1.02	0.44	0.82	0.61	0.84
ENSG00000276380	UBE2NL	-0.0951	0.1754	-0.42	-0.32	0.18	-0.28	-0.25	-0.29
ENSG00000163798	SLC4A1AP	-0.09428	1.21545	5.45	5.39	5.47	5.38	5.35	5.31
ENSG00000126858	RHOT1	0.08111	0.52736	4.55	4.46	4.74	4.66	4.63	4.71
ENSG00000116833	NR5A2	0.649	2.06953	-0.49	-0.72	-1.08	-0.21	0.04	-0.19
ENSG00000071054	MAP4K4	0.17736	2.38874	7.26	7.27	7.42	7.51	7.49	7.49
ENSG00000282826	FRG1CP	0.12978	0.93335	3.41	3.3	3.47	3.58	3.53	3.47
ENSG00000231006	RPL7P32	-0.09216	1.28571	6.64	6.59	6.66	6.57	6.51	6.52
ENSG00000185499	MUC1	0.68177	1.78467	0.61	0.4	-0.21	0.69	0.97	1.14
ENSG00000002330	BAD	-0.01355	0.05891	4.91	4.9	4.66	4.78	4.79	4.85
ENSG00000135899	SP110	0.21785	2.01456	3.38	3.2	3.34	3.44	3.61	3.52
ENSG00000163806	SPDYA	0.10348	0.68598	3.85	3.7	3.93	3.83	3.99	3.97
ENSG00000107874	CUEDC2	0.18254	2.5482	5.42	5.59	5.42	5.67	5.68	5.61
ENSG00000282827	RP13-794C1.1	-0.36863	4.03756	3.91	3.94	3.86	3.56	3.44	3.6
ENSG00000071073	MGAT4A	0.17802	1.2366	3.28	3.09	3.32	3.42	3.32	3.5
ENSG00000169220	RGS14	0.44692	1.9102	1.25	1.8	1.33	2.07	1.95	1.69
ENSG00000273734	LLfos-48D6.2	-0.2413	1.90446	6.04	6.23	5.85	5.82	5.88	5.7
ENSG00000198689	SLC9A6	0.10741	0.79807	4.02	4.03	4.27	4.15	4.27	4.22
ENSG00000143373	ZNF687	0.26547	3.71376	5.17	5.09	5.14	5.38	5.44	5.38
ENSG00000276421	PRPF31	-0.02554	0.20142	6.69	6.68	6.55	6.63	6.62	6.59
ENSG00000231007	CDC20P1	-0.78068	5.69549	3.35	3.47	3.25	2.67	2.6	2.47
ENSG00000185504	FAAP100	0.15487	1.58595	5.57	5.55	5.36	5.57	5.68	5.69
ENSG00000259171	RP11-903H12.5	0.50112	3.3741	1.3	1.36	1.12	1.7	1.84	1.72
ENSG00000002549	LAP3	-0.08128	1.35821	6.47	6.5	6.55	6.44	6.44	6.4
ENSG00000107882	SUFU	0.1351	1.32455	4.37	4.28	4.46	4.44	4.54	4.54
ENSG00000216480	RP3-393E18.1	-0.2777	1.69507	1.32	1.27	1.23	1.1	0.94	0.96
ENSG00000282830	CALB2	-0.04	0.50307	8.12	8.17	8.1	8.11	8.11	8.06
ENSG00000071082	RPL31	-0.0576	0.55301	8.74	8.89	8.69	8.77	8.72	8.66
ENSG00000116857	TMEM9	-0.08705	0.7256	5.9	6.05	5.8	5.82	5.87	5.8
ENSG00000169221	TBC1D10B	0.00362	0.02524	6.41	6.46	6.35	6.38	6.47	6.38
ENSG00000198690	FAN1	-0.03943	0.34769	5.17	5.15	5.22	5.1	5.15	5.18
ENSG00000241627	UBQLN4P1	0.11236	0.94038	3.43	3.56	3.43	3.62	3.64	3.51
ENSG00000231035	RPL7L1P9	-0.36946	1.15245	-0.38	-0.92	-0.63	-0.96	-0.99	-1.07
ENSG00000107890	ANKRD26	0.06871	0.26424	3.17	2.93	3.18	3.1	3.24	3.14
ENSG00000135912	TTLL4	-0.09493	1.46589	6.17	6.11	6.12	5.98	6.06	6.08
ENSG00000185507	IRF7	0.16202	0.6847	2.18	2.45	1.97	2.37	2.27	2.42
ENSG00000241634	RP11-381E24.1	-0.39974	1.62332	0.75	0.67	0.96	0.34	0.39	0.46
ENSG00000002586	CD99	-0.00094	0.0059	6.76	6.82	6.68	6.77	6.74	6.74
ENSG00000169223	LMAN2	-0.06605	0.68763	7.24	7.33	7.12	7.17	7.19	7.12
ENSG00000023445	BIRC3	2.4165	13.6292	3.75	3.63	3.88	6.16	6.19	6.17
ENSG00000171492	LRRC8D	-0.08084	1.0357	5.46	5.45	5.49	5.39	5.4	5.36
ENSG00000116863	ADPRHL2	0.16155	2.214	5.21	5.29	5.2	5.4	5.42	5.36
ENSG00000071127	WDR1	-0.0943	1.97916	8.57	8.61	8.57	8.47	8.51	8.49
ENSG00000143375	CGN	0.14405	1.22662	3.2	3.15	3.18	3.27	3.35	3.33
ENSG00000273749	CYFIP1	0.06674	1.08034	7.68	7.66	7.68	7.74	7.77	7.72
ENSG00000002746	HECW1	-0.06515	0.26655	1.81	1.94	1.85	1.93	1.71	1.78
ENSG00000100403	ZC3H7B	0.36758	6.90172	7.06	7.02	7.09	7.42	7.45	7.41
ENSG00000135913	USP37	-0.0644	0.33089	4.63	4.45	4.8	4.59	4.57	4.54
ENSG00000185513	L3MBTL1	0.11022	0.16075	0.76	0.41	-0.16	0.4	0.56	0.35
ENSG00000071189	SNX13	0.07512	0.38621	5.2	5.04	5.43	5.27	5.33	5.31
ENSG00000107897	ACBD5	0.02713	0.15895	5.71	5.6	5.84	5.78	5.74	5.73
ENSG00000146223	RPL7L1	-0.12754	2.08742	8.06	7.99	8.15	7.93	7.94	7.94
ENSG00000116871	MAP7D1	0.06574	0.60009	6.83	6.88	6.77	6.93	6.88	6.86
ENSG00000163811	WDR43	-0.29282	5.91261	7.62	7.6	7.68	7.35	7.33	7.36
ENSG00000185515	BRCC3	-0.03535	0.17603	4.86	4.71	5.02	4.9	4.79	4.8
ENSG00000126903	SLC10A3	-0.06637	0.54746	5.22	5.17	5.11	5.13	5.18	4.99
ENSG00000111203	ITFG2	-0.07027	0.36279	3.27	3.31	3.15	3.15	3.14	3.23
ENSG00000002822	MAD1L1	-0.10147	0.70869	4.63	4.77	4.71	4.55	4.64	4.61
ENSG00000071205	ARHGAP10	-0.25581	3.19214	4.44	4.36	4.45	4.16	4.1	4.22
ENSG00000231044	NELFE	-0.19034	2.27186	5.93	6.05	5.8	5.76	5.76	5.68
ENSG00000241670	RPL23AP21	0.07923	0.20384	-0.27	-0.16	-0.36	-0.19	-0.25	-0.12
ENSG00000143379	SETDB1	0.08886	0.76249	4.56	4.47	4.59	4.62	4.66	4.6
ENSG00000165458	INPPL1	0.16323	2.6429	7.18	7.11	7.06	7.23	7.31	7.29
ENSG00000259295	CSPG4P12	0.37858	1.30756	-0.97	-1.04	-0.73	-0.34	-0.65	-0.58
ENSG00000107902	LHPP	0.40543	2.66435	1.4	1.38	1.18	1.65	1.7	1.82
ENSG00000273772	SMN2	-0.16977	2.53737	4.91	4.88	4.91	4.67	4.74	4.77
ENSG00000135917	SLC19A3	-0.23347	0.70718	1.4	1.52	1.14	1.04	1.32	0.97
ENSG00000185519	FAM131C	0.75362	2.52342	-0.9	-1.22	-0.87	-0.12	-0.31	-0.27
ENSG00000198707	CEP290	0.05315	0.20824	4.36	4.19	4.67	4.4	4.53	4.46
ENSG00000231064	RP11-263K19.4	0.21333	0.40659	-1.09	-0.96	-0.84	-0.79	-0.63	-0.83
ENSG00000002834	LASP1	-0.14625	3.31482	8.24	8.2	8.27	8.07	8.1	8.09
ENSG00000259305	ZHX1-C8orf76	-0.30309	3.67212	5.14	5.02	5.04	4.78	4.74	4.77
ENSG00000171503	ETFDH	-0.06306	0.47464	4.38	4.51	4.57	4.47	4.41	4.4
ENSG00000241685	ARPC1A	-0.07255	0.97488	7.85	7.95	7.8	7.81	7.8	7.77
ENSG00000107929	LARP4B	0.00454	0.02808	7.23	7.15	7.34	7.23	7.24	7.27
ENSG00000154217	PITPNC1	0.39307	5.22758	5.16	5.05	5.21	5.51	5.56	5.54
ENSG00000116885	OSCP1	0.31119	0.8294	0.41	0.53	0.49	0.61	1	0.72
ENSG00000137942	FNBP1L	0.27558	2.57036	4.8	4.64	5.02	5.06	5.09	5.15
ENSG00000185522	LMNTD2	1.07926	2.73781	-1.3	-0.66	-1.61	0.07	-0.36	-0.06
ENSG00000135919	SERPINE2	0.31752	0.57425	-0.98	-0.96	-1.21	-0.78	-0.55	-0.88
ENSG00000163814	CDCP1	0.1026	1.56821	7.59	7.53	7.67	7.69	7.71	7.7
ENSG00000002919	SNX11	-0.15139	1.86205	4.72	4.71	4.64	4.59	4.52	4.51
ENSG00000276461	TCF20	0.25566	3.71938	6.51	6.47	6.62	6.82	6.78	6.77
ENSG00000273784	RP11-78J21.7	-0.12861	0.39411	1.13	1.49	1.25	1.11	1.25	1.1
ENSG00000231066	NPM1P9	-0.30201	1.21193	0.11	0.29	0.35	0.03	0.02	-0.19
ENSG00000241697	TMEFF1	0.24896	0.56173	0.59	0.2	0.79	0.66	0.94	0.73
ENSG00000135924	DNAJB2	0.3706	5.27759	4.82	4.77	4.81	5.13	5.23	5.15
ENSG00000248323	LUCAT1	0.02719	0.15117	4.14	3.97	4.19	4.13	4.09	4.16
ENSG00000107937	GTPBP4	-0.16502	2.78134	8	8	8.14	7.92	7.88	7.85
ENSG00000071243	ING3	-0.12926	1.07107	4.31	4.32	4.56	4.25	4.29	4.27
ENSG00000163818	LZTFL1	0.33801	2.95008	3.7	3.51	3.86	4.08	4.04	3.98
ENSG00000143384	MCL1	-0.03311	0.31147	9.06	8.99	9.18	9.04	9.04	9.06
ENSG00000185551	NR2F2	-0.13469	1.51159	4.46	4.41	4.5	4.34	4.36	4.27
ENSG00000100416	TRMU	-0.25629	3.58149	5.95	5.88	5.75	5.57	5.62	5.62
ENSG00000003056	M6PR	0.30085	6.34885	7.38	7.41	7.36	7.69	7.69	7.67
ENSG00000169241	SLC50A1	0.28445	3.46344	4.55	4.67	4.52	4.88	4.93	4.78
ENSG00000276463	TAF9	-0.20247	3.96768	6.48	6.46	6.41	6.26	6.24	6.24
ENSG00000273793	DUSP8	0.34087	3.06657	3.15	3.13	2.87	3.4	3.41	3.34
ENSG00000107938	EDRF1	-0.2506	2.36663	4.82	4.76	4.93	4.53	4.66	4.58
ENSG00000198715	GLMP	0.61243	8.3272	5.24	5.22	5.18	5.82	5.83	5.83
ENSG00000116903	EXOC8	0.07997	0.59768	3.97	3.89	4.06	4.03	4.05	4.08
ENSG00000241713	LY6G5B	-0.20899	0.53848	2.29	1.86	1.66	1.88	1.58	1.75
ENSG00000135925	WNT10A	0.46527	2.10126	0.16	0.09	0.23	0.39	0.77	0.69
ENSG00000231115	RING1	-0.01631	0.09702	5.36	5.31	5.29	5.32	5.35	5.25
ENSG00000143390	RFX5	0.56554	8.09526	6.36	6.34	6.45	6.97	6.96	6.92
ENSG00000003137	CYP26B1	0.15153	0.66062	2.67	2.59	2.75	2.7	2.97	2.78
ENSG00000185561	TLCD2	0.59245	3.83198	1.52	1.45	1.21	2.09	1.87	2.01
ENSG00000126970	ZC4H2	-0.00714	0.03493	4.08	3.94	4.07	3.97	3.99	4.12
ENSG00000241735	FABP5P3	-0.47628	1.72642	0.09	0.09	0.09	-0.32	-0.38	-0.44
ENSG00000216895	AC009403.2	0.02303	0.06018	1.82	1.79	1.99	2.13	1.87	1.71
ENSG00000100417	PMM1	0.14685	1.52258	4.68	4.74	4.56	4.82	4.72	4.87
ENSG00000135926	TMBIM1	0.2437	4.48181	6.96	7.04	6.91	7.25	7.21	7.18
ENSG00000107949	BCCIP	-0.45626	7.38842	7.58	7.53	7.65	7.15	7.12	7.12
ENSG00000163832	ELP6	-0.15822	1.91239	5.28	5.27	5.13	5.12	5.07	5.02
ENSG00000273802	HIST1H2BG	0.13974	0.53091	1.06	1.27	1.27	1.17	1.42	1.4
ENSG00000282854	ASAP3	0.53288	6.25106	3.7	3.7	3.74	4.3	4.24	4.2
ENSG00000116906	GNPAT	-0.08892	1.29381	5.72	5.72	5.81	5.66	5.69	5.64
ENSG00000003147	ICA1	0.39451	2.49414	1.18	0.96	1.03	1.56	1.47	1.34
ENSG00000273807	CH17-5A7.1	0.00016	0.00061	3.03	3	2.9	2.93	2.99	3
ENSG00000231116	VARS	0.09962	1.58229	7.94	7.95	7.88	7.98	8.05	8.05
ENSG00000127022	CANX	-0.12681	2.40662	9.89	9.88	9.92	9.81	9.75	9.76
ENSG00000185567	AHNAK2	1.7184	7.75968	2.06	2.02	2.38	3.83	3.82	3.97
ENSG00000107951	MTPAP	-0.09762	1.04618	6.02	5.86	6.06	5.87	5.92	5.86
ENSG00000163840	DTX3L	0.11922	0.73064	5.23	4.99	5.39	5.32	5.31	5.36
ENSG00000198720	ANKRD13B	-0.01478	0.06837	5.32	5.26	5.12	5.15	5.29	5.21
ENSG00000135930	EIF4E2	-0.192	2.99001	5.97	6.04	5.97	5.85	5.78	5.78
ENSG00000143398	PIP5K1A	0.00372	0.03397	7.33	7.3	7.33	7.34	7.33	7.3
ENSG00000231118	PPIAP9	-0.03963	0.07302	-0.48	-0.21	-0.36	-0.53	-0.23	-0.42
ENSG00000111231	GPN3	-0.34144	3.82459	4.7	4.73	4.81	4.44	4.4	4.38
ENSG00000003249	DBNDD1	0.01901	0.08315	4.89	4.84	4.67	4.71	4.87	4.86
ENSG00000116918	TSNAX	0.02785	0.17389	4.95	5.06	5.04	5.1	4.99	5.05
ENSG00000259358	RP11-456J20.1	-0.55318	2.32918	0.72	0.58	1.05	0.19	0.44	0.07
ENSG00000107954	NEURL1	0.38198	1.73451	0.94	1.07	0.59	1.35	1.18	1.22
ENSG00000163848	ZNF148	0.00276	0.01183	5.3	5.12	5.38	5.23	5.29	5.29
ENSG00000071539	TRIP13	-0.51775	6.81271	5.76	5.71	5.83	5.29	5.19	5.27
ENSG00000234074	HLA-J	0.24985	0.51964	-0.38	-0.48	0.06	-0.08	0.07	-0.02
ENSG00000116922	C1orf109	-0.23643	2.90226	4.94	4.88	4.95	4.76	4.7	4.61
ENSG00000143401	ANP32E	-0.02538	0.15051	6.33	6.3	6.55	6.4	6.35	6.35
ENSG00000198721	ECI2	-0.18152	2.69582	5.82	5.78	5.78	5.61	5.59	5.64
ENSG00000135931	ARMC9	0.07947	0.83926	4.44	4.47	4.47	4.58	4.54	4.51
ENSG00000137970	RPL7P9	-0.04839	0.77007	9.22	9.25	9.22	9.2	9.17	9.18
ENSG00000003393	ALS2	0.23739	3.42434	5.67	5.57	5.77	5.89	5.88	5.95
ENSG00000176953	NFATC2IP	-0.09912	1.41241	6.47	6.44	6.45	6.32	6.36	6.37
ENSG00000259371	RP11-468E2.6	0.19311	0.84032	1.54	1.41	1.41	1.53	1.74	1.66
ENSG00000185596	WASH3P	-0.05481	0.32879	3.94	4.08	3.89	3.85	3.95	3.93
ENSG00000107957	SH3PXD2A	0.11764	1.3942	5.46	5.46	5.59	5.61	5.68	5.56
ENSG00000154305	MIA3	0.10117	0.94744	5.81	5.73	5.99	5.97	5.92	5.96
ENSG00000135932	CAB39	-0.04497	0.30552	5.64	5.51	5.78	5.6	5.6	5.59
ENSG00000071553	ATP6AP1	0.19189	3.28393	6.73	6.74	6.6	6.87	6.9	6.87
ENSG00000282880	B3GALNT2	-0.01148	0.07624	4.96	4.91	4.87	4.87	4.91	4.93
ENSG00000124103	FAM209A	-0.2047	0.9847	2.98	3.15	2.7	2.76	2.67	2.77
ENSG00000116954	RRAGC	0.76219	6.24824	4.39	4.06	4.49	5.1	5.07	5.08
ENSG00000198722	UNC13B	0.12033	1.74873	5.75	5.68	5.8	5.86	5.85	5.89
ENSG00000273831	LRRC56	0.67957	2.6568	0.46	0.53	-0.12	0.87	0.97	1.03
ENSG00000163866	SMIM12	-0.08676	0.85227	5.28	5.37	5.24	5.15	5.26	5.21
ENSG00000003400	CASP10	0.23246	2.66223	3.02	3.11	3.08	3.34	3.31	3.27
ENSG00000059769	DNAJC25	-0.05851	0.34226	3.45	3.38	3.49	3.28	3.44	3.42
ENSG00000107959	PITRM1	0.0575	0.87112	7.1	7.04	7.08	7.14	7.15	7.1
ENSG00000276536	HRAS	-0.13729	1.26955	4.68	4.89	4.73	4.61	4.62	4.65
ENSG00000185608	MRPL40	-0.02918	0.19593	4.85	5	4.92	4.95	4.91	4.82
ENSG00000198727	MT-CYB	0.16243	0.62452	11.02	10.86	10.45	10.88	10.92	11.01
ENSG00000071564	TCF3	-0.09737	1.11265	7	6.96	6.83	6.83	6.84	6.82
ENSG00000169255	B3GALNT1	-0.03059	0.18365	5.45	5.43	5.5	5.43	5.5	5.36
ENSG00000143418	CERS2	-0.08338	1.72237	7.72	7.72	7.71	7.64	7.64	7.62
ENSG00000116957	TBCE	0.05241	0.36465	4.09	4.13	4.09	4.18	4.21	4.09
ENSG00000185614	FAM212A	0.05154	0.13952	1.2	1.4	1.18	1.38	1.32	1.22
ENSG00000163867	ZMYM6	0.12502	0.87115	3.83	3.75	4.03	4.05	3.91	4.05
ENSG00000107960	STN1	-0.00595	0.02259	3.22	3.21	3.1	3.24	3.16	3.12
ENSG00000127084	FGD3	-0.13792	0.96857	2.46	2.52	2.54	2.31	2.36	2.43
ENSG00000241790	ENO1P4	-0.35997	1.89099	1.98	2.03	1.86	1.72	1.48	1.59
ENSG00000003402	CFLAR	0.04446	0.2796	4.02	4.09	4.03	4.12	4.06	4.1
ENSG00000146282	RARS2	-0.17165	1.75806	5.04	4.99	5.08	4.9	4.9	4.8
ENSG00000282892	TCF20	0.25484	3.71452	6.51	6.47	6.62	6.82	6.78	6.78
ENSG00000116977	LGALS8	0.36395	5.26705	5.39	5.26	5.46	5.72	5.75	5.74
ENSG00000071575	TRIB2	0.39806	1.75698	0.97	0.83	0.61	1.28	1.16	1.18
ENSG00000185619	PCGF3	0.11234	1.60999	5.29	5.28	5.24	5.36	5.42	5.36
ENSG00000135945	REV1	-0.06985	0.64124	4.73	4.67	4.77	4.62	4.62	4.72
ENSG00000154310	TNIK	0.52851	5.49479	4.53	4.44	4.7	5.03	5.09	5.14
ENSG00000165511	C10orf25	0.28217	1.19983	1.45	1.13	1.63	1.68	1.81	1.58
ENSG00000003436	TFPI	0.46702	4.61417	4.57	4.33	4.61	4.97	4.99	4.95
ENSG00000163870	TPRA1	-0.01388	0.07003	5.23	5.22	4.99	5.11	5.15	5.13
ENSG00000127124	HIVEP3	-0.39167	2.45094	1.75	1.65	1.86	1.26	1.46	1.36
ENSG00000107968	MAP3K8	0.50623	3.18182	1.28	1.22	1.01	1.71	1.58	1.73
ENSG00000100439	ABHD4	0.62365	7.78796	4.18	4.08	4.12	4.75	4.76	4.74
ENSG00000116983	HPCAL4	-0.03482	0.0543	-0.49	-0.51	-0.25	-0.34	-0.59	-0.39
ENSG00000185621	LMLN	0.23541	2.08436	3.21	3.07	3.34	3.4	3.45	3.49
ENSG00000135951	TSGA10	-0.0788	0.27446	1.33	1.36	1.46	1.4	1.2	1.33
ENSG00000169288	MRPL1	-0.39584	4.32951	4.09	3.94	4.12	3.6	3.64	3.72
ENSG00000143429	AC027612.6	-0.06899	0.27856	2.19	2.29	2.12	2.15	2.18	2.06
ENSG00000003509	NDUFAF7	-0.14351	1.3689	4.22	4.33	4.26	4.1	4.08	4.21
ENSG00000111261	MANSC1	-0.09255	0.55685	3.12	2.91	3.14	2.94	3	2.96
ENSG00000163872	YEATS2	0.2186	3.66816	6.89	6.82	6.98	7.1	7.11	7.12
ENSG00000108010	GLRX3	-0.09991	1.48682	7.26	7.33	7.27	7.2	7.16	7.2
ENSG00000025156	HSF2	-0.09901	0.65086	4.34	4.23	4.53	4.29	4.28	4.24
ENSG00000169299	PGM2	-0.13251	2.24438	6.3	6.31	6.36	6.24	6.18	6.15
ENSG00000154358	OBSCN	0.73356	5.63728	2.38	2.74	2.64	3.24	3.37	3.33
ENSG00000102900	NUP93	-0.31981	6.62302	7.11	7.12	7.11	6.79	6.81	6.78
ENSG00000282905	NFKBIB	0.13461	0.76262	4.07	4.13	3.85	4.13	4.15	4.16
ENSG00000185624	P4HB	0.05337	0.75123	9.75	9.81	9.68	9.79	9.83	9.78
ENSG00000273850	PPP2R3B	-0.16377	0.80232	3.07	2.92	2.67	2.67	2.84	2.65
ENSG00000135953	MFSD9	0.09205	0.98396	3.89	3.99	3.94	4.04	4.02	4.03
ENSG00000231179	MICB	0.15876	2.77684	5.47	5.54	5.46	5.63	5.66	5.64
ENSG00000138029	HADHB	0.16954	3.55896	6.83	6.81	6.86	7.03	7.01	6.97
ENSG00000111266	DUSP16	0.12935	1.09123	3.52	3.37	3.51	3.7	3.54	3.58
ENSG00000188596	CFAP54	0.0926	0.3731	2.61	2.27	2.56	2.47	2.54	2.72
ENSG00000163874	ZC3H12A	0.31183	2.22768	2.5	2.45	2.28	2.63	2.8	2.73
ENSG00000282907	LA16c-407A10.3	0.33685	2.383	3.29	3.2	2.94	3.43	3.46	3.55
ENSG00000259429	UBE2Q2P2	0.29579	0.90096	0.17	-0.09	0.32	0.59	0.41	0.32
ENSG00000003756	RBM5	-0.00261	0.01853	6.06	6.03	6.1	6.07	6.04	6.08
ENSG00000135956	TMEM127	0.13108	2.11107	6.05	6.01	5.92	6.11	6.1	6.16
ENSG00000185627	PSMD13	-0.31547	4.35623	7.75	7.86	7.67	7.47	7.41	7.45
ENSG00000198740	ZNF652	0.17356	1.19054	4.32	4.05	4.43	4.42	4.39	4.53
ENSG00000231185	AC005592.2	0.6698	3.33887	0.64	1.02	0.69	1.31	1.64	1.38
ENSG00000003989	SLC7A2	-0.22154	3.63852	6.06	5.94	6.11	5.82	5.81	5.82
ENSG00000108039	XPNPEP1	0.12933	2.33037	6.23	6.2	6.28	6.39	6.38	6.34
ENSG00000071889	FAM3A	0.1226	1.12556	4.82	4.78	4.63	4.85	4.89	4.85
ENSG00000259431	THTPA	0.32713	4.30104	4.33	4.4	4.26	4.64	4.7	4.63
ENSG00000100445	SDR39U1	0.12942	1.01571	4.57	4.58	4.39	4.57	4.68	4.66
ENSG00000217281	LYPLA2P1	0.22965	0.84169	0.6	0.54	0.54	1.06	0.73	0.61
ENSG00000163875	MEAF6	0.02478	0.1609	5.41	5.49	5.44	5.53	5.4	5.48
ENSG00000116990	MYCL	0.35757	1.51174	1.42	1.4	1.35	1.45	1.75	2
ENSG00000231187	RP11-38L15.3	0.09436	0.18352	-0.52	-0.34	-0.66	-0.32	-0.19	-0.74
ENSG00000169359	SLC33A1	0.03906	0.34273	4.88	4.97	5	5.02	4.99	4.97
ENSG00000198742	SMURF1	0.23724	3.57945	6.3	6.2	6.34	6.56	6.45	6.55
ENSG00000234127	TRIM26	-0.05084	0.55036	6.21	6.25	6.21	6.12	6.17	6.23
ENSG00000108055	SMC3	0.15509	1.41954	6.84	6.67	7	6.99	6.97	7.01
ENSG00000217325	PRELID1P1	-0.33848	4.52565	3.81	3.88	3.8	3.51	3.49	3.47
ENSG00000135966	TGFBRAP1	-0.02132	0.18723	6.25	6.18	6.29	6.19	6.23	6.23
ENSG00000100461	RBM23	-0.0132	0.12163	6.43	6.4	6.42	6.41	6.41	6.39
ENSG00000163877	SNIP1	0.01723	0.0851	4.38	4.34	4.51	4.37	4.45	4.46
ENSG00000225377	NRSN2-AS1	0.7891	2.56245	0.44	0.38	0.42	1.47	1.34	0.83
ENSG00000169371	SNUPN	0.23385	3.42879	4.69	4.7	4.75	4.93	4.9	5.02
ENSG00000177030	DEAF1	0.1358	1.565	5.1	5.19	5.01	5.25	5.25	5.2
ENSG00000171681	ATF7IP	-0.12214	0.70689	5.66	5.47	5.9	5.55	5.52	5.6
ENSG00000004059	ARF5	0.02912	0.18802	6.59	6.73	6.48	6.64	6.62	6.62
ENSG00000282936	CTC-281F24.5	0.52755	1.98906	-0.28	-0.05	-0.5	0.49	0.24	0.03
ENSG00000273889	FAM83H	0.01127	0.05322	7.1	6.93	6.92	6.91	7.03	7.05
ENSG00000154380	ENAH	0.02892	0.13515	4.81	4.72	5.03	4.92	4.86	4.87
ENSG00000241878	PISD	-0.12732	1.96728	6.27	6.33	6.24	6.11	6.18	6.17
ENSG00000198743	SLC5A3	-0.02689	0.14596	4.81	4.69	4.8	4.72	4.74	4.76
ENSG00000135968	GCC2	0.04595	0.20142	4.68	4.47	4.84	4.59	4.77	4.76
ENSG00000169372	CRADD	0.02299	0.08327	3.11	3.46	3.3	3.32	3.31	3.29
ENSG00000138032	PPM1B	-0.09171	0.80162	4.95	4.88	5.08	4.86	4.87	4.91
ENSG00000071994	PDCD2	-0.12213	2.21813	6.37	6.35	6.34	6.26	6.23	6.21
ENSG00000004139	SARM1	0.17264	2.60641	5.51	5.44	5.4	5.61	5.63	5.63
ENSG00000273896	TSEN34	-0.0317	0.24703	6.7	6.73	6.61	6.61	6.67	6.67
ENSG00000198744	MTCO3P12	-0.1389	0.56536	8.55	8.37	8.07	8.13	8.19	8.26
ENSG00000163882	POLR2H	-0.16602	1.93376	6.68	6.81	6.57	6.57	6.51	6.48
ENSG00000117000	RLF	0.36825	3.43031	5.18	4.99	5.36	5.51	5.54	5.59
ENSG00000143443	C1orf56	-0.1428	0.61044	2	1.83	1.71	1.76	1.65	1.7
ENSG00000231234	SKP1P1	-0.28323	2.5571	3.12	3	3.16	2.88	2.77	2.81
ENSG00000135972	MRPS9	-0.15874	2.62126	5.63	5.63	5.71	5.55	5.48	5.47
ENSG00000004142	POLDIP2	-0.08181	1.16465	7.05	7.14	7.07	6.99	7.02	7
ENSG00000138035	PNPT1	-0.275	4.09072	6.75	6.67	6.86	6.48	6.48	6.5
ENSG00000143450	OAZ3	-0.14623	0.20301	0.39	0.03	-0.23	-0.02	-0.01	-0.23
ENSG00000163884	KLF15	0.16779	0.74671	1.81	1.9	1.59	2.05	1.79	1.97
ENSG00000108064	TFAM	-0.26361	3.70089	5.96	5.87	6.03	5.63	5.71	5.72
ENSG00000169375	SIN3A	0.13063	2.01935	6.33	6.26	6.41	6.47	6.46	6.47
ENSG00000198746	GPATCH3	-0.17389	1.92544	4.45	4.51	4.36	4.34	4.29	4.16
ENSG00000273897	CH17-264B6.4	0.11167	0.25838	-0.74	-0.4	-0.79	-0.5	-0.61	-0.49
ENSG00000135974	C2orf49	-0.11103	1.02249	4.37	4.4	4.43	4.32	4.24	4.3
ENSG00000004399	PLXND1	0.31481	4.97941	5.99	5.95	5.89	6.2	6.3	6.27
ENSG00000108091	CCDC6	0.10055	0.85576	5.94	5.72	5.97	5.97	5.97	6.01
ENSG00000163888	CAMK2N2	0.03471	0.16938	4.07	4.05	4.08	4.19	4.11	4.03
ENSG00000072062	PRKACA	0.02875	0.28076	5.69	5.62	5.66	5.67	5.72	5.67
ENSG00000241945	PWP2	-0.08625	1.26268	5.75	5.74	5.78	5.67	5.7	5.64
ENSG00000231245	C1DP1	-0.2672	1.55363	1.95	1.85	1.87	1.67	1.65	1.55
ENSG00000138036	DYNC2LI1	0.20894	1.64747	3.17	3.34	3.44	3.54	3.49	3.56
ENSG00000273899	NOL12	-0.1945	2.3255	4.73	4.85	4.65	4.54	4.6	4.49
ENSG00000135976	ANKRD36	0.20959	0.79292	2.07	1.82	2.02	2.23	2.11	2.22
ENSG00000169379	ARL13B	0.06164	0.3775	4.02	3.91	4.15	4.13	4.08	4.06
ENSG00000165548	TMEM63C	-0.15476	0.46089	0.53	0.67	0.23	0.37	0.36	0.22
ENSG00000111321	LTBR	-0.08485	0.94362	6.46	6.5	6.3	6.33	6.34	6.33
ENSG00000025796	SEC63	0.05244	0.23149	2.88	2.79	3.09	2.96	3	2.98
ENSG00000004455	AK2	-0.24464	4.70001	7.93	7.98	7.92	7.73	7.7	7.65
ENSG00000108094	CUL2	-0.09827	0.85147	6.64	6.47	6.76	6.53	6.54	6.52
ENSG00000273909	RP11-1275J23.2	-0.20298	1.0097	1.32	1.49	1.41	1.28	1.12	1.23
ENSG00000198752	CDC42BPB	0.24034	3.46774	6.74	6.69	6.8	6.92	7.02	7
ENSG00000143458	GABPB2	-0.0177	0.08352	4.18	4.06	4.28	4.18	4.17	4.12
ENSG00000169398	PTK2	-0.01747	0.16923	8.23	8.19	8.31	8.26	8.2	8.23
ENSG00000282947	HNRNPL	-0.17618	3.61965	7.5	7.52	7.45	7.31	7.33	7.31
ENSG00000120318	ARAP3	0.25904	4.16767	5.44	5.5	5.51	5.77	5.72	5.74
ENSG00000091986	CCDC80	0.03194	0.0909	2.43	2.73	2.63	2.76	2.42	2.72
ENSG00000231247	PPP1R18	0.27883	6.20588	7.68	7.7	7.7	7.97	7.98	7.95
ENSG00000163898	LIPH	-0.15432	0.88282	2.17	2.07	2.02	1.82	2.02	1.94
ENSG00000004478	FKBP4	-0.32214	6.53376	8.44	8.48	8.45	8.16	8.14	8.1
ENSG00000135999	EPC2	0.15116	1.41565	4.25	4.07	4.16	4.4	4.27	4.28
ENSG00000185658	BRWD1	0.18932	1.4133	5.77	5.57	5.97	5.89	5.99	6.01
ENSG00000198753	PLXNB3	0.58139	2.20872	0.18	-0.41	-0.12	0.28	0.65	0.44
ENSG00000108100	CCNY	0.15778	2.54285	6.25	6.25	6.39	6.47	6.44	6.45
ENSG00000259522	RP11-468E2.2	-0.08323	1.26395	7.78	7.83	7.76	7.69	7.72	7.7
ENSG00000154518	ATP5G3	-0.21291	3.65983	7.56	7.67	7.55	7.36	7.41	7.37
ENSG00000169410	PTPN9	0.04268	0.4251	5.54	5.48	5.58	5.59	5.58	5.56
ENSG00000163900	TMEM41A	-0.18158	2.65504	5.1	5.15	5.21	4.93	5	4.99
ENSG00000231257	ATAT1	-0.00011	0.0003	1.74	1.5	1.61	1.6	1.74	1.5
ENSG00000072110	ACTN1	0.21501	4.584	8.94	8.9	8.98	9.14	9.16	9.16
ENSG00000169429	CXCL8	2.07277	6.16563	-1.09	-0.28	-0.38	1.69	1.4	1.4
ENSG00000143476	DTL	-0.41659	6.83152	6.25	6.2	6.29	5.81	5.85	5.83
ENSG00000136003	ISCU	-0.03598	0.34366	5.15	5.11	5.12	5.06	5.08	5.13
ENSG00000004487	KDM1A	-0.10805	1.7313	7.82	7.73	7.86	7.72	7.66	7.7
ENSG00000241978	AKAP2	0.20159	2.73746	7.06	7.01	7.22	7.28	7.3	7.32
ENSG00000282956	MAGI1	0.21958	1.40145	2.86	2.9	3.22	3.21	3.17	3.28
ENSG00000163902	RPN1	-0.22911	3.60152	8.28	8.41	8.2	8.09	8.08	8.03
ENSG00000100490	CDKL1	-0.31775	2.51354	3.19	3.09	3.19	2.91	2.88	2.75
ENSG00000143479	DYRK3	1.26745	11.1447	4.98	4.88	5.06	6.2	6.29	6.24
ENSG00000198756	COLGALT2	0.44202	1.74697	1.47	1.17	1.14	1.51	1.65	1.92
ENSG00000185684	EP400NL	0.01756	0.05419	2.82	2.56	2.6	2.56	2.71	2.75
ENSG00000111331	OAS3	0.15159	2.03967	6.25	6.18	6.28	6.34	6.42	6.41
ENSG00000273943	CNOT3	-0.02052	0.13895	5.37	5.29	5.25	5.23	5.35	5.26
ENSG00000004534	RBM6	-0.07421	0.74872	6.02	6.03	6.14	6.04	5.91	6.02
ENSG00000108107	RPL28	0.10096	0.7844	9.32	9.39	9.08	9.3	9.42	9.36
ENSG00000282958	HNRNPR	-0.21601	3.3394	8.04	8.04	8.21	7.93	7.87	7.85
ENSG00000100503	NIN	0.25251	3.8492	6.32	6.29	6.48	6.61	6.61	6.63
ENSG00000154582	ELOC	-0.34864	5.43418	6.96	7.05	6.95	6.72	6.64	6.56
ENSG00000127337	YEATS4	-0.19053	1.44718	4.64	4.78	4.88	4.52	4.62	4.58
ENSG00000241990	PRR34-AS1	0.06599	0.27946	2.32	2.38	2.3	2.43	2.47	2.29
ENSG00000163904	SENP2	0.03924	0.261	5.26	5.18	5.35	5.35	5.28	5.29
ENSG00000072134	EPN2	0.30035	4.87853	5.3	5.27	5.4	5.63	5.62	5.63
ENSG00000146433	TMEM181	0.25166	3.28748	5.36	5.23	5.39	5.53	5.59	5.61
ENSG00000136026	CKAP4	-0.10051	1.65562	6.01	6.04	6.07	5.98	5.92	5.91
ENSG00000083097	DOPEY1	0.1664	1.12437	3.82	3.63	3.94	3.86	3.97	4.06
ENSG00000217801	RP11-465B22.3	2.17314	8.09052	-0.47	-0.41	-0.77	1.42	1.66	1.75
ENSG00000004660	CAMKK1	0.42219	3.7954	2.13	1.98	2.11	2.58	2.48	2.45
ENSG00000127399	LRRC61	-0.09148	0.97405	5.82	5.89	5.7	5.71	5.7	5.71
ENSG00000231268	AGER	-0.05526	0.11747	0.35	0.63	0.44	0.48	0.23	0.55
ENSG00000242017	ALG1L15P	-0.0311	0.05534	0.4	0.37	0.16	0.44	0.1	0.3
ENSG00000072135	PTPN18	0.1455	1.80208	4.9	4.94	4.93	5.15	4.96	5.1
ENSG00000163913	IFT122	0.12617	1.13636	3.91	3.97	3.85	3.99	4.04	4.07
ENSG00000108175	ZMIZ1	0.92456	6.1287	2.24	2.14	2.5	3.08	3.31	3.26
ENSG00000198780	FAM169A	0.23258	1.69291	4.4	4.29	4.65	4.71	4.67	4.67
ENSG00000117118	SDHB	-0.11519	1.66971	6.68	6.73	6.64	6.65	6.56	6.5
ENSG00000185697	MYBL1	0.08243	0.33952	2.8	2.47	2.76	2.8	2.7	2.79
ENSG00000136040	PLXNC1	0.06926	0.23701	1.77	1.64	1.7	1.65	1.84	1.82
ENSG00000231300	EZH2P1	-0.38898	0.74874	-1.05	-1.22	-0.74	-1.16	-1.57	-1.41
ENSG00000026297	RNASET2	0.13215	0.82501	4.25	4.32	4	4.29	4.26	4.41
ENSG00000188677	PARVB	0.14382	2.40375	5.77	5.82	5.77	5.94	5.97	5.88
ENSG00000004700	RECQL	-0.08447	0.69479	6.61	6.49	6.78	6.53	6.53	6.57
ENSG00000273993	PTPRK	0.13991	1.72436	4.8	4.77	4.78	4.86	4.91	4.99
ENSG00000282961	PRNCR1	0.07804	0.18682	1.27	0.98	1.29	1.01	1.34	1.41
ENSG00000154642	C21orf91	-0.10939	0.7982	3.56	3.42	3.55	3.4	3.34	3.46
ENSG00000108176	DNAJC12	0.21941	2.57668	3.49	3.6	3.55	3.8	3.7	3.8
ENSG00000242028	HYPK	-0.27288	4.27012	6.27	6.4	6.25	6.08	6.04	5.98
ENSG00000136044	APPL2	0.15657	2.11909	4.37	4.39	4.38	4.59	4.52	4.51
ENSG00000259612	EEF1A1P22	0.04804	0.16616	2.31	2.24	1.99	2.23	2.23	2.22
ENSG00000127418	FGFRL1	0.09299	0.88581	5.44	5.47	5.29	5.46	5.49	5.52
ENSG00000163930	BAP1	-0.00964	0.08132	6.7	6.72	6.73	6.68	6.72	6.71
ENSG00000100522	GNPNAT1	-0.12009	1.65226	6.57	6.5	6.69	6.47	6.46	6.46
ENSG00000108179	PPIF	-0.25591	5.55089	7.62	7.58	7.56	7.33	7.34	7.33
ENSG00000242038	EGFL8	0.12152	0.23663	0.8	0.94	0.61	0.72	0.87	1.09
ENSG00000072274	TFRC	0.49219	8.49904	8.57	8.52	8.62	9.06	9.05	9.08
ENSG00000185710	SMG1P4	0.09489	0.39401	3.38	3.11	3.52	3.35	3.44	3.51
ENSG00000004766	VPS50	-0.00535	0.02282	5.22	5.1	5.33	5.3	5.14	5.2
ENSG00000117139	KDM5B	0.60676	7.43029	5.24	5.1	5.25	5.82	5.73	5.86
ENSG00000225531	RP11-196I18.3	-0.0939	0.2319	0.27	0.21	0.05	0.1	0.06	0.08
ENSG00000169504	CLIC4	-0.14019	1.76726	6.69	6.57	6.79	6.54	6.54	6.55
ENSG00000136045	PWP1	0.00659	0.04632	6.66	6.58	6.73	6.67	6.67	6.66
ENSG00000185716	C16orf52	0.26865	1.46445	2.8	2.58	3.03	3.16	3.08	3.01
ENSG00000231313	CLIC1P1	-0.31891	1.75673	1.26	1.38	1.29	1.16	0.82	1.02
ENSG00000198786	MT-ND5	0.07025	0.25258	10.8	10.67	10.37	10.64	10.65	10.76
ENSG00000165630	PRPF18	-0.17925	2.10563	4.67	4.68	4.76	4.63	4.5	4.45
ENSG00000004777	ARHGAP33	0.17949	0.80496	1.95	1.68	1.69	1.98	1.84	2.05
ENSG00000108187	PBLD	0.26727	0.76936	-0.07	-0.05	-0.19	0.18	0.27	0.04
ENSG00000231321	RXRB	0.33072	4.3593	4.57	4.66	4.63	4.98	4.9	4.98
ENSG00000133639	BTG1	1.02115	8.9493	3.53	3.47	3.7	4.61	4.58	4.58
ENSG00000117143	UAP1	-0.51569	8.43627	8.72	8.73	8.77	8.24	8.21	8.24
ENSG00000108219	TSPAN14	0.21088	3.16116	5.17	5.2	5.14	5.41	5.37	5.37
ENSG00000242060	RPS3AP49	-0.22703	0.94717	1.99	2.05	1.57	1.68	1.54	1.68
ENSG00000185721	DRG1	-0.28051	4.73008	6.3	6.38	6.29	6.09	6.05	5.98
ENSG00000136048	DRAM1	0.28704	3.88092	4.64	4.5	4.56	4.86	4.87	4.83
ENSG00000169564	PCBP1	-0.14235	2.683	8.12	8.11	8.02	7.94	7.97	7.91
ENSG00000111412	C12orf49	0.21454	3.51343	6.08	5.99	6.13	6.21	6.32	6.3
ENSG00000188706	ZDHHC9	0.12143	2.23671	6.2	6.21	6.23	6.33	6.36	6.31
ENSG00000163932	PRKCD	0.10274	1.13379	5.19	5.34	5.25	5.36	5.32	5.4
ENSG00000218175	AC016739.2	-0.02274	0.13326	6.24	6.41	6.19	6.25	6.27	6.25
ENSG00000072364	AFF4	0.45868	4.65308	5.86	5.66	6	6.25	6.33	6.32
ENSG00000004779	NDUFAB1	-0.36067	4.27884	6.42	6.55	6.31	6.15	6	6.06
ENSG00000136051	WASHC4	0.11206	0.7151	4.64	4.46	4.83	4.71	4.78	4.77
ENSG00000198792	TMEM184B	0.17128	3.13133	6.11	6.13	6.09	6.25	6.32	6.27
ENSG00000242067	RPL9P28	-0.19267	0.72765	2.14	1.61	2.13	1.74	1.81	1.77
ENSG00000185722	ANKFY1	0.14619	2.25368	6.4	6.37	6.51	6.53	6.58	6.61
ENSG00000274020	LINC01138	0.04257	0.12059	1.44	1.68	1.59	1.45	1.68	1.68
ENSG00000108239	TBC1D12	0.21644	1.5129	3.14	2.83	3.15	3.24	3.26	3.28
ENSG00000143507	DUSP10	0.19366	0.5706	0.18	-0.15	0.44	0.31	0.36	0.39
ENSG00000004838	ZMYND10	-0.23776	0.54809	-0.37	-0.01	-0.5	-0.29	-0.36	-0.93
ENSG00000163933	RFT1	-0.11903	1.9235	5.52	5.46	5.5	5.35	5.41	5.36
ENSG00000242071	RPL7AP6	-0.05764	0.51018	8.13	8.29	8.06	8.14	8.1	8.06
ENSG00000072401	UBE2D1	0.03237	0.14825	3.61	3.55	3.68	3.51	3.75	3.66
ENSG00000143514	TP53BP2	0.20103	3.67278	6.49	6.46	6.53	6.68	6.73	6.68
ENSG00000100528	CNIH1	-0.26295	3.59712	6.27	6.23	6.23	6	6	5.94
ENSG00000136052	SLC41A2	0.2952	2.638	3.11	2.98	3.17	3.3	3.39	3.46
ENSG00000185728	YTHDF3	0.05489	0.6676	6.54	6.51	6.62	6.61	6.61	6.61
ENSG00000198793	MTOR	0.10285	1.13425	6.6	6.51	6.67	6.63	6.71	6.74
ENSG00000231341	VDAC1P6	-0.30336	1.08638	0.73	0.22	0.52	0.06	0.25	0.25
ENSG00000259673	IQCH-AS1	-0.1701	0.36428	0.41	0.51	0.1	0.28	0.07	0.15
ENSG00000154727	GABPA	0.00601	0.03249	4.29	4.21	4.34	4.26	4.29	4.31
ENSG00000163935	SFMBT1	-0.10077	1.09178	5	4.95	5.03	4.88	4.95	4.86
ENSG00000072415	MPP5	0.10733	0.87233	5.73	5.59	5.9	5.86	5.8	5.89
ENSG00000004864	SLC25A13	-0.01027	0.05968	5.94	5.86	6.03	5.88	6.01	5.91
ENSG00000108256	NUFIP2	-0.0854	0.71532	6.99	6.83	7.12	6.92	6.86	6.91
ENSG00000136068	FLNB	0.84696	7.75915	8.97	8.85	9.03	9.74	9.8	9.84
ENSG00000127463	EMC1	-0.05885	0.80958	6.64	6.71	6.65	6.58	6.6	6.64
ENSG00000171813	PWWP2B	0.05012	0.16111	4.01	4.02	3.81	3.9	4.03	4.04
ENSG00000274042	GOLGA6L10	0.30315	0.70432	-1.19	-0.92	-0.72	-0.43	-0.6	-0.86
ENSG00000083444	PLOD1	0.06335	0.94173	7.69	7.78	7.66	7.79	7.77	7.76
ENSG00000231351	AC111200.7	0.31567	0.99996	-0.9	-0.91	-1.14	-0.65	-0.65	-0.71
ENSG00000117152	RGS4	-0.06287	1.02206	9.51	9.49	9.59	9.49	9.44	9.46
ENSG00000198794	SCAMP5	0.20236	3.5194	5.73	5.8	5.77	5.97	6.01	5.93
ENSG00000108262	GIT1	0.00339	0.02485	6.85	6.9	6.83	6.81	6.9	6.87
ENSG00000004866	ST7	-0.23335	3.5471	5.45	5.33	5.46	5.14	5.22	5.17
ENSG00000138107	ACTR1A	0.01292	0.14355	7.32	7.32	7.33	7.34	7.32	7.34
ENSG00000072422	RHOBTB1	-0.14038	0.81339	2.94	2.84	3.11	2.96	2.73	2.81
ENSG00000185730	ZNF696	0.13048	0.72234	4	3.99	3.75	4.07	4.04	4.01
ENSG00000259726	CSPG4P11	0.30706	1.3926	0.06	0.05	0.22	0.54	0.37	0.37
ENSG00000198799	LRIG2	0.17641	1.64709	3.51	3.47	3.45	3.6	3.61	3.74
ENSG00000274047	SYNRG	0.22036	2.45888	5.25	5.18	5.42	5.5	5.52	5.49
ENSG00000234322	ST13P18	0.02733	0.11863	3.04	3.19	2.97	3.08	3.15	3.04
ENSG00000163938	GNL3	-0.24293	4.7038	7.36	7.46	7.39	7.19	7.16	7.13
ENSG00000231365	RP11-418J17.1	0.17231	0.75975	1.32	1.27	1.43	1.56	1.51	1.49
ENSG00000004897	CDC27	-0.0781	0.6836	6.86	6.78	7.05	6.8	6.83	6.83
ENSG00000136098	NEK3	-0.18709	1.36998	3.65	3.75	3.63	3.54	3.61	3.32
ENSG00000117153	KLHL12	0.11665	1.4974	5.48	5.5	5.61	5.71	5.6	5.64
ENSG00000108298	RPL19	-0.03011	0.18347	10.28	10.45	10.16	10.28	10.28	10.24
ENSG00000242083	RPL7AP31	-0.14325	0.94198	3.69	3.61	3.59	3.68	3.45	3.36
ENSG00000185745	IFIT1	0.58952	0.88739	-0.96	-1.03	-0.38	0.04	-0.43	-0.15
ENSG00000163939	PBRM1	0.1858	1.74402	5.58	5.43	5.76	5.79	5.78	5.78
ENSG00000127483	HP1BP3	-0.00951	0.09216	6.91	6.89	6.92	6.93	6.88	6.89
ENSG00000117155	SSX2IP	-0.09635	0.61352	4.98	4.82	5.17	4.88	4.92	4.89
ENSG00000274049	INO80B-WBP1	0.25885	2.72639	4.16	4.18	4.03	4.4	4.46	4.28
ENSG00000276791	CTD-2270P14.5	0.44049	1.39355	-0.14	-0.08	-0.52	0.07	0.1	0.38
ENSG00000072506	HSD17B10	-0.12212	1.6109	6.82	6.96	6.77	6.74	6.74	6.71
ENSG00000004961	HCCS	-0.12333	1.14049	4.83	4.99	4.84	4.85	4.73	4.71
ENSG00000108306	FBXL20	0.6038	5.83792	3.97	3.82	4.02	4.49	4.63	4.51
ENSG00000136100	VPS36	0.17903	2.37426	4.73	4.71	4.73	4.95	4.91	4.84
ENSG00000218336	TENM3	-0.09519	0.42902	2.77	2.53	2.68	2.52	2.5	2.67
ENSG00000185753	CXorf38	0.06463	0.45312	3.44	3.55	3.55	3.57	3.57	3.59
ENSG00000143545	RAB13	0.39138	6.33041	6.45	6.53	6.49	6.92	6.91	6.82
ENSG00000231370	PRRC2A	0.03821	0.37859	9	8.93	9.01	8.97	9.05	9.04
ENSG00000154803	FLCN	0.70828	8.63541	4.48	4.48	4.41	5.1	5.2	5.18
ENSG00000274068	RP11-475E11.9	0.03779	0.04127	-0.9	-0.71	-0.66	-0.85	-0.58	-0.74
ENSG00000163945	UVSSA	0.34807	2.68993	2.7	2.55	2.73	2.96	3.07	2.99
ENSG00000234335	RPS4XP11	-0.1779	1.23673	4.22	4.32	4.28	4.29	4.05	3.97
ENSG00000165661	QSOX2	-0.11126	2.21135	7.09	7.1	7.03	6.95	6.97	6.96
ENSG00000108312	UBTF	-0.08064	1.30387	7.07	7.09	7.15	7.04	7	7.03
ENSG00000136104	RNASEH2B	-0.21985	2.64696	4.38	4.4	4.47	4.14	4.18	4.26
ENSG00000130816	DNMT1	-0.30287	5.48451	8.49	8.44	8.55	8.18	8.19	8.21
ENSG00000259781	HMGB1P6	-0.48431	6.35491	5.47	5.63	5.52	5.1	5.06	5
ENSG00000117174	ZNHIT6	0.18524	1.35194	5.03	4.9	5.3	5.21	5.32	5.27
ENSG00000185761	ADAMTSL5	0.42144	2.51425	2.47	2.4	2.04	2.66	2.82	2.68
ENSG00000163946	FAM208A	-0.03853	0.18526	6.43	6.28	6.67	6.4	6.46	6.41
ENSG00000234337	RP11-297L17.6	-0.30425	2.7495	3.09	3.09	3.02	2.84	2.78	2.67
ENSG00000274070	GATSL2	0.29875	1.64538	2.09	1.81	2.12	2.42	2.13	2.4
ENSG00000231372	MICB	0.14919	2.58267	5.48	5.54	5.49	5.63	5.68	5.64
ENSG00000004975	DVL2	0.28804	5.34007	6.36	6.33	6.29	6.6	6.64	6.6
ENSG00000108344	PSMD3	-0.33341	6.37299	7.82	7.85	7.81	7.49	7.49	7.49
ENSG00000171840	NINJ2	0.01377	0.02524	0.81	0.41	0.69	0.52	0.72	0.7
ENSG00000127511	SIN3B	0.1354	2.20373	5.88	5.84	5.81	5.94	6.02	5.98
ENSG00000136108	CKAP2	-0.20108	1.9891	6.46	6.35	6.65	6.27	6.31	6.28
ENSG00000185787	MORF4L1	-0.23186	4.42125	6.84	6.84	6.9	6.66	6.62	6.61
ENSG00000117222	RBBP5	-0.15617	1.71308	5.49	5.49	5.7	5.46	5.35	5.42
ENSG00000169609	C15orf40	-0.32184	3.06714	4.21	4.27	4.02	3.82	3.89	3.82
ENSG00000283022	HYDIN	-0.0984	0.30102	1.97	1.69	2.03	1.8	1.92	1.7
ENSG00000100568	VTI1B	-0.09711	1.97249	6.71	6.71	6.72	6.61	6.62	6.62
ENSG00000005001	PRSS22	0.91177	7.91835	4.1	4.26	3.97	5	5.09	4.97
ENSG00000072571	HMMR	-0.22763	0.60195	1.66	1.41	1.87	1.18	1.61	1.45
ENSG00000117226	GBP3	-0.38733	5.21753	4.82	4.86	4.79	4.43	4.46	4.42
ENSG00000185798	WDR53	-0.40227	3.28748	3.32	3.37	3.23	2.93	2.91	2.88
ENSG00000108349	CASC3	0.03852	0.46101	6.84	6.76	6.86	6.85	6.85	6.88
ENSG00000158792	SPATA2L	0.31375	2.0372	3.55	3.58	3.35	3.76	4	3.65
ENSG00000136111	TBC1D4	-0.00977	0.05998	6.05	5.9	6.11	6.03	5.98	6.02
ENSG00000198814	GK	-0.00294	0.01004	3.06	3.25	3.26	3.21	3.08	3.27
ENSG00000283023	FRG1GP	-0.12166	0.26172	-0.85	-0.41	-0.64	-0.88	-0.77	-0.64
ENSG00000114648	KLHL18	-0.21386	4.5081	6.27	6.28	6.27	6.06	6.07	6.05
ENSG00000072609	CHFR	0.01232	0.02524	1.39	1.4	1.13	1.32	1.14	1.49
ENSG00000198815	FOXJ3	0.04451	0.27598	5.99	5.87	6.11	6.07	5.97	6.09
ENSG00000185800	DMWD	0.15323	1.69127	4.58	4.55	4.47	4.65	4.74	4.65
ENSG00000127527	EPS15L1	-0.08556	1.01882	6.05	5.93	6.04	5.92	5.94	5.91
ENSG00000005007	UPF1	-0.04222	0.45137	7.68	7.6	7.65	7.55	7.63	7.62
ENSG00000117228	GBP1	-0.14803	0.23237	-0.54	-0.79	-0.89	-0.68	-0.77	-1.19
ENSG00000100577	GSTZ1	0.59558	5.1069	2.23	2.32	2.09	2.8	2.81	2.8
ENSG00000274081	PUF60	-0.28145	4.93347	8.64	8.73	8.57	8.34	8.39	8.36
ENSG00000136114	THSD1	0.1827	0.94448	2.07	2.21	1.9	2.33	2.12	2.28
ENSG00000072682	P4HA2	0.37671	5.41037	5.33	5.49	5.37	5.82	5.75	5.75
ENSG00000108352	RAPGEFL1	0.32348	2.28166	2.33	2.1	2.24	2.47	2.57	2.6
ENSG00000163956	LRPAP1	-0.13038	1.45288	7.16	7.34	7.07	7.06	7.07	7.04
ENSG00000005020	SKAP2	0.34705	3.68963	4.67	4.53	4.82	5.03	5.08	4.96
ENSG00000198816	ZNF358	0.3646	2.51378	4.09	3.94	3.71	4.26	4.31	4.27
ENSG00000136122	BORA	-0.27871	2.77512	4.15	4.11	4.15	3.97	3.79	3.84
ENSG00000100578	KIAA0586	0.23262	1.39625	3.78	3.48	3.98	3.92	3.95	4.08
ENSG00000154832	CXXC1	-0.02291	0.16988	5.94	5.97	5.84	5.86	5.9	5.91
ENSG00000218502	H2AFZP3	-0.428	1.18526	0.35	0.35	0.47	0.02	0.03	-0.16
ENSG00000185803	SLC52A2	-0.12168	1.00614	7.64	7.71	7.44	7.43	7.52	7.47
ENSG00000143569	UBAP2L	0.16816	2.99478	8	7.9	8.05	8.15	8.14	8.17
ENSG00000259820	AC083843.1	-0.09726	0.27023	2	1.72	1.66	1.92	1.6	1.59
ENSG00000005022	SLC25A5	-0.21756	4.19183	8.7	8.81	8.69	8.52	8.53	8.5
ENSG00000108370	RGS9	-0.04846	0.08541	-0.4	-0.5	-0.46	-0.68	-0.26	-0.6
ENSG00000283026	TCF20	0.25484	3.71452	6.51	6.47	6.62	6.82	6.78	6.78
ENSG00000177192	PUS1	-0.21885	2.94326	5.59	5.73	5.53	5.37	5.44	5.37
ENSG00000136141	LRCH1	-0.07182	0.63039	5.19	5.2	5.3	5.14	5.23	5.1
ENSG00000231434	RP11-144L1.8	-0.33396	2.46124	3.81	3.64	3.86	3.66	3.38	3.3
ENSG00000163960	UBXN7	0.22357	2.1268	6.3	6.15	6.51	6.52	6.54	6.57
ENSG00000218510	LINC00339	0.18696	0.59265	1.76	2.27	1.75	2.02	2.16	2.12
ENSG00000072756	TRNT1	-0.16364	2.12359	5.24	5.22	5.25	5.14	5.02	5.06
ENSG00000143570	SLC39A1	0.14628	2.93189	7.63	7.71	7.61	7.82	7.79	7.78
ENSG00000185808	PIGP	0.20586	1.19123	3.04	2.79	3.12	3.23	3.21	3.15
ENSG00000259827	RP11-343H19.2	0.35963	3.29796	3.83	3.81	3.72	4.13	4.24	4.06
ENSG00000146707	POMZP3	-0.10759	0.73295	3.52	3.47	3.42	3.33	3.43	3.33
ENSG00000005059	MCUB	-0.1112	0.93994	4.74	4.55	4.72	4.56	4.53	4.59
ENSG00000136143	SUCLA2	-0.27556	4.03	5.25	5.17	5.32	4.93	5	4.99
ENSG00000108379	WNT3	0.51331	4.03065	1.8	1.97	1.88	2.5	2.35	2.35
ENSG00000163961	RNF168	0.56443	7.20406	5.28	5.28	5.45	5.89	5.95	5.87
ENSG00000169629	RGPD8	0.07451	0.46739	4.16	4	4.28	4.19	4.21	4.27
ENSG00000180304	OAZ2	0.00703	0.04625	5.54	5.57	5.62	5.61	5.59	5.55
ENSG00000138166	DUSP5	0.55295	8.88974	6.73	6.64	6.7	7.23	7.27	7.23
ENSG00000117266	CDK18	0.57259	3.42884	1.24	1.23	1.18	1.61	1.85	1.88
ENSG00000242125	SNHG3	-0.20562	2.79749	6.33	6.21	6.2	6	6.06	6.07
ENSG00000108384	RAD51C	-0.54949	6.81379	5.09	5.09	5.15	4.52	4.65	4.51
ENSG00000169635	HIC2	0.00327	0.0134	3.64	3.63	3.54	3.67	3.56	3.59
ENSG00000274144	PRPF31	-0.02554	0.20142	6.69	6.68	6.55	6.63	6.62	6.59
ENSG00000005073	HOXA11	-0.0265	0.11886	3.88	3.75	3.81	3.69	3.9	3.77
ENSG00000154889	MPPE1	0.0852	0.4337	3.66	3.73	3.52	3.79	3.63	3.75
ENSG00000185813	PCYT2	0.89992	10.0792	5.01	5.09	5.05	5.98	5.93	5.94
ENSG00000231466	CTA-246H3.11	-0.55789	2.24695	0.07	-0.22	-0.19	-0.7	-0.46	-0.85
ENSG00000108389	MTMR4	0.07002	0.94179	6.33	6.27	6.39	6.41	6.37	6.42
ENSG00000259838	ELOCP2	-0.60453	2.48383	0.7	0.44	0.33	-0.02	-0.22	-0.09
ENSG00000136144	RCBTB1	0.17144	2.59543	5.62	5.57	5.71	5.82	5.8	5.81
ENSG00000072786	STK10	0.17111	2.74335	6.04	5.98	6.04	6.12	6.25	6.2
ENSG00000163975	MELTF	0.92517	7.56603	3.88	4.01	3.71	4.77	4.75	4.83
ENSG00000274145	RILP	0.18228	1.65807	3.91	4.05	3.78	4.09	4.05	4.13
ENSG00000127561	SYNGR3	0.75605	5.46632	1.6	1.59	1.55	2.33	2.42	2.26
ENSG00000185825	BCAP31	-0.11482	1.603	8.12	8.24	8.05	8.03	8.02	8.02
ENSG00000198825	INPP5F	0.01551	0.06148	4.37	4.24	4.53	4.34	4.42	4.43
ENSG00000177225	PDDC1	0.03296	0.23921	5.88	5.85	5.72	5.76	5.88	5.9
ENSG00000198826	ARHGAP11A	-0.25562	2.04468	6.71	6.52	6.97	6.45	6.51	6.48
ENSG00000283034	ZNF445	0.05526	0.28272	4.05	3.77	4.07	3.98	4.02	4.06
ENSG00000169641	LUZP1	0.01549	0.10855	6.94	6.86	7.06	6.98	6.97	6.98
ENSG00000005075	POLR2J	-0.19663	2.75305	6.13	6.26	6.07	5.98	5.93	5.96
ENSG00000143590	EFNA3	-0.04806	0.34478	5.04	4.95	4.92	4.89	4.9	4.97
ENSG00000108395	TRIM37	0.0997	0.90237	5.59	5.56	5.78	5.77	5.68	5.78
ENSG00000114738	MAPKAPK3	0.1944	3.81583	7.11	7.17	7.06	7.29	7.32	7.31
ENSG00000231488	ABHD16A	0.14965	2.0293	5.11	5.16	5.08	5.21	5.25	5.32
ENSG00000163995	ABLIM2	0.04965	0.05859	-1.47	-0.83	-1.28	-1.36	-0.82	-1.3
ENSG00000029364	SLC39A9	-0.02747	0.26095	5.81	5.81	5.83	5.74	5.83	5.79
ENSG00000234449	RP11-706O15.3	-0.06929	0.51457	3.58	3.56	3.5	3.49	3.44	3.5
ENSG00000185829	ARL17A	-0.09135	0.37285	1.7	1.73	1.8	1.6	1.74	1.61
ENSG00000198830	HMGN2	-0.24844	4.3968	7.67	7.75	7.67	7.46	7.46	7.43
ENSG00000143612	C1orf43	0.03663	0.33541	7.1	7.17	7.01	7.18	7.12	7.09
ENSG00000242159	ABCF2P1	-0.20329	0.44448	-0.56	-0.73	-0.93	-0.71	-0.93	-1.17
ENSG00000185834	RPL12P4	0.12373	1.78437	6.71	6.82	6.68	6.92	6.83	6.82
ENSG00000005100	DHX33	-0.12867	1.7616	7.12	7	7.12	6.92	6.95	6.98
ENSG00000231500	RPS18	-0.05197	0.30134	10.55	10.79	10.51	10.64	10.56	10.51
ENSG00000164002	EXO5	-0.28989	2.80444	4.28	4.14	4.16	3.99	3.94	3.8
ENSG00000108406	DHX40	0.0094	0.04221	4.47	4.56	4.72	4.56	4.58	4.64
ENSG00000188825	LINC00910	0.46346	1.42298	0.12	0.44	0.09	0.23	1.02	0.72
ENSG00000100596	SPTLC2	0.32635	5.20121	6.1	6.07	6.2	6.44	6.45	6.46
ENSG00000177239	MAN1B1	0.30429	4.15544	6.42	6.5	6.28	6.76	6.65	6.7
ENSG00000127585	FBXL16	0.21136	2.35589	5.48	5.39	5.3	5.58	5.59	5.62
ENSG00000242247	ARFGAP3	0.02805	0.18958	4.96	4.94	5.04	4.96	4.99	5.06
ENSG00000005156	LIG3	0.08271	0.95443	5.91	5.89	6.04	6.01	6.04	6.05
ENSG00000274176	CNOT3	-0.02052	0.13895	5.37	5.29	5.25	5.23	5.35	5.26
ENSG00000158856	DMTN	0.20911	2.38854	4.7	4.55	4.55	4.78	4.89	4.76
ENSG00000143614	GATAD2B	0.24647	2.57672	5.64	5.45	5.72	5.83	5.84	5.9
ENSG00000108423	TUBD1	-0.67081	4.45214	2.64	2.6	2.76	1.82	2.11	2.03
ENSG00000136149	RPL13AP25	-0.00763	0.03606	7.13	7.35	7.09	7.24	7.18	7.11
ENSG00000164008	C1orf50	-0.07039	0.31868	2.77	2.99	2.74	2.83	2.83	2.62
ENSG00000177283	FZD8	0.0443	0.11635	1.51	1.32	1.39	1.65	1.5	1.23
ENSG00000185838	GNB1L	-0.45246	3.64564	3.7	3.55	3.33	2.99	3.11	3.1
ENSG00000276907	ARHGAP27	0.72742	7.18413	3.66	3.49	3.54	4.27	4.34	4.28
ENSG00000114742	WDR48	0.11912	1.24205	5.72	5.57	5.81	5.84	5.78	5.84
ENSG00000127586	CHTF18	-0.34729	1.94054	6.07	6.1	5.6	5.5	5.62	5.58
ENSG00000136152	COG3	-0.03562	0.2796	4.84	4.84	4.91	4.79	4.81	4.89
ENSG00000143621	ILF2	-0.26656	5.21798	8.42	8.48	8.43	8.23	8.15	8.15
ENSG00000005175	RPAP3	-0.0657	0.40666	5.56	5.41	5.74	5.51	5.53	5.49
ENSG00000219133	RP11-203F10.6	-0.24958	2.21218	3.1	3.19	3.13	3.02	2.86	2.8
ENSG00000185839	RP4-592A1.2	-0.26061	2.82023	4.13	4.15	4	3.92	3.79	3.78
ENSG00000108424	KPNB1	-0.20472	3.01495	9.21	9.13	9.36	9.04	9.02	9.03
ENSG00000242259	C22orf39	-0.06625	0.87499	6.32	6.31	6.31	6.28	6.24	6.23
ENSG00000283060	ID3	0.47577	5.05344	4.43	4.52	4.21	4.83	4.89	4.85
ENSG00000143622	RIT1	0.29805	4.03696	4.52	4.48	4.54	4.85	4.78	4.81
ENSG00000154957	ZNF18	0.41143	3.33962	2.11	2	2.16	2.54	2.46	2.52
ENSG00000177302	TOP3A	-0.17002	3.18274	6.26	6.21	6.19	6.04	6.07	6.04
ENSG00000164010	ERMAP	0.32051	3.10222	2.32	2.39	2.34	2.64	2.63	2.73
ENSG00000005187	ACSM3	0.21058	0.5411	-0.09	-0.05	-0.38	0.17	-0.22	0.18
ENSG00000100600	LGMN	0.14707	2.32835	5.88	5.95	5.83	6.03	6.03	6.04
ENSG00000274194	MBOAT7	0.14109	1.19159	6.69	6.7	6.43	6.71	6.78	6.74
ENSG00000242262	RP11-100N21.1	-0.22701	2.09041	3.89	3.91	3.68	3.62	3.6	3.57
ENSG00000167646	DNAAF3	-0.12188	0.96387	4.05	4.03	3.88	3.9	3.81	3.89
ENSG00000185842	DNAH14	0.31815	2.19285	1.96	2.07	1.94	2.29	2.22	2.4
ENSG00000136153	LMO7	0.01162	0.07729	4.98	5.06	5.11	5.06	5.07	5.05
ENSG00000108433	GOSR2	-0.19461	2.98489	5.33	5.37	5.27	5.16	5.14	5.09
ENSG00000283068	IBTK	0.2333	2.15254	4.73	4.58	4.93	4.99	4.98	4.99
ENSG00000005189	AC004381.6	-0.09476	0.72682	3.41	3.49	3.54	3.38	3.37	3.41
ENSG00000138279	ANXA7	-0.11297	1.7912	6.83	6.92	6.77	6.75	6.72	6.72
ENSG00000100601	ALKBH1	-0.28484	3.02107	4.34	4.48	4.42	4.22	4.06	4.12
ENSG00000143624	INTS3	0.24606	4.53983	6.24	6.19	6.27	6.51	6.46	6.47
ENSG00000136156	ITM2B	0.07959	0.92433	5.67	5.6	5.7	5.71	5.77	5.73
ENSG00000274204	RP11-272L14.2	1.7766	5.05743	-1.56	-1.53	-0.81	0.43	0.4	0.62
ENSG00000242272	AK2P2	-0.37628	1.39778	-0.31	-0.31	-0.19	-0.57	-0.65	-0.7
ENSG00000249240	AC069368.3	0.41456	3.02358	2.4	2.21	2.2	2.75	2.75	2.57
ENSG00000108439	PNPO	0.29396	4.27259	4.78	4.85	4.76	5.11	5.08	5.09
ENSG00000117360	PRPF3	-0.11386	1.24294	5.45	5.49	5.51	5.45	5.25	5.42
ENSG00000185860	CCDC190	-0.20019	2.26877	4.37	4.53	4.42	4.23	4.2	4.28
ENSG00000198837	DENND4B	0.09884	1.3565	6.39	6.32	6.28	6.38	6.46	6.44
ENSG00000169684	CHRNA5	-0.33231	3.32954	3.69	3.83	3.81	3.41	3.42	3.5
ENSG00000242282	AC108488.4	-0.10174	0.16064	-0.37	0.43	0.28	0.17	0.18	-0.32
ENSG00000005194	CIAPIN1	-0.28819	5.03174	6.4	6.51	6.43	6.19	6.11	6.18
ENSG00000117362	APH1A	0.01295	0.11606	7.24	7.27	7.17	7.22	7.27	7.23
ENSG00000030582	GRN	0.53377	7.60339	7.68	7.74	7.56	8.15	8.23	8.2
ENSG00000164022	AIMP1	-0.10516	1.18024	5.59	5.67	5.62	5.57	5.48	5.52
ENSG00000274205	MAPK15	0.39869	1.15409	2.25	1.97	1.5	2.36	2.31	2.23
ENSG00000136158	SPRY2	0.39414	4.50121	3.84	3.98	4.06	4.32	4.33	4.41
ENSG00000259917	HNRNPLP2	-0.20106	2.55774	4.15	4.11	4.1	3.93	3.93	3.91
ENSG00000108443	RPS6KB1	-0.18336	1.63108	4.96	4.92	5.18	4.83	4.79	4.9
ENSG00000185864	NPIPB4	0.07949	0.45787	3.88	3.75	3.78	3.79	3.89	3.96
ENSG00000169689	CENPX	-0.48399	4.84059	5.98	6.2	5.84	5.54	5.54	5.48
ENSG00000274211	SOCS7	0.18518	2.57051	4.77	4.77	4.89	4.98	5.01	5
ENSG00000164023	SGMS2	0.16562	1.9808	4.99	4.84	5.03	5.07	5.14	5.15
ENSG00000146830	GIGYF1	0.04824	0.49595	6.98	6.93	6.87	6.91	7	7.01
ENSG00000100605	ITPK1	-0.01131	0.09204	6.48	6.4	6.48	6.44	6.45	6.44
ENSG00000143633	C1orf131	-0.35915	3.24523	3.45	3.39	3.33	3.09	3.15	2.85
ENSG00000073008	PVR	-0.10227	1.67988	7.05	7.15	7.09	7.02	7	6.97
ENSG00000005206	SPPL2B	0.24368	1.03233	3.74	3.54	3.19	3.69	3.7	3.81
ENSG00000185875	THNSL1	-0.02429	0.16988	5.76	5.7	5.86	5.68	5.77	5.79
ENSG00000242288	RP11-464F9.1	-0.16281	0.76558	2.47	2.48	2.38	2.03	2.3	2.49
ENSG00000177337	DLGAP1-AS1	0.61835	2.92463	0.6	0.81	0.3	1.26	1.28	1.01
ENSG00000136159	NUDT15	-0.36183	4.37913	4.92	4.91	5.02	4.57	4.58	4.61
ENSG00000219451	RPL23P8	-0.1614	0.68964	2.2	2.26	1.86	1.88	1.87	2.06
ENSG00000005238	FAM214B	0.68886	6.66839	3.37	3.43	3.46	4.03	4.2	4.07
ENSG00000274213	RP11-670E13.6	-0.28225	0.81725	0.28	0.58	0.49	-0.17	0.48	0.15
ENSG00000155034	FBXL18	0.00376	0.01533	3.87	3.8	3.71	3.78	3.82	3.79
ENSG00000073050	XRCC1	-0.09047	1.02851	4.92	4.97	4.93	4.82	4.92	4.8
ENSG00000283085	TPBG	-0.04846	0.26482	3.81	3.78	3.78	3.73	3.77	3.72
ENSG00000169692	AGPAT2	-0.06577	0.46101	7.39	7.43	7.17	7.23	7.29	7.28
ENSG00000108465	CDK5RAP3	0.28301	2.53937	4.89	4.91	4.65	5.16	5.07	5.07
ENSG00000117394	SLC2A1	0.6725	9.22734	6.67	6.79	6.72	7.41	7.41	7.38
ENSG00000005243	COPZ2	0.1698	0.8912	1.79	1.78	1.89	1.9	2.01	2.05
ENSG00000231591	PSMB8-AS1	0.86315	3.04563	-0.73	-0.77	-1.28	0.1	-0.01	-0.29
ENSG00000136161	RCBTB2	-0.59189	3.30434	1.19	1.2	1.04	0.43	0.63	0.57
ENSG00000169696	ASPSCR1	0.1878	1.63751	4.15	4.24	4.03	4.35	4.32	4.32
ENSG00000155085	AK9	0.09451	0.39401	1.91	2.17	2.22	2.19	2.12	2.28
ENSG00000198841	KTI12	-0.2212	2.92771	4.58	4.64	4.51	4.33	4.39	4.34
ENSG00000164031	DNAJB14	0.04883	0.23149	4.76	4.83	4.99	4.95	4.9	4.88
ENSG00000283087	CPEB2	0.34915	1.29926	1.16	0.73	1.12	1.06	1.51	1.47
ENSG00000231607	DLEU2	-0.30986	1.56288	1.22	1.39	1.14	0.81	1.06	0.92
ENSG00000274229	SOCS7	0.18762	2.53312	4.74	4.75	4.87	4.96	4.98	4.98
ENSG00000117395	EBNA1BP2	-0.48569	7.49888	7.71	7.83	7.69	7.27	7.28	7.23
ENSG00000198843	SELENOT	-0.19338	2.54687	7.38	7.45	7.38	7.23	7.2	7.19
ENSG00000005302	MSL3	-0.03103	0.23124	5.14	5.09	5.21	5.12	5.16	5.06
ENSG00000127720	METTL25	0.06647	0.11975	0.76	0.85	1.11	1.08	0.79	1.06
ENSG00000136167	LCP1	0.22383	4.46455	9.33	9.31	9.42	9.59	9.57	9.57
ENSG00000185883	ATP6V0C	-0.03062	0.10388	7.16	7.11	6.77	6.95	7.04	6.95
ENSG00000177352	CCDC71	0.19722	2.26386	4.09	4.2	4.1	4.29	4.37	4.3
ENSG00000165752	STK32C	0.15707	1.01764	3.27	3.1	3	3.31	3.17	3.36
ENSG00000169710	FASN	0.84564	7.89151	9.38	9.22	9.29	10.01	10.18	10.23
ENSG00000242338	BMS1P4	-0.16704	0.54436	1.15	1.16	1.18	0.71	0.99	1.25
ENSG00000100625	SIX4	0.00041	0.00165	4.65	4.46	4.69	4.59	4.63	4.58
ENSG00000155090	KLF10	0.06211	0.74287	5.76	5.76	5.72	5.83	5.84	5.76
ENSG00000274265	CH17-189H20.1	-0.07895	0.27768	1.34	1.43	1.35	1.46	1.31	1.12
ENSG00000127774	EMC6	-0.24625	2.79245	5.19	5.23	5.06	4.87	4.91	4.94
ENSG00000108469	RECQL5	0.26541	2.77779	3.87	3.94	4.03	4.11	4.27	4.25
ENSG00000005339	CREBBP	0.16632	2.07293	5.95	5.86	5.94	6.02	6.1	6.13
ENSG00000117399	CDC20	-0.72493	9.2641	7.6	7.67	7.51	6.87	6.88	6.85
ENSG00000169714	CNBP	-0.31113	5.9442	8.48	8.53	8.51	8.21	8.19	8.19
ENSG00000280441	CH507-528H12.1	0.39226	2.76849	1.6	1.45	1.62	1.97	1.86	2.04
ENSG00000164038	SLC9B2	0.19248	2.50874	4.79	4.86	4.92	5.03	5.02	5.1
ENSG00000197362	ZNF786	0.08661	0.65142	3.49	3.57	3.65	3.72	3.57	3.69
ENSG00000073169	SELENOO	-0.20776	1.86431	4.89	4.88	4.63	4.57	4.59	4.61
ENSG00000274272	RP11-44M6.7	0.08121	0.59456	4.12	4.12	4.02	4.09	4.24	4.17
ENSG00000259953	RP11-4O1.2	0.05871	0.16616	1.47	1.39	1.61	1.34	1.67	1.62
ENSG00000136197	C7orf25	0.07873	0.5632	3.85	3.82	3.85	3.93	4.01	3.83
ENSG00000143669	LYST	1.03832	7.5279	3.48	3.16	3.58	4.4	4.44	4.52
ENSG00000231617	DAXX	-0.02267	0.23362	6.95	7	6.93	6.96	6.94	6.92
ENSG00000108474	PIGL	-0.31819	2.51352	3.16	3.14	2.97	2.71	2.8	2.78
ENSG00000005436	GCFC2	-0.11823	0.95186	5.25	5.17	5.49	5.17	5.18	5.2
ENSG00000283100	SIRT2	0.42879	5.49192	3.97	3.99	3.83	4.33	4.36	4.38
ENSG00000259956	RBM15B	-0.00703	0.05486	6.71	6.65	6.69	6.65	6.73	6.64
ENSG00000164039	BDH2	0.1781	1.66444	3.49	3.53	3.35	3.7	3.61	3.6
ENSG00000242352	FAM91A3P	0.0331	0.17709	3.39	3.34	3.45	3.41	3.41	3.47
ENSG00000231618	PPT2	0.03022	0.26482	5.68	5.68	5.58	5.67	5.68	5.67
ENSG00000117410	ATP6V0B	-0.06232	0.33647	7.05	7.16	6.78	6.92	6.99	6.88
ENSG00000276982	OSCAR	0.51697	2.3523	0.09	0.02	-0.19	0.59	0.56	0.33
ENSG00000219545	UMAD1	-0.06402	0.21937	2.72	3.03	3.13	2.74	2.98	2.95
ENSG00000164040	PGRMC2	0.10246	0.79178	5.04	4.87	5.14	5.13	5.16	5.07
ENSG00000185900	POMK	0.20531	1.55186	3.91	3.73	3.96	4.16	3.92	4.17
ENSG00000136213	CHST12	0.05079	0.25843	4.48	4.57	4.28	4.42	4.58	4.46
ENSG00000100644	HIF1A	-0.04297	0.28421	7.01	6.83	7.1	6.94	6.95	6.92
ENSG00000259959	RP11-121C2.2	0.05381	0.1128	0.57	0.21	0.65	0.67	0.33	0.62
ENSG00000005448	WDR54	0.28623	3.71992	4.61	4.74	4.66	4.92	4.94	5.01
ENSG00000108479	GALK1	0.23975	2.54548	4.45	4.57	4.32	4.62	4.73	4.69
ENSG00000127837	AAMP	-0.00656	0.04946	7.6	7.73	7.7	7.71	7.67	7.62
ENSG00000169718	DUS1L	-0.18392	2.20623	6.73	6.74	6.54	6.46	6.46	6.53
ENSG00000274296	DECR2	0.23861	2.06986	3.27	3.45	3.24	3.52	3.57	3.58
ENSG00000136231	IGF2BP3	0.12153	1.48245	6.44	6.42	6.54	6.65	6.55	6.57
ENSG00000117411	B4GALT2	0.11347	1.74398	5.44	5.47	5.44	5.57	5.58	5.54
ENSG00000143727	ACP1	-0.14461	2.30087	6.34	6.29	6.38	6.19	6.23	6.16
ENSG00000231631	PSMB8	0.02806	0.16089	4.55	4.55	4.38	4.54	4.51	4.51
ENSG00000111671	SPSB2	-0.02026	0.06277	2.48	2.43	2.29	2.44	2.34	2.36
ENSG00000164045	CDC25A	-0.56989	8.33471	6.68	6.62	6.72	6.16	6.08	6.08
ENSG00000108506	INTS2	0.19217	2.2787	4.7	4.73	4.9	5.01	4.97	4.93
ENSG00000242396	RP11-67L3.5	0.27227	0.41389	-0.3	-0.76	-0.54	0.01	-0.57	-0.19
ENSG00000005469	CROT	-0.181	1.28025	2.95	2.86	2.93	2.62	2.73	2.84
ENSG00000117419	ERI3	0.0363	0.37827	5.73	5.66	5.63	5.72	5.72	5.68
ENSG00000185917	SETD4	-0.15418	1.73507	4.08	3.95	4	3.9	3.81	3.87
ENSG00000177383	MAGEF1	-0.02607	0.20373	5.86	5.93	5.88	5.89	5.9	5.8
ENSG00000274305	LENG8	0.13564	0.55274	6.09	5.97	5.57	5.94	5.99	6.1
ENSG00000136237	RAPGEF5	0.16118	1.11493	3.44	3.4	3.72	3.75	3.64	3.68
ENSG00000111674	ENO2	1.02608	12.2233	6.61	6.64	6.71	7.69	7.68	7.66
ENSG00000231641	TRIM26	-0.05128	0.55787	6.14	6.18	6.15	6.06	6.1	6.16
ENSG00000219642	BMPR1APS1	-0.13082	0.55267	1.28	1.44	1.35	1.33	1.13	1.22
ENSG00000198860	TSEN15	-0.46165	4.91515	4.44	4.32	4.54	3.93	3.95	4.03
ENSG00000005483	KMT2E	0.55162	6.3088	6.44	6.31	6.61	7.01	7.01	7.01
ENSG00000136238	RAC1	-0.13051	2.8886	7.8	7.76	7.83	7.69	7.66	7.66
ENSG00000108509	CAMTA2	0.15589	1.77786	5.79	5.74	5.6	5.8	5.91	5.89
ENSG00000117425	PTCH2	0.3579	0.83742	-0.58	-1.43	-0.79	-0.43	-0.43	-0.83
ENSG00000073536	NLE1	-0.13035	2.01535	6.32	6.41	6.3	6.23	6.24	6.17
ENSG00000143742	SRP9	-0.2313	2.72037	6.65	6.7	6.8	6.52	6.49	6.45
ENSG00000185920	PTCH1	0.19813	2.11613	4.28	4.28	4.34	4.41	4.56	4.52
ENSG00000231684	EIF1P3	-0.02075	0.04595	0.13	0.41	0.24	0.31	0.25	0.16
ENSG00000073578	SDHA	-0.00845	0.07877	7.26	7.31	7.31	7.29	7.29	7.27
ENSG00000164050	PLXNB1	0.11733	0.79178	5.36	5.41	5.09	5.34	5.38	5.48
ENSG00000198862	LTN1	0.00516	0.01503	4.53	4.25	4.73	4.42	4.59	4.52
ENSG00000143748	NVL	-0.24675	3.88639	5.27	5.21	5.26	5.01	4.96	5.03
ENSG00000155111	CDK19	0.47363	3.12134	2.99	2.97	3.38	3.58	3.57	3.63
ENSG00000108510	MED13	0.20495	1.4481	6.24	5.99	6.44	6.4	6.44	6.46
ENSG00000274322	RP11-314N13.10	-0.16449	0.59166	3.48	3.48	3.11	3.24	3.24	3.09
ENSG00000005486	RHBDD2	-0.13278	1.35944	5.61	5.6	5.4	5.4	5.41	5.39
ENSG00000283128	RP5-912I13.2	0.08183	0.14709	0.71	0.92	0.77	1.29	0.89	0.51
ENSG00000100697	DICER1	-0.00641	0.02016	6.13	5.87	6.33	6.04	6.09	6.18
ENSG00000136240	KDELR2	-0.22443	4.00365	7.08	7.01	7.01	6.8	6.83	6.79
ENSG00000198863	RUNDC1	0.16036	1.98008	4.94	4.84	4.93	5.07	5.06	5.06
ENSG00000242445	RPL7AP11	-0.09115	0.79575	5.62	5.69	5.47	5.57	5.5	5.43
ENSG00000084112	SSH1	0.57656	7.10152	6.48	6.4	6.56	7.01	7.06	7.1
ENSG00000167702	KIFC2	0.60283	2.97381	4.66	4.5	3.96	4.92	5.03	4.95
ENSG00000164051	CCDC51	-0.14153	1.87032	4.87	4.95	4.82	4.75	4.72	4.74
ENSG00000073584	SMARCE1	-0.15003	2.57374	6.76	6.84	6.84	6.73	6.63	6.63
ENSG00000108511	HOXB6	0.07926	0.34025	2.77	2.77	2.51	2.84	2.79	2.65
ENSG00000274332	LRRC37A2	0.08534	0.23873	1.02	0.9	1.06	1.26	1.02	0.99
ENSG00000169740	ZNF32	-0.07203	0.45254	5.03	5.26	5.04	5.09	4.97	5.04
ENSG00000005513	SOX8	-0.27235	1.78345	4.71	4.76	4.53	4.29	4.45	4.43
ENSG00000219747	RP1-292B18.1	-0.12217	0.40785	2.47	2.64	2.05	2.23	2.21	2.33
ENSG00000231707	PABPC1P1	0.1594	0.26842	-0.75	-0.69	-0.49	-0.39	-0.39	-0.66
ENSG00000136243	NUPL2	-0.33461	3.63109	4.36	4.46	4.34	4.07	3.97	4.11
ENSG00000274333	RP11-717F1.2	-0.30482	1.37566	0.73	0.67	0.88	0.57	0.36	0.46
ENSG00000177425	PAWR	-0.2222	3.63974	5.83	5.76	5.88	5.61	5.59	5.61
ENSG00000136247	ZDHHC4	0.03604	0.20384	4.76	4.87	4.73	4.8	4.81	4.85
ENSG00000185947	ZNF267	0.25074	2.08974	3.87	3.88	4.14	4.22	4.23	4.2
ENSG00000108515	ENO3	0.06974	0.14715	1.4	1.03	0.92	1.08	1.13	1.34
ENSG00000219773	RPSAP45	-0.14521	0.91078	3.51	3.51	3.22	3.29	3.28	3.23
ENSG00000117461	PIK3R3	0.44512	5.23528	4.25	4.17	4.29	4.7	4.62	4.74
ENSG00000005700	IBTK	0.22697	2.0873	4.75	4.6	4.95	5	4.99	5
ENSG00000231711	LINC00899	-0.0379	0.13337	1.92	1.98	1.86	1.88	1.99	1.78
ENSG00000127922	SEM1	-0.13508	1.88369	6.9	6.96	6.95	6.9	6.81	6.71
ENSG00000274334	VASN	0.0401	0.0859	1.86	1.68	1.33	1.6	1.66	1.7
ENSG00000108518	PFN1	-0.22184	2.85118	10.34	10.4	10.16	10.05	10.11	10.08
ENSG00000234589	RP11-253E3.1	-0.0268	0.06999	2.4	2.36	2.1	2.46	2.2	2.14
ENSG00000073614	KDM5A	0.10654	1.26974	6.44	6.32	6.47	6.52	6.48	6.55
ENSG00000185950	IRS2	1.01112	6.33511	1.99	1.81	1.94	2.93	2.99	2.86
ENSG00000136261	BZW2	-0.08677	1.58349	7.51	7.48	7.54	7.41	7.44	7.42
ENSG00000172009	THOP1	-0.12419	1.48095	7	7.03	6.85	6.83	6.83	6.85
ENSG00000143756	FBXO28	-0.06537	0.65767	5.83	5.74	5.9	5.74	5.77	5.77
ENSG00000164054	SHISA5	0.15258	2.9115	7.27	7.29	7.19	7.37	7.42	7.42
ENSG00000005801	ZNF195	-0.07958	0.68731	4.92	4.84	4.89	4.85	4.8	4.77
ENSG00000260000	RP3-467N11.1	-0.1907	0.47318	0.12	0.02	0.16	0.14	-0.47	0.09
ENSG00000231721	LINC-PINT	0.26135	1.44512	1.82	1.89	1.53	1.9	2.01	2.08
ENSG00000108523	RNF167	-0.03938	0.37115	6.37	6.44	6.29	6.3	6.33	6.35
ENSG00000274349	ZNF658	0.16739	0.58513	1.26	1.28	1.69	1.56	1.6	1.58
ENSG00000249590	RP4-539M6.19	-0.003	0.01798	5.34	5.45	5.28	5.38	5.35	5.32
ENSG00000198874	TYW1	-0.09036	1.13643	4.86	4.87	4.91	4.81	4.78	4.78
ENSG00000136270	TBRG4	-0.1698	3.12839	7.39	7.46	7.32	7.22	7.22	7.21
ENSG00000164056	SPRY1	0.48738	2.75624	1.61	1.64	1.5	2.16	2.18	1.89
ENSG00000185963	BICD2	-0.08178	1.28178	7.44	7.41	7.48	7.33	7.37	7.38
ENSG00000231737	PPP1R10	0.10878	1.78817	6.57	6.5	6.6	6.63	6.69	6.68
ENSG00000005810	MYCBP2	0.03147	0.12315	6.77	6.53	6.9	6.71	6.75	6.84
ENSG00000234602	MCIDAS	0.15374	0.82812	2.93	2.83	2.59	2.86	2.97	2.96
ENSG00000120802	TMPO	-0.43199	8.33471	7.94	7.92	7.95	7.53	7.48	7.49
ENSG00000108528	SLC25A11	0.08018	0.96416	6.15	6.2	6.05	6.19	6.23	6.21
ENSG00000177432	NAP1L5	0.23412	1.45046	2.27	2.23	2.35	2.53	2.45	2.58
ENSG00000219891	ZSCAN12P1	0.15984	0.25581	-1.3	-1.26	-1.28	-1.36	-1.11	-0.92
ENSG00000169764	UGP2	-0.16545	1.55464	5.59	5.48	5.75	5.48	5.39	5.46
ENSG00000198876	DCAF12	-0.13245	2.48936	6.44	6.48	6.53	6.36	6.36	6.33
ENSG00000185973	TMLHE	-0.10802	1.32165	4.37	4.37	4.41	4.24	4.3	4.29
ENSG00000274352	ZNF707	0.04395	0.27973	4.52	4.56	4.36	4.56	4.53	4.48
ENSG00000164062	APEH	0.14866	2.65231	7.75	7.85	7.74	7.93	7.93	7.92
ENSG00000283168	GCSHP3	-0.31652	1.04026	0.06	-0.21	0.08	-0.35	-0.22	-0.45
ENSG00000198886	MT-ND4	0.12012	0.44879	12.37	12.17	11.84	12.18	12.23	12.33
ENSG00000111711	GOLT1B	-0.01266	0.03606	4.22	4.12	4.28	4.13	4.24	4.2
ENSG00000005812	FBXL3	-0.06677	0.49829	4.73	4.7	4.91	4.72	4.67	4.76
ENSG00000127948	POR	0.15574	1.54637	6.46	6.64	6.35	6.67	6.64	6.59
ENSG00000136271	DDX56	-0.3001	5.81683	7.2	7.29	7.19	6.96	6.92	6.9
ENSG00000185986	SDHAP3	-0.05999	0.30634	2.49	2.64	2.65	2.58	2.48	2.55
ENSG00000274359	AC012314.2	0.01527	0.05511	4.85	5.05	4.66	4.9	4.93	4.77
ENSG00000231742	LINC01273	0.25212	0.59946	-1.09	-0.66	-0.95	-0.36	-0.63	-0.93
ENSG00000164066	INTU	-0.09014	0.5523	2.92	2.8	3.04	2.86	2.84	2.81
ENSG00000108557	RAI1	0.05502	0.36733	5.69	5.65	5.62	5.62	5.76	5.75
ENSG00000165861	ZFYVE1	0.84463	8.29539	3.91	3.87	4.02	4.74	4.8	4.8
ENSG00000234616	JRK	-0.04675	0.38943	5.73	5.65	5.63	5.56	5.62	5.69
ENSG00000260027	HOXB7	0.04208	0.22885	4.11	4.25	4.11	4.2	4.28	4.11
ENSG00000005882	PDK2	0.38565	4.80813	4.16	4.09	4.12	4.54	4.49	4.5
ENSG00000185989	RASA3	0.073	0.81091	4.76	4.78	4.85	4.85	4.88	4.87
ENSG00000205981	DNAJC19	-0.12435	1.13607	4.15	4.18	4.03	3.98	4.03	3.97
ENSG00000136273	HUS1	0.13294	1.4036	4.07	4.07	4.19	4.28	4.17	4.29
ENSG00000073849	ST6GAL1	-0.01611	0.09507	5.2	5.26	5.22	5.23	5.17	5.24
ENSG00000117480	FAAH	0.41514	2.60283	2.93	2.97	2.55	3.2	3.23	3.24
ENSG00000231747	AC079922.2	-0.27552	2.20509	3.59	3.48	3.37	3.33	3.17	3.13
ENSG00000274392	ABC14-864958H18.2	0.04059	0.06887	0.01	-0.34	-0.18	-0.31	-0.1	0.02
ENSG00000005884	ITGA3	1.15655	11.9284	5.64	5.64	5.53	6.74	6.76	6.77
ENSG00000108559	NUP88	-0.372	7.31471	6.74	6.75	6.76	6.4	6.38	6.36
ENSG00000094975	SUCO	0.1146	1.19312	5	4.86	5.05	5.09	5.06	5.1
ENSG00000155256	ZFYVE27	0.05548	0.3909	5.13	5.12	4.93	5.17	5.09	5.08
ENSG00000127955	GNAI1	0.18408	1.27316	3.24	3.24	3.55	3.47	3.59	3.53
ENSG00000117481	NSUN4	0.07033	0.91243	5.44	5.48	5.4	5.53	5.53	5.47
ENSG00000073905	VDAC1P1	-0.1587	1.26091	3.03	3.01	3.02	2.86	2.83	2.89
ENSG00000143774	GUK1	-0.04357	0.2463	6.84	6.93	6.6	6.73	6.77	6.74
ENSG00000108561	C1QBP	-0.30942	5.34424	8.55	8.63	8.47	8.28	8.23	8.21
ENSG00000231752	EMBP1	-0.1379	0.46101	0.78	0.87	1.07	0.86	0.84	0.61
ENSG00000136279	DBNL	0.1884	3.29838	6.57	6.57	6.47	6.7	6.75	6.72
ENSG00000169826	CSGALNACT2	0.1102	1.16314	5.06	4.93	5.05	5.12	5.05	5.2
ENSG00000005889	ZFX	-0.00607	0.03572	5.24	5.1	5.25	5.17	5.19	5.22
ENSG00000117500	TMED5	-0.12472	1.37222	6.42	6.4	6.52	6.34	6.32	6.32
ENSG00000164070	HSPA4L	-0.38595	4.43297	6.81	6.66	6.93	6.41	6.43	6.41
ENSG00000100749	VRK1	-0.38288	5.69702	5.58	5.54	5.56	5.17	5.23	5.13
ENSG00000177479	ARIH2	-0.26372	5.49594	7.09	7.09	7.13	6.86	6.81	6.84
ENSG00000231767	RP11-92K2.2	-0.29322	2.85815	5.84	6	5.69	5.65	5.48	5.53
ENSG00000274413	CTC-550B14.6	-0.35113	2.83201	2.83	2.99	2.67	2.49	2.51	2.42
ENSG00000164073	MFSD8	0.01315	0.04979	3.33	3.43	3.5	3.39	3.38	3.53
ENSG00000155275	TRMT44	-0.11236	1.22922	4.22	4.31	4.21	4.14	4.11	4.15
ENSG00000108578	BLMH	-0.33522	5.41723	6.22	6.16	6.26	5.88	5.89	5.86
ENSG00000186010	NDUFA13	-0.03085	0.16368	7.24	7.44	7.12	7.24	7.28	7.18
ENSG00000111727	HCFC2	0.01027	0.03909	3.2	3.22	3.1	3.22	3.16	3.17
ENSG00000136295	TTYH3	0.17532	1.84884	7.07	7.09	6.87	7.13	7.21	7.21
ENSG00000117505	DR1	-0.1346	2.0676	6.16	6.17	6.21	6.04	6.05	6.04
ENSG00000231770	TMEM44-AS1	0.03694	0.07306	1.26	1.21	0.96	1.2	1.06	1.28
ENSG00000005893	LAMP2	0.16677	2.6794	6.01	5.95	6.06	6.18	6.19	6.15
ENSG00000143793	C1orf35	-0.09955	0.70319	4.25	4.21	4.1	4.03	4.13	4.1
ENSG00000073969	NSF	-0.07663	0.67518	6.16	6.05	6.29	6.09	6.06	6.12
ENSG00000283189	RP11-949J7.8	0.54801	2.72859	1.15	1.34	0.96	1.53	1.72	1.81
ENSG00000006007	GDE1	-0.15359	3.1965	6.83	6.81	6.79	6.65	6.66	6.67
ENSG00000186017	ZNF566	0.055	0.20547	3.22	3.34	3.46	3.63	3.33	3.26
ENSG00000198892	SHISA4	0.32884	2.16283	2.44	2.63	2.33	2.82	2.78	2.77
ENSG00000108582	CPD	-0.07179	0.52205	6.79	6.59	6.88	6.66	6.69	6.7
ENSG00000220205	VAMP2	0.3114	3.48013	4.38	4.34	4.25	4.64	4.65	4.61
ENSG00000127993	RBM48	-0.11991	0.92918	3.94	3.82	3.95	3.78	3.79	3.79
ENSG00000100784	RPS6KA5	-0.04099	0.09353	1.84	1.61	1.92	1.54	1.78	1.91
ENSG00000147118	ZNF182	0.13491	0.56419	3.08	2.84	3.28	3.31	3.22	3.11
ENSG00000186019	AC084219.4	-0.47551	3.66468	2.6	2.44	2.64	2.06	1.98	2.23
ENSG00000136319	TTC5	-0.05798	0.4299	4.69	4.79	4.59	4.58	4.63	4.67
ENSG00000108587	GOSR1	-0.05617	0.56647	5.55	5.5	5.62	5.5	5.48	5.53
ENSG00000164077	MON1A	-0.19426	1.58761	5.07	5.11	4.85	4.73	4.88	4.82
ENSG00000006015	C19orf60	0.10098	0.35747	3.92	3.99	3.51	3.88	3.93	3.88
ENSG00000111731	C2CD5	0.05194	0.20995	4.87	4.67	5.12	4.93	4.94	4.95
ENSG00000100796	PPP4R3A	-0.19951	1.87966	6.38	6.17	6.52	6.12	6.14	6.22
ENSG00000117519	CNN3	-0.05962	0.6858	7.6	7.65	7.53	7.59	7.51	7.5
ENSG00000260075	NSFP1	-0.09391	0.75435	4.22	4.18	4.33	4.16	4.14	4.16
ENSG00000074054	CLASP1	0.0908	0.70904	6.14	6	6.28	6.19	6.24	6.27
ENSG00000274425	AC114271.2	0.13483	0.59292	2.03	2.32	2.31	2.33	2.41	2.31
ENSG00000169860	P2RY1	-0.12256	0.60638	2.76	2.74	2.71	2.54	2.54	2.76
ENSG00000136367	ZFHX2	0.99361	4.65826	1.08	0.71	1.07	1.83	1.84	2.18
ENSG00000283196	RP4-614C10.2	-0.10108	0.57737	2.79	2.86	2.69	2.61	2.73	2.69
ENSG00000186020	ZNF529	0.39031	3.15704	2.36	2.43	2.28	2.7	2.72	2.81
ENSG00000231822	AC019097.7	0.23054	1.14169	2.39	2.15	2.56	2.61	2.62	2.58
ENSG00000155304	HSPA13	0.0909	0.66517	5.15	5.27	5.22	5.34	5.28	5.3
ENSG00000164078	MST1R	0.35056	3.16057	4.52	4.58	4.25	4.82	4.74	4.83
ENSG00000174720	LARP7	-0.0583	0.41798	5.34	5.28	5.49	5.33	5.32	5.28
ENSG00000117523	PRRC2C	0.23238	2.10695	7.69	7.47	7.82	7.85	7.88	7.96
ENSG00000274429	DLG5	0.06226	0.83746	6.55	6.51	6.58	6.57	6.62	6.63
ENSG00000108588	CCDC47	0.00075	0.00482	7.13	7.14	7.27	7.18	7.17	7.19
ENSG00000283199	ABC13-47488600E17.1	0.03554	0.0599	0.36	0.35	0.32	0.2	0.27	0.65
ENSG00000006016	CRLF1	-0.4714	1.21004	0.2	0.24	-0.26	-0.29	-0.22	-0.73
ENSG00000111752	PHC1	0.0389	0.33309	4.93	4.84	4.93	4.91	4.94	4.97
ENSG00000186026	ZNF284	0.20235	2.14565	3.42	3.31	3.35	3.56	3.57	3.56
ENSG00000242689	CNTF	0.13105	0.12971	-0.27	-1.43	-0.54	-0.17	-0.68	-0.92
ENSG00000164080	RAD54L2	-0.02961	0.17988	5.86	5.78	5.99	5.82	5.85	5.89
ENSG00000136371	MTHFS	-0.30519	2.68766	4.58	4.76	4.43	4.37	4.28	4.2
ENSG00000231825	PRRC2A	0.03801	0.37843	8.99	8.92	9	8.96	9.03	9.03
ENSG00000138448	ITGAV	0.24109	3.7778	5.58	5.57	5.7	5.82	5.87	5.87
ENSG00000117525	F3	-0.31103	2.55163	2.15	2.24	2.27	1.91	1.96	1.86
ENSG00000260086	RP11-42I10.1	0.55674	1.081	-1.18	-0.96	-1.52	-0.57	-0.68	-0.75
ENSG00000006025	OSBPL7	0.54341	2.80446	2.17	2.15	1.6	2.52	2.48	2.53
ENSG00000108590	MED31	-0.01176	0.03594	3.62	3.95	3.62	3.84	3.69	3.62
ENSG00000120889	TNFRSF10B	0.13348	3.21935	7.86	7.87	7.86	8	8	7.98
ENSG00000169894	MUC3A	0.72035	5.10869	1.56	1.49	1.7	2.32	2.39	2.21
ENSG00000186063	AIDA	-0.1213	0.89648	5.55	5.42	5.75	5.47	5.44	5.47
ENSG00000231831	MTHFD1P1	-0.32886	1.27676	1.28	0.82	1.14	0.92	0.72	0.64
ENSG00000155329	ZCCHC10	-0.35421	3.93015	3.89	4.01	3.99	3.69	3.6	3.55
ENSG00000117528	ABCD3	-0.22621	2.47373	5.81	5.63	5.91	5.56	5.54	5.58
ENSG00000136379	ABHD17C	-0.16453	2.06139	4.65	4.57	4.66	4.39	4.5	4.5
ENSG00000108591	DRG2	-0.00159	0.008	5.34	5.31	5.17	5.33	5.24	5.24
ENSG00000260108	RP11-140H17.1	-0.0215	0.0701	2.36	2.23	2.48	2.29	2.33	2.39
ENSG00000134138	MEIS2	0.18753	1.89496	3.46	3.38	3.58	3.69	3.62	3.68
ENSG00000100811	YY1	-0.21266	3.82955	6.32	6.23	6.32	6.06	6.07	6.1
ENSG00000117533	VAMP4	-0.02513	0.07702	2.24	2.24	2.27	2.31	2.26	2.11
ENSG00000006042	TMEM98	-0.06393	0.93236	5.62	5.61	5.59	5.56	5.55	5.52
ENSG00000186073	C15orf41	-0.15782	1.10901	3.22	3.24	3.18	3.14	2.92	3.13
ENSG00000220749	RPL21P28	-0.16998	1.95987	5.6	5.75	5.56	5.52	5.45	5.44
ENSG00000198901	PRC1	-0.335	6.20102	6.99	6.96	7.07	6.67	6.68	6.67
ENSG00000242711	PSMB9	0.24947	2.16629	2.69	2.84	2.71	3.06	2.99	2.93
ENSG00000120896	SORBS3	-0.08475	0.94487	6.49	6.55	6.36	6.4	6.39	6.36
ENSG00000136381	IREB2	0.06136	0.43876	6.22	6.05	6.34	6.23	6.27	6.3
ENSG00000274437	DERL3	0.76441	3.15894	0.81	0.38	0	1.06	1.28	1.12
ENSG00000108592	FTSJ3	-0.20206	3.38172	6.95	6.98	7.1	6.82	6.82	6.79
ENSG00000006062	MAP3K14	0.3245	2.6318	2.75	2.94	2.78	3.24	3.05	3.16
ENSG00000136425	CIB2	0.1355	0.90837	3	3.13	2.91	3.09	3.18	3.17
ENSG00000198908	BHLHB9	-0.2261	0.45477	0.06	0.74	0.25	0.17	0.27	-0.09
ENSG00000164086	DUSP7	0.25278	4.53384	6.73	6.68	6.7	6.92	6.98	6.96
ENSG00000117543	DPH5	-0.22407	3.37474	5.17	5.28	5.18	5	4.98	4.97
ENSG00000169902	TPST1	0.3463	3.07689	2.67	2.59	2.73	3.14	2.95	2.96
ENSG00000231841	FAM192BP	0.08352	0.3042	1.5	1.67	1.85	1.86	1.74	1.69
ENSG00000186076	RP11-887P2.3	-0.03277	0.29423	6.64	6.75	6.62	6.65	6.66	6.6
ENSG00000274442	PRPF8	-0.02365	0.13639	9.43	9.3	9.49	9.33	9.4	9.43
ENSG00000108599	AKAP10	0.0284	0.15278	5.08	4.87	5.07	5.04	4.96	5.11
ENSG00000177570	SAMD12	0.02963	0.12924	4.3	4.14	4.49	4.3	4.36	4.36
ENSG00000006118	TMEM132A	0.60218	6.00102	5.99	6.07	5.76	6.48	6.58	6.55
ENSG00000164087	POC1A	-0.39633	5.10149	5.09	5.18	5.01	4.71	4.73	4.65
ENSG00000100814	CCNB1IP1	-0.10442	1.15064	6.17	6.18	6.08	6.08	6.02	6.01
ENSG00000231856	RP11-327P2.5	0.14332	0.13741	-0.73	-0.08	-1.71	-0.68	-1.14	-0.32
ENSG00000180776	ZDHHC20	-0.21574	3.47372	5.92	5.88	6.01	5.72	5.72	5.73
ENSG00000074266	EED	-0.32661	3.84547	5.04	5.11	5.24	4.81	4.75	4.86
ENSG00000220793	RPL21P119	-0.16519	1.94174	5.71	5.83	5.66	5.63	5.55	5.53
ENSG00000108604	SMARCD2	-0.02189	0.22463	6.6	6.63	6.67	6.64	6.62	6.58
ENSG00000242735	RPSAP26	-0.14521	2.02454	6.56	6.64	6.48	6.44	6.4	6.4
ENSG00000260136	CTD-2270L9.4	-0.10439	0.23604	0.96	1.1	0.61	0.8	0.89	0.65
ENSG00000164088	PPM1M	0.49707	5.06802	3.54	3.69	3.54	4.18	4.03	4.06
ENSG00000249859	PVT1	-0.08583	0.75655	5.09	5.17	4.97	4.96	4.99	5
ENSG00000198909	MAP3K3	0.17766	2.50699	5.51	5.42	5.55	5.7	5.62	5.71
ENSG00000006125	AP2B1	0.04621	0.38125	8.47	8.34	8.57	8.5	8.5	8.52
ENSG00000186088	GSAP	0.31784	2.08508	2.16	1.86	2.25	2.37	2.43	2.44
ENSG00000074319	TSG101	0.06027	0.54943	5.53	5.61	5.58	5.56	5.7	5.64
ENSG00000117592	PRDX6	-0.20802	4.60268	8.41	8.45	8.44	8.24	8.23	8.21
ENSG00000136444	RSAD1	-0.03518	0.37439	6.42	6.4	6.33	6.34	6.33	6.38
ENSG00000108622	ICAM2	-0.01823	0.06677	3.84	4	3.7	3.89	3.84	3.75
ENSG00000165934	CPSF2	-0.12179	1.95134	6.48	6.48	6.59	6.42	6.37	6.39
ENSG00000100823	APEX1	0.02377	0.29146	7.82	7.87	7.82	7.88	7.87	7.83
ENSG00000242747	RP11-30K9.1	-0.28389	1.21568	0.51	0.3	0.34	0.19	0.03	0.1
ENSG00000074356	NCBP3	-0.06902	0.6823	5.56	5.42	5.58	5.5	5.42	5.45
ENSG00000143851	PTPN7	-0.27002	5.65277	7.1	7.14	7.13	6.87	6.85	6.84
ENSG00000186104	CYP2R1	-0.16846	1.47374	3.39	3.27	3.44	3.23	3.11	3.27
ENSG00000136448	NMT1	-0.05949	0.99351	7.65	7.69	7.68	7.63	7.62	7.58
ENSG00000274474	YWHAE	-0.31384	6.27551	9.75	9.78	9.71	9.45	9.43	9.42
ENSG00000006194	ZNF263	-0.17116	2.70841	5.67	5.66	5.62	5.53	5.47	5.44
ENSG00000164091	WDR82	-0.13647	2.35572	7.49	7.44	7.56	7.38	7.35	7.35
ENSG00000186106	ANKRD46	-0.08159	0.65197	4.23	4.23	4.12	4.12	4.11	4.11
ENSG00000108639	SYNGR2	0.00166	0.00714	6.98	7.07	6.75	6.93	6.95	6.91
ENSG00000117593	DARS2	0.01169	0.08428	6.15	6.15	6.28	6.24	6.18	6.2
ENSG00000128185	DGCR6L	0.00067	0.0025	5.32	5.49	5.2	5.26	5.4	5.34
ENSG00000074410	CA12	-0.07236	0.39932	3.8	3.83	3.77	3.77	3.84	3.57
ENSG00000120942	UBIAD1	-0.24804	3.26017	5.7	5.7	5.56	5.45	5.35	5.43
ENSG00000143862	ARL8A	0.29431	4.17978	4.77	4.68	4.59	4.97	4.99	4.96
ENSG00000283236	AC074141.3	0.0235	0.03251	-0.21	-0.08	0.03	-0.17	-0.25	0.23
ENSG00000155380	SLC16A1	-0.20149	4.09698	6.73	6.73	6.77	6.52	6.55	6.56
ENSG00000266066	POLRMTP1	-0.08125	0.48089	3.74	3.86	3.58	3.58	3.67	3.67
ENSG00000186111	PIP5K1C	0.23388	3.63266	5.87	5.8	5.74	6.02	6.04	6.05
ENSG00000164093	PITX2	-0.1897	2.3549	4.71	4.77	4.6	4.48	4.48	4.54
ENSG00000006282	SPATA20	0.49551	6.32849	5.02	5.06	4.91	5.44	5.48	5.56
ENSG00000108641	B9D1	0.42034	4.05061	3.15	3.39	3.11	3.63	3.66	3.6
ENSG00000231889	TRAF3IP2-AS1	-0.21592	0.91535	1	1	0.83	0.82	0.78	0.6
ENSG00000167797	CDK2AP2	0.18129	2.2679	4.71	4.66	4.63	4.85	4.89	4.81
ENSG00000164096	C4orf3	0.5803	7.02085	5.69	5.79	5.89	6.36	6.41	6.35
ENSG00000136450	SRSF1	-0.24379	4.09573	8.23	8.25	8.35	8.06	8.03	8.01
ENSG00000074416	MGLL	-0.15045	1.34121	4.26	4.26	4.23	4.05	4.1	4.14
ENSG00000242814	RP11-436H11.1	0.04998	0.12971	1.03	1.01	0.78	1.05	1.02	0.9
ENSG00000231904	HLA-H	0.21855	2.99478	4.19	4.22	4.15	4.43	4.37	4.42
ENSG00000085231	AK6	-0.19075	1.78077	4.66	4.56	4.72	4.47	4.51	4.4
ENSG00000143870	PDIA6	-0.12067	2.19957	8.58	8.69	8.62	8.54	8.5	8.49
ENSG00000006327	TNFRSF12A	-0.20464	2.25378	7.45	7.57	7.3	7.26	7.25	7.19
ENSG00000108651	UTP6	-0.22178	3.74736	5.83	5.87	5.86	5.69	5.63	5.58
ENSG00000186130	ZBTB6	0.07546	0.30486	4.03	3.92	4.15	4.1	4.15	4.08
ENSG00000260231	JHDM1D-AS1	0.64762	3.21859	1.14	0.99	1.04	1.52	1.84	1.73
ENSG00000035664	DAPK2	0.43024	0.59673	-1.76	-0.77	-1.81	-0.91	-0.72	-1.45
ENSG00000006432	MAP3K9	0.45992	4.46926	4.29	4.16	4.44	4.74	4.7	4.84
ENSG00000164099	PRSS12	0.17819	1.79419	3.38	3.37	3.52	3.56	3.65	3.6
ENSG00000117602	RCAN3	0.46467	5.25587	2.84	2.73	2.78	3.22	3.25	3.27
ENSG00000242852	ZNF709	0.15443	0.90957	2.33	2.34	2.44	2.7	2.4	2.51
ENSG00000231925	TAPBP	0.41788	7.08107	6.23	6.18	6.16	6.59	6.65	6.58
ENSG00000274504	RDH13	-0.30042	2.24001	3.91	4.05	3.72	3.43	3.68	3.64
ENSG00000198919	DZIP3	0.16555	1.25591	3.92	3.84	4.19	4.15	4.15	4.16
ENSG00000147180	ZNF711	0.09121	0.32724	2.67	2.49	2.96	2.79	2.82	2.8
ENSG00000108654	DDX5	-0.08622	1.84488	9.05	9.02	9.06	8.96	8.94	8.96
ENSG00000074590	NUAK1	0.30434	2.14614	2.63	2.59	2.81	2.86	3.15	2.93
ENSG00000165959	CLMN	0.05068	0.24328	3.16	2.98	3.15	3.18	3.17	3.1
ENSG00000136463	TACO1	-0.25742	3.68615	4.86	4.89	4.76	4.6	4.58	4.55
ENSG00000283243	SHANK3	0.23515	2.20795	3.68	3.56	3.43	3.75	3.83	3.78
ENSG00000006451	RALA	-0.13925	2.31932	5.25	5.23	5.24	5.12	5.11	5.08
ENSG00000186132	C2orf76	0.30606	1.49276	1.65	1.76	1.79	2.12	2.07	1.95
ENSG00000164104	HMGB2	-0.32686	5.29226	7.33	7.48	7.44	7.14	7.09	7.04
ENSG00000231940	RPS7P3	-0.32651	1.67193	1.33	1.36	1.09	1.06	0.89	0.86
ENSG00000189180	ZNF33A	0.2831	2.89643	4.39	4.23	4.56	4.68	4.67	4.69
ENSG00000155463	OXA1L	0.06868	1.19159	7.41	7.46	7.37	7.49	7.47	7.48
ENSG00000108666	C17orf75	-0.19491	1.3649	2.97	3.02	2.9	2.83	2.74	2.75
ENSG00000186141	POLR3C	-0.25277	3.62327	5.1	5.05	4.96	4.79	4.78	4.78
ENSG00000242951	RP11-507E23.1	-0.25501	0.95291	1.53	1.23	1.38	1.25	1.07	1.08
ENSG00000136478	TEX2	-0.15296	2.56052	6.03	6.05	6.1	5.93	5.92	5.88
ENSG00000074603	DPP8	0.04055	0.25079	4.51	4.32	4.55	4.5	4.47	4.54
ENSG00000164105	SAP30	0.00039	0.00135	4.19	4.16	4.35	4.22	4.24	4.25
ENSG00000006453	BAIAP2L1	0.02373	0.20017	4.93	4.94	4.94	4.99	4.96	4.94
ENSG00000131263	RLIM	0.0158	0.09158	6.26	6.1	6.34	6.2	6.27	6.28
ENSG00000155506	LARP1	0.11366	1.3407	8.88	8.74	8.95	8.94	8.99	8.98
ENSG00000100888	CHD8	0.04319	0.27648	6.52	6.35	6.56	6.49	6.54	6.53
ENSG00000231945	VARS	0.10375	1.86318	7.8	7.82	7.76	7.86	7.92	7.91
ENSG00000186153	WWOX	-0.05945	0.23176	2.31	2.46	2.28	2.33	2.42	2.12
ENSG00000108669	CYTH1	0.02275	0.17827	4.55	4.56	4.59	4.62	4.59	4.56
ENSG00000117620	SLC35A3	0.14751	1.16314	4.32	4.21	4.54	4.53	4.5	4.49
ENSG00000136485	DCAF7	0.15768	2.20965	7.39	7.28	7.51	7.53	7.54	7.58
ENSG00000100889	PCK2	0.30794	5.2519	5.46	5.49	5.49	5.77	5.81	5.78
ENSG00000035862	TIMP2	0.10727	0.13052	-0.78	-0.77	-0.5	-0.47	-0.92	-0.32
ENSG00000164109	MAD2L1	-0.59835	5.65642	6.05	6.17	6.08	5.53	5.54	5.44
ENSG00000283252	AC002056.3	-0.3686	2.48232	1.9	1.9	1.77	1.41	1.48	1.55
ENSG00000221823	PPP3R1	0.06773	0.52891	6.22	6.01	6.26	6.19	6.24	6.26
ENSG00000143919	CAMKMT	-0.11603	0.43742	2.4	2.53	2.29	2.08	2.48	2.27
ENSG00000271855	RP11-214N9.1	0.0107	0.01336	-0.9	-0.12	-0.89	-0.91	-0.39	-0.64
ENSG00000128271	ADORA2A	-0.24717	0.40258	-0.78	-1.43	-0.54	-1.55	-1.08	-0.88
ENSG00000006459	KDM7A	0.59224	4.74695	3.66	3.47	3.87	4.18	4.34	4.27
ENSG00000189190	ZNF600	0.06935	0.44825	3.79	3.75	3.91	3.84	3.93	3.9
ENSG00000169955	ZNF747	0.08403	0.74188	3.94	3.89	3.87	4.02	4	3.93
ENSG00000186162	CIDECP	-0.54488	3.60825	2.26	2.1	2.13	1.61	1.68	1.56
ENSG00000108671	PSMD11	-0.34806	6.71764	7.84	7.74	7.83	7.43	7.48	7.46
ENSG00000164111	ANXA5	0.16288	3.13732	9.17	9.14	9.23	9.38	9.33	9.32
ENSG00000136490	LIMD2	0.54677	4.40928	3.34	3.35	3.21	3.88	3.84	3.82
ENSG00000231974	APOM	0.19428	0.30174	-0.32	-0.46	-0.95	-0.06	-0.29	-0.78
ENSG00000242970	AC068522.4	-0.13633	0.77531	2.81	2.95	2.64	2.74	2.61	2.63
ENSG00000100890	KIAA0391	-0.07771	0.96267	5.42	5.38	5.46	5.38	5.31	5.33
ENSG00000128272	ATF4	-0.2282	4.44612	7.88	7.96	7.84	7.7	7.65	7.64
ENSG00000108679	LGALS3BP	0.61387	3.24944	1.5	1.69	1.21	1.9	2.16	2.14
ENSG00000186166	CCDC84	-0.48351	2.93682	2.27	2.07	2.12	1.77	1.69	1.57
ENSG00000274542	AC243734.1	-0.02826	0.07949	2.12	2.46	2.08	2.1	2.16	2.28
ENSG00000006468	ETV1	0.26376	1.84431	2.89	2.74	2.75	2.97	2.98	3.21
ENSG00000136492	BRIP1	-0.35842	2.80446	4.52	4.36	4.76	4.13	4.15	4.29
ENSG00000164117	FBXO8	-0.23534	4.28973	6.31	6.36	6.34	6.1	6.11	6.1
ENSG00000177646	ACAD9	-0.05342	0.53957	5.44	5.4	5.46	5.37	5.36	5.41
ENSG00000143933	CALM2	-0.20893	2.83551	7.94	8	7.95	7.77	7.72	7.77
ENSG00000006530	AGK	-0.1321	2.33342	6.11	6.12	6.16	6.02	6	5.99
ENSG00000169964	TMEM42	0.19985	0.64796	0.5	0.8	0.47	0.77	0.88	0.71
ENSG00000274559	CH507-42P11.1	-0.07706	0.31598	1.61	1.55	1.42	1.43	1.45	1.46
ENSG00000155545	MIER3	-0.08842	0.64275	4.8	4.71	4.92	4.76	4.67	4.75
ENSG00000117640	MTFR1L	0.1349	2.31614	5.55	5.56	5.48	5.65	5.68	5.67
ENSG00000036257	CUL3	-0.09943	0.69384	6.42	6.28	6.63	6.33	6.33	6.38
ENSG00000198931	APRT	0.1908	2.49112	5.73	5.83	5.64	5.93	5.97	5.88
ENSG00000136504	KAT7	0.01731	0.09116	5.37	5.21	5.49	5.37	5.36	5.41
ENSG00000006576	PHTF2	-0.1055	0.98575	5.21	5.09	5.29	5.08	5.12	5.09
ENSG00000108733	PEX12	0.00558	0.01866	2.56	2.46	2.44	2.44	2.46	2.57
ENSG00000177663	IL17RA	-0.08083	0.85195	5.47	5.56	5.44	5.43	5.41	5.38
ENSG00000274584	RP11-819M15.2	-0.12109	0.30443	0.35	0.26	0.47	0.52	-0.01	0.25
ENSG00000121060	TRIM25	0.21144	3.42767	6.47	6.45	6.55	6.66	6.74	6.71
ENSG00000186174	BCL9L	0.223	2.47998	4.48	4.37	4.44	4.62	4.64	4.7
ENSG00000164118	CEP44	-0.07317	0.59901	4.69	4.72	4.73	4.67	4.59	4.66
ENSG00000143942	CHAC2	-0.51505	5.70334	3.93	3.93	3.89	3.4	3.44	3.36
ENSG00000198932	GPRASP1	0.09948	0.11004	-1.37	-1	-1.14	-1.55	-0.79	-0.93
ENSG00000108773	KAT2A	0.09059	1.62081	6.92	6.95	6.91	6.96	7.05	7.03
ENSG00000231991	ANXA2P2	0.03477	0.35061	6.74	6.84	6.78	6.88	6.81	6.78
ENSG00000243014	PTMAP8	-0.03114	0.06635	-0.09	-0.11	-0.18	-0.33	-0.11	-0.06
ENSG00000226111	MRPS18B	-0.05945	0.64366	6.11	6.23	6.14	6.12	6.07	6.11
ENSG00000006607	FARP2	0.05432	0.41459	5.71	5.58	5.81	5.71	5.82	5.74
ENSG00000128294	TPST2	0.06688	0.32891	4.24	4.3	4.03	4.22	4.33	4.2
ENSG00000274600	RIMBP3B	0.50017	2.00703	-0.83	-0.7	-0.56	-0.26	-0.13	-0.2
ENSG00000143947	RPS27A	-0.24186	2.28081	9.16	9.36	9.07	9.02	8.94	8.9
ENSG00000186184	POLR1D	-0.00757	0.04685	6.82	6.82	6.68	6.85	6.73	6.72
ENSG00000108774	RAB5C	-0.08712	1.22806	7.2	7.31	7.16	7.1	7.15	7.15
ENSG00000231999	FLJ27354	0.21576	0.27413	-1.76	-0.72	-0.23	-0.57	-0.87	-0.6
ENSG00000074755	ZZEF1	0.15977	1.54474	5.98	5.83	6.01	6.05	6.1	6.15
ENSG00000136521	NDUFB5	-0.03127	0.19542	5.2	5.22	5.23	5.24	5.15	5.16
ENSG00000166016	ABTB2	0.09393	0.76175	4.36	4.34	4.27	4.33	4.4	4.52
ENSG00000155592	ZKSCAN2	0.17985	1.71296	4	3.78	4.05	4.1	4.12	4.15
ENSG00000186185	KIF18B	-0.36515	6.02898	6.16	6.09	6.05	5.7	5.76	5.75
ENSG00000266402	SNHG25	-0.45304	1.00473	0.24	0.74	0.38	-0.25	0.63	-0.43
ENSG00000232004	CAP1P2	-0.43375	1.14478	-0.67	-0.72	-0.61	-0.67	-1.43	-1.16
ENSG00000189266	PNRC2	-0.1736	2.44608	6.08	6.11	6.18	5.98	5.93	5.95
ENSG00000274602	PI4KAP1	-0.02972	0.10702	4.51	4.45	4.21	4.25	4.37	4.44
ENSG00000006625	GGCT	-0.21988	3.55365	5.32	5.29	5.37	5.12	5.1	5.11
ENSG00000164134	NAA15	-0.27851	2.66561	7.45	7.26	7.64	7.15	7.2	7.17
ENSG00000169976	SF3B5	-0.16671	1.79284	6.86	6.98	6.72	6.69	6.72	6.65
ENSG00000136522	MRPL47	-0.23224	2.74084	5.38	5.35	5.3	5.16	5.06	5.12
ENSG00000108784	NAGLU	0.72538	6.78764	3.77	3.86	3.62	4.43	4.48	4.51
ENSG00000006634	DBF4	-0.33002	3.45893	5.19	5.18	5.38	4.83	4.98	4.95
ENSG00000117682	DHDDS	0.00196	0.01475	5.72	5.7	5.72	5.7	5.7	5.74
ENSG00000065054	SLC9A3R2	0.09515	0.94648	5.11	5.15	4.98	5.13	5.25	5.13
ENSG00000143952	VPS54	-0.09347	0.5987	4.83	4.69	5	4.68	4.79	4.77
ENSG00000164142	FAM160A1	0.55103	3.15484	1.61	1.79	2	2.24	2.35	2.45
ENSG00000186187	ZNRF1	0.18281	1.88393	4.02	4	3.94	4.12	4.23	4.15
ENSG00000111880	RNGTT	-0.00403	0.02107	5.24	5.15	5.3	5.27	5.17	5.25
ENSG00000100911	PSME2	-0.15831	2.19499	6.72	6.87	6.7	6.63	6.61	6.58
ENSG00000169981	ZNF35	-0.28289	2.51194	3.24	3.35	3.27	3.09	2.87	3.06
ENSG00000136527	TRA2B	-0.36022	6.24776	7.41	7.51	7.45	7.11	7.07	7.11
ENSG00000186193	SAPCD2	-0.19546	2.50725	7.33	7.28	7.23	7.07	7.09	7.1
ENSG00000117691	NENF	-0.0339	0.23803	5.71	5.82	5.64	5.71	5.67	5.69
ENSG00000169989	TIGD4	0.1233	0.18017	-0.67	-1.1	-0.59	-0.52	-0.51	-0.93
ENSG00000108786	HSD17B1	-0.00661	0.02773	4.69	4.66	4.43	4.61	4.63	4.51
ENSG00000221909	FAM200A	0.05739	0.32154	3.09	3.06	3.02	3.1	3.07	3.18
ENSG00000232022	FAAHP1	0.40576	1.55187	0.2	0.43	0.03	0.47	0.7	0.68
ENSG00000006638	TBXA2R	0.08789	0.28228	1.91	2.25	1.76	2.11	1.99	2.07
ENSG00000100916	BRMS1L	-0.06589	0.37078	3.06	3.2	3.08	3.04	2.95	3.15
ENSG00000274615	CH17-258A22.4	-0.08494	0.41259	2.68	2.5	2.78	2.57	2.55	2.6
ENSG00000108788	MLX	0.08768	1.20498	6.33	6.44	6.33	6.51	6.45	6.41
ENSG00000136531	SCN2A	-0.02809	0.03354	-0.49	-0.61	-0.84	-0.17	-0.75	-1.05
ENSG00000198939	ZFP2	0.08643	0.09948	-0.4	-0.9	-0.3	-1.19	0.04	-0.25
ENSG00000186205	2019-01-03	0.08832	0.78395	3.97	4	4.01	4.17	4.01	4.08
ENSG00000074935	TUBE1	0.01342	0.05556	3.62	3.47	3.69	3.66	3.53	3.64
ENSG00000117697	NSL1	-0.14903	0.88213	4.09	4.26	4.01	4.04	3.94	3.92
ENSG00000283302	ABC13-47488600E17.1	0.07492	0.13999	0.24	0.27	0.19	0.14	0.22	0.54
ENSG00000143971	ETAA1	0.19254	0.62452	2.68	2.54	3.25	2.94	3.04	3.09
ENSG00000006652	IFRD1	-0.3808	5.43039	5.05	5.09	5.05	4.75	4.62	4.69
ENSG00000164151	ICE1	0.04751	0.30336	6.57	6.43	6.73	6.56	6.64	6.67
ENSG00000232024	LSM12P1	-0.16946	1.81596	3.9	3.84	3.89	3.76	3.67	3.7
ENSG00000243147	MRPL33	-0.02509	0.12721	4.91	4.97	4.86	4.99	4.86	4.82
ENSG00000169991	IFFO2	0.07591	0.65283	5.18	5.06	5.23	5.17	5.25	5.29
ENSG00000100918	REC8	-0.4237	0.77987	-0.45	-0.3	-0.89	-0.79	-1.34	-0.78
ENSG00000186222	BLOC1S4	0.20261	1.82168	4.15	4.12	4.05	4.31	4.4	4.22
ENSG00000155657	TTN	0.20277	0.54464	2.05	1.61	2.37	2.15	2.19	2.33
ENSG00000037637	FBXO42	0.0822	0.86981	4.93	4.85	4.98	5.02	4.99	5.01
ENSG00000260290	CTD-2033A16.2	-0.0817	0.7587	4.8	4.81	4.88	4.84	4.72	4.69
ENSG00000180914	OXTR	-1.23739	3.28459	-0.57	-0.51	-0.12	-1.76	-1.84	-1.3
ENSG00000136536	2019-07-03	-0.03868	0.2015	5.74	5.56	5.86	5.7	5.63	5.72
ENSG00000108797	CNTNAP1	0.58124	7.78796	5.75	5.75	5.63	6.25	6.29	6.33
ENSG00000221926	TRIM16	-0.32123	4.72614	5.3	5.4	5.29	5.08	4.99	4.95
ENSG00000147403	RPL10	0.0549	0.68392	9.54	9.66	9.5	9.63	9.63	9.59
ENSG00000164162	ANAPC10	-0.20056	1.95956	3.45	3.38	3.46	3.19	3.23	3.27
ENSG00000186230	ZNF749	-0.01503	0.05256	3.22	3.58	3.51	3.46	3.4	3.41
ENSG00000006695	COX10	-0.14414	1.92244	5.18	5.08	5.05	4.91	4.95	5.01
ENSG00000108799	EZH1	0.49824	5.28148	3.92	3.9	3.79	4.43	4.25	4.43
ENSG00000177692	DNAJC28	0.61099	1.92645	-0.96	-1.03	-0.64	-0.47	-0.32	0
ENSG00000111907	TPD52L1	-0.23302	2.20289	3.34	3.34	3.22	3.06	3.01	3.13
ENSG00000006704	GTF2IRD1	0.46999	6.18638	5.03	5.13	4.97	5.5	5.54	5.51
ENSG00000232037	RP11-26H16.1	-0.1442	0.68165	1.12	1.18	1.18	1.03	1.02	0.99
ENSG00000136560	TANK	0.06009	0.5419	4.14	4.16	4.22	4.25	4.25	4.2
ENSG00000198948	MFAP3L	-0.1029	0.42758	2.61	2.45	2.78	2.32	2.54	2.67
ENSG00000164163	ABCE1	-0.20104	2.28386	7.35	7.25	7.5	7.15	7.17	7.19
ENSG00000232040	ZBED9	-0.088	0.35923	2.01	2.16	2.07	1.86	1.99	2.1
ENSG00000155666	KDM8	0.12911	0.39328	1.04	1.17	0.92	1.11	1.01	1.37
ENSG00000186260	MKL2	0.22505	1.76679	4.54	4.31	4.67	4.67	4.72	4.81
ENSG00000170004	CHD3	0.2736	3.35775	7.37	7.27	7.49	7.63	7.67	7.65
ENSG00000108819	PPP1R9B	-0.05042	0.62977	6.47	6.54	6.45	6.45	6.4	6.45
ENSG00000274626	RPS9	0.07633	0.72043	9.16	9.34	9.1	9.31	9.29	9.23
ENSG00000144021	CIAO1	-0.17483	3.67904	6.95	6.96	6.9	6.75	6.76	6.78
ENSG00000221944	TIGD1	0.00708	0.01822	1.86	1.97	1.9	2	1.88	1.88
ENSG00000136574	GATA4	-0.07063	0.72518	4.57	4.56	4.51	4.42	4.5	4.5
ENSG00000283341	RP11-472I20.4	0.17468	1.48619	3.76	3.67	3.78	3.93	3.86	3.96
ENSG00000006712	PAF1	-0.19657	3.04577	6.16	6.26	6.15	6.01	6.03	5.94
ENSG00000100938	GMPR2	-0.10601	1.86008	6.2	6.27	6.23	6.14	6.13	6.1
ENSG00000243167	RPS10P28	-0.43079	1.35682	-0.19	-0.08	-0.54	-0.57	-0.59	-0.95
ENSG00000186272	ZNF17	0.08459	0.39566	2.51	2.46	2.66	2.71	2.49	2.7
ENSG00000189337	KAZN	0.20359	2.70361	4.16	4.08	4.15	4.29	4.37	4.34
ENSG00000108825	PTGES3L-AARSD1	0.05008	0.41248	4.49	4.54	4.6	4.55	4.62	4.6
ENSG00000155729	KCTD18	0.31263	3.07499	3.19	3.14	3.29	3.55	3.48	3.53
ENSG00000128463	EMC4	-0.10025	1.1372	6.13	6.25	6.05	6.08	6.03	6.03
ENSG00000164167	LSM6	-0.27183	2.73579	4.06	4.22	4.14	3.99	3.85	3.77
ENSG00000283374	TXNRD3NB	0.48224	1.02341	-0.3	-1.18	-0.84	-0.25	-0.13	-0.47
ENSG00000136603	SKIL	-0.06902	0.27139	2.75	2.7	2.85	2.75	2.64	2.72
ENSG00000177700	POLR2L	-0.27717	2.39545	7.01	7.21	6.8	6.73	6.78	6.67
ENSG00000232054	NPM1P34	-0.27558	0.77924	-0.46	-0.62	-0.8	-0.77	-0.92	-1
ENSG00000243181	RP11-734J24.1	-0.23013	2.5227	3.83	3.91	3.78	3.69	3.56	3.59
ENSG00000006715	VPS41	0.39514	4.68888	4.72	4.69	4.9	5.18	5.15	5.17
ENSG00000260371	RP11-343C2.9	0.09476	0.34896	1.67	1.48	1.75	1.72	1.81	1.66
ENSG00000075142	SRI	-0.02176	0.21034	6.05	6.01	6.03	6.03	5.99	6.01
ENSG00000108826	MRPL27	-0.22922	3.27628	5.62	5.7	5.53	5.39	5.38	5.39
ENSG00000177707	NECTIN3	0.1654	1.20762	2.99	2.97	3.05	3.13	3.26	3.12
ENSG00000136628	EPRS	-0.04575	0.40344	8.39	8.3	8.51	8.39	8.33	8.35
ENSG00000128487	SPECC1	0.09757	1.0884	4.52	4.43	4.52	4.63	4.59	4.55
ENSG00000117751	PPP1R8	-0.16142	2.64842	6.29	6.32	6.31	6.21	6.12	6.1
ENSG00000221963	APOL6	0.59398	4.1184	2.42	2.19	2.51	3.1	3.03	2.8
ENSG00000075151	EIF4G3	0.28859	4.33098	6.99	6.86	7.06	7.23	7.26	7.28
ENSG00000180953	ST20	-0.57042	2.7596	1.43	1.48	1.5	0.6	0.94	1.14
ENSG00000138668	HNRNPD	-0.11153	1.25948	8.22	8.1	8.35	8.13	8.12	8.09
ENSG00000186280	KDM4D	-0.5009	1.01111	0.2	0.83	-0.03	0.01	0.15	-0.67
ENSG00000108828	VAT1	0.53855	8.87124	7.76	7.77	7.76	8.32	8.3	8.3
ENSG00000274646	RPS9	0.07512	0.7061	9.18	9.37	9.13	9.33	9.31	9.26
ENSG00000164168	TMEM184C	0.05998	0.47744	5	4.99	5.16	5.13	5.08	5.13
ENSG00000006740	ARHGAP44	-0.10285	0.80412	3.77	3.68	3.82	3.62	3.61	3.73
ENSG00000136631	VPS45	-0.39888	5.69992	4.82	4.81	4.87	4.49	4.42	4.4
ENSG00000232060	SLC4A1APP1	-0.0978	0.25957	0.98	0.77	0.95	0.92	0.74	0.77
ENSG00000138674	SEC31A	0.17389	2.73032	5.71	5.61	5.77	5.87	5.85	5.91
ENSG00000117758	STX12	0.14238	1.69591	4.84	4.98	4.88	5.07	4.97	5.09
ENSG00000164169	PRMT9	0.03476	0.17975	3.56	3.53	3.71	3.58	3.62	3.7
ENSG00000075188	NUP37	-0.29916	3.71453	5.12	5.26	5.04	4.8	4.85	4.86
ENSG00000274651	PRPF31	-0.02554	0.20142	6.69	6.68	6.55	6.63	6.62	6.59
ENSG00000186283	TOR3A	-0.6001	7.56695	6.06	6.16	6	5.54	5.4	5.48
ENSG00000108829	LRRC59	-0.42643	7.97866	8.32	8.31	8.28	7.87	7.88	7.88
ENSG00000006744	ELAC2	-0.23694	4.4657	7.67	7.72	7.61	7.45	7.41	7.43
ENSG00000144034	TPRKB	-0.37202	3.09668	4.08	4.24	4.15	3.86	3.88	3.61
ENSG00000136636	KCTD3	-0.03523	0.31267	6.12	6.09	6.25	6.11	6.14	6.11
ENSG00000186298	PPP1CC	-0.2594	4.03756	7.73	7.66	7.83	7.47	7.46	7.51
ENSG00000221974	GTF2H4	-0.0673	0.77231	5.39	5.39	5.31	5.3	5.33	5.25
ENSG00000075213	SEMA3A	-0.14762	2.1724	5.59	5.6	5.67	5.51	5.44	5.47
ENSG00000038210	PI4K2B	0.09453	0.51179	3.34	3.31	3.54	3.6	3.48	3.42
ENSG00000274671	MARVELD2	0.03548	0.15516	3.03	3.02	2.92	2.97	3.05	3.05
ENSG00000232093	DCST1-AS1	-0.40962	0.90949	-1.02	-0.24	-0.5	-0.84	-1.21	-0.93
ENSG00000006756	ARSD	0.68251	6.89871	2.86	2.95	3.03	3.65	3.58	3.66
ENSG00000283393	RP11-472I20.5	0.04579	0.08071	-0.4	-0.25	-0.32	-0.09	-0.38	-0.34
ENSG00000206331	PRRT1	0.05113	0.12249	0.19	0.21	0.17	0.28	0.1	0.35
ENSG00000198961	PJA2	0.50659	6.30255	5.18	5.16	5.36	5.76	5.68	5.78
ENSG00000164171	ITGA2	0.41036	4.39243	4.94	4.71	4.92	5.27	5.25	5.29
ENSG00000177731	FLII	0.09226	1.54104	7.97	8	7.94	8.03	8.09	8.07
ENSG00000108830	RND2	0.35222	0.98396	-0.78	-0.51	-0.84	-0.29	-0.19	-0.6
ENSG00000144036	EXOC6B	0.11922	0.78032	5.19	5.09	5.45	5.37	5.41	5.32
ENSG00000136643	RPS6KC1	0.0316	0.24027	4.39	4.39	4.42	4.41	4.44	4.43
ENSG00000250317	SMIM20	0.18109	1.24513	3.39	3.6	3.35	3.63	3.74	3.51
ENSG00000075218	GTSE1	-0.26794	4.61205	5.8	5.79	5.74	5.51	5.48	5.53
ENSG00000186300	ZNF555	0.24078	1.58523	2.12	2.02	2.3	2.49	2.38	2.31
ENSG00000232098	CTD-2619J13.14	-0.00784	0.03329	3.47	3.34	3.34	3.33	3.46	3.33
ENSG00000100983	GSS	0.13876	2.88268	7.33	7.38	7.29	7.49	7.47	7.45
ENSG00000108840	HDAC5	0.31588	2.05521	2.27	2.56	2.34	2.8	2.64	2.69
ENSG00000274672	TSEN34	-0.0317	0.24703	6.7	6.73	6.61	6.61	6.67	6.67
ENSG00000164172	MOCS2	-0.24768	2.96689	5.23	5.32	5.27	5.01	5.06	5
ENSG00000006757	PNPLA4	0.22166	1.91766	3.06	3.2	3.07	3.32	3.44	3.24
ENSG00000131469	RPL27	-0.20423	1.64748	9.36	9.59	9.22	9.26	9.17	9.13
ENSG00000136682	CBWD2	-0.17521	1.77037	3.92	3.93	4.04	3.85	3.83	3.69
ENSG00000243232	PCDHAC2	0.41768	1.00172	-0.63	-0.46	-0.26	-0.25	0.04	0.09
ENSG00000198964	SGMS1	-0.02129	0.10034	3.95	3.93	3.8	3.82	3.89	3.9
ENSG00000186312	CA5BP1	-0.06112	0.46989	3.72	3.76	3.73	3.72	3.68	3.63
ENSG00000006831	ADIPOR2	0.00027	0.00204	6.86	6.86	6.89	6.88	6.86	6.88
ENSG00000260456	C16orf95	-0.11711	0.30178	0.06	-0.12	-0.09	-0.34	-0.11	-0.08
ENSG00000186314	PRELID2	-0.09233	0.534	2.99	2.85	2.73	2.82	2.76	2.71
ENSG00000164180	TMEM161B	0.04207	0.13044	2.96	2.76	3.24	3.13	3.05	2.94
ENSG00000274675	GTF2H2C_2	-0.06408	0.5772	4.54	4.5	4.62	4.48	4.48	4.5
ENSG00000144043	TEX261	-0.04597	0.71975	7.17	7.18	7.2	7.11	7.15	7.14
ENSG00000075234	TTC38	-0.08265	1.00614	5.38	5.41	5.3	5.33	5.25	5.26
ENSG00000226225	RPS18	-0.05163	0.29858	10.55	10.79	10.51	10.63	10.55	10.5
ENSG00000108848	LUC7L3	-0.3781	6.16403	6.38	6.37	6.48	6.08	6.01	6.02
ENSG00000136699	SMPD4	-0.32712	6.51084	7.42	7.4	7.41	7.05	7.11	7.07
ENSG00000274681	SUDS3P1	-0.2349	0.69752	0.77	0.55	1.15	0.85	0.41	0.57
ENSG00000170088	TMEM192	0.27881	3.97369	4.39	4.33	4.46	4.62	4.67	4.72
ENSG00000112033	PPARD	-0.03649	0.29469	4.98	4.86	4.92	4.92	4.83	4.91
ENSG00000006837	CDKL3	0.41802	1.46948	-0.24	0	0.09	0.2	0.54	0.34
ENSG00000155850	SLC26A2	0.28173	2.12694	5.02	4.75	5.18	5.22	5.28	5.3
ENSG00000136709	WDR33	-0.11372	1.40136	6.69	6.66	6.84	6.58	6.63	6.64
ENSG00000100997	ABHD12	-0.01509	0.13376	5.95	5.98	5.94	5.94	5.93	5.97
ENSG00000108852	MPP2	0.12966	1.42804	4.18	4.31	4.25	4.35	4.42	4.35
ENSG00000221990	EXOC3-AS1	0.21143	1.39328	2.33	2.27	2.17	2.55	2.38	2.49
ENSG00000159579	RSPRY1	-0.06496	0.70462	5.57	5.6	5.66	5.58	5.56	5.51
ENSG00000007047	MARK4	0.35769	4.29589	4.89	4.99	4.81	5.14	5.32	5.28
ENSG00000260518	BMS1P8	-0.19291	0.51616	0.74	0.3	0.63	0.35	0.33	0.43
ENSG00000283453	RP3-401D24.1	-0.43599	3.69146	2.24	2.29	2.37	1.9	1.84	1.86
ENSG00000117877	CD3EAP	-0.26504	3.34319	4.44	4.53	4.46	4.27	4.2	4.17
ENSG00000164182	NDUFAF2	-0.25386	2.7162	5.28	5.51	5.29	5.17	5.12	5.03
ENSG00000136710	CCDC115	0.07545	0.46949	4.08	3.97	3.93	4.03	4.1	4.07
ENSG00000108854	SMURF2	-0.00423	0.02282	9.44	9.32	9.58	9.42	9.44	9.47
ENSG00000144061	NPHP1	-0.13506	0.48236	1.88	1.91	1.96	2	1.61	1.77
ENSG00000221994	ZNF630	0.20601	0.44481	0.87	0.78	0.41	0.59	1.17	0.86
ENSG00000202198	7SK	1.38017	5.88341	1.53	0.88	0.74	2.46	2.53	2.3
ENSG00000274703	OSCAR	0.51697	2.3523	0.09	0.02	-0.19	0.59	0.56	0.33
ENSG00000243317	C7orf73	0.05578	0.52964	4.62	4.59	4.59	4.59	4.69	4.67
ENSG00000112039	FANCE	-0.17777	2.20795	4.84	4.96	4.89	4.74	4.77	4.65
ENSG00000075240	GRAMD4	0.33282	5.09386	5.22	5.22	5.14	5.54	5.56	5.48
ENSG00000136715	SAP130	0.04422	0.45653	5.92	5.81	5.89	5.91	5.91	5.94
ENSG00000007080	CCDC124	-0.08711	0.7154	6.71	6.77	6.57	6.58	6.64	6.58
ENSG00000232126	HLA-B	0.58907	7.0206	4.92	5.08	4.9	5.63	5.54	5.49
ENSG00000108861	DUSP3	0.49294	8.67715	6.61	6.62	6.61	7.08	7.14	7.09
ENSG00000260521	CTD-2576F9.1	0.28001	1.41526	1.06	0.94	0.81	1.34	1.2	1.12
ENSG00000170100	ZNF778	0.10365	0.75275	3.31	3.3	3.28	3.51	3.41	3.29
ENSG00000234912	SNHG20	-0.19716	1.15622	2.92	2.9	2.64	2.62	2.61	2.63
ENSG00000243335	KCTD7	0.04391	0.51002	6.05	6.07	6.12	6.1	6.14	6.13
ENSG00000117906	RCN2	0.07647	0.59793	5.88	5.94	5.93	6.03	5.99	5.96
ENSG00000170113	NIPA1	0.21988	2.96447	5.99	5.85	6.07	6.15	6.21	6.21
ENSG00000221995	TIAF1	0.31085	2.87745	3.35	3.07	3.21	3.53	3.58	3.45
ENSG00000166166	TRMT61A	-0.28073	3.07084	5.43	5.52	5.28	5.11	5.15	5.12
ENSG00000243336	HLA-J	0.24985	0.52198	-0.38	-0.48	0.06	-0.08	0.07	-0.02
ENSG00000164187	LMBRD2	0.23966	1.05719	2.48	2.52	3.02	3.04	2.85	2.88
ENSG00000007168	PAFAH1B1	-0.04608	0.32796	7.12	6.98	7.25	7.07	7.05	7.09
ENSG00000101003	GINS1	-0.50619	6.5826	5.84	5.91	5.87	5.39	5.39	5.33
ENSG00000155876	RRAGA	0.24792	3.78472	5.95	5.97	5.97	6.18	6.21	6.24
ENSG00000108883	EFTUD2	-0.16829	3.63884	8.44	8.44	8.5	8.3	8.29	8.28
ENSG00000186364	NUDT17	0.45282	1.63292	0.63	0.43	0.57	1.14	0.63	1.24
ENSG00000274712	RP11-147L13.15	0.21399	0.89243	1.74	1.44	1.56	1.69	1.86	1.82
ENSG00000007202	KIAA0100	0.05054	0.66794	8.47	8.42	8.5	8.51	8.51	8.52
ENSG00000136717	BIN1	-0.02366	0.16046	5.44	5.45	5.3	5.41	5.39	5.32
ENSG00000203326	ZNF525	0.10768	0.57298	3.57	3.46	3.76	3.76	3.66	3.72
ENSG00000128578	STRIP2	0.41382	5.65482	5.54	5.46	5.65	5.91	5.96	6.02
ENSG00000101004	NINL	0.45153	3.75849	2.94	2.94	2.92	3.27	3.51	3.37
ENSG00000243364	EFNA4	0.17077	1.0098	3.34	3.63	3.52	3.68	3.65	3.67
ENSG00000177830	CHID1	0.06248	0.77531	6.13	6.18	6.07	6.23	6.2	6.14
ENSG00000118007	STAG1	-0.28003	3.41152	6.42	6.34	6.61	6.13	6.19	6.2
ENSG00000186376	ZNF75D	0.03424	0.12228	3.09	3.19	3.35	3.21	3.28	3.24
ENSG00000108924	HLF	-0.74816	3.41886	0.71	0.73	0.86	-0.25	0.15	0.13
ENSG00000136718	IMP4	-0.22683	3.92915	7.33	7.38	7.23	7.08	7.09	7.1
ENSG00000144120	TMEM177	-0.03754	0.30774	5.1	5.2	5.1	5.13	5.11	5.04
ENSG00000007255	TRAPPC6A	0.87786	3.26277	-0.78	-0.66	-0.64	0.1	0.07	0.37
ENSG00000232134	RPS15AP12	-0.21752	0.45898	-0.91	-0.9	-0.96	-0.78	-1.49	-1.11
ENSG00000243403	RP11-330L19.1	-0.12375	0.76195	3.95	4.08	3.7	3.77	3.82	3.76
ENSG00000283486	RP11-392E22.9	0.16844	0.53259	1.1	0.66	0.9	0.95	1.09	1.13
ENSG00000181031	RPH3AL	0.21966	1.24622	2.22	2.18	2.27	2.22	2.5	2.58
ENSG00000096746	HNRNPH3	-0.00639	0.03498	6.9	6.93	7.14	7.01	7	6.95
ENSG00000232143	GNL1	-0.11662	1.64032	6.97	7.04	7.1	6.88	6.97	6.9
ENSG00000108932	SLC16A6	0.22816	0.51361	-0.73	-0.46	-0.28	-0.4	-0.26	-0.14
ENSG00000164209	SLC25A46	-0.06867	0.65358	5.52	5.38	5.51	5.38	5.45	5.39
ENSG00000177842	ZNF620	-0.51367	2.45857	1.76	2.07	2.22	1.34	1.41	1.73
ENSG00000274734	ARHGAP11B	-0.33498	3.6606	4.03	4	4.17	3.75	3.73	3.73
ENSG00000101019	UQCC1	-0.11047	1.6879	6.16	6.21	6.16	6.08	6.06	6.05
ENSG00000007341	ST7L	-0.05109	0.29837	3.85	3.81	3.69	3.83	3.74	3.63
ENSG00000136720	HS6ST1	0.20147	3.07501	4.95	5	4.86	5.16	5.13	5.13
ENSG00000170144	HNRNPA3	0.02011	0.10328	8.07	7.96	8.28	8.11	8.12	8.14
ENSG00000203497	PDCD4-AS1	0.64471	2.48434	-0.53	-0.24	-0.73	0.07	0.1	0.23
ENSG00000274741	RP11-1275J23.3	0.17443	0.96165	1.37	1.57	1.55	1.74	1.65	1.63
ENSG00000075391	RASAL2	0.30503	3.48227	4.36	4.31	4.5	4.71	4.78	4.61
ENSG00000243406	MRPS31P5	-0.14357	0.75757	2.02	1.88	1.97	1.78	1.87	1.79
ENSG00000118058	KMT2A	0.23231	1.51527	5.53	5.37	5.75	5.71	5.82	5.83
ENSG00000164211	STARD4	1.32235	10.9531	4.57	4.46	4.59	5.87	5.85	5.87
ENSG00000186409	CCDC30	0.00277	0.00281	0.31	-0.48	-0.06	-0.08	0	-0.12
ENSG00000232150	ST13P4	-0.0247	0.15475	3.89	3.91	3.9	3.85	3.87	3.9
ENSG00000203499	FAM83H-AS1	0.52514	3.83169	2.27	1.96	2.29	2.7	2.72	2.7
ENSG00000108946	PRKAR1A	0.2227	3.24523	7.16	7.11	7.33	7.41	7.43	7.42
ENSG00000007376	RPUSD1	-0.19147	1.63776	6.68	6.74	6.43	6.37	6.45	6.45
ENSG00000243414	TICAM2	-0.15961	0.49608	1.67	1.38	1.84	1.38	1.41	1.63
ENSG00000155918	RAET1L	0.05524	0.18668	1.29	1.35	1.46	1.48	1.43	1.37
ENSG00000164219	PGGT1B	-0.08876	0.64141	4.41	4.43	4.57	4.32	4.4	4.43
ENSG00000232169	ABCF1	-0.07819	1.08378	6.63	6.59	6.67	6.52	6.58	6.55
ENSG00000170145	SIK2	0.21885	3.17184	4.39	4.27	4.31	4.53	4.53	4.55
ENSG00000075399	VPS9D1	0.281	1.29385	1.48	1.44	1.07	1.58	1.58	1.66
ENSG00000186416	NKRF	-0.07062	0.77837	4.97	4.9	4.97	4.84	4.9	4.89
ENSG00000274746	ZNF100	-0.20659	1.77678	4.07	4.04	4.2	3.94	3.79	3.97
ENSG00000183978	COA3	-0.22288	2.65072	5.28	5.4	5.19	5.13	5.02	5.04
ENSG00000260565	ERVK13-1	0.5127	3.29247	2.91	2.87	2.47	3.22	3.23	3.32
ENSG00000101052	IFT52	0.04157	0.28272	4.38	4.36	4.29	4.33	4.44	4.39
ENSG00000007384	RHBDF1	0.15162	1.17715	4.61	4.48	4.33	4.54	4.66	4.66
ENSG00000128595	CALU	0.00623	0.05429	8.27	8.25	8.33	8.31	8.28	8.28
ENSG00000155957	TMBIM4	0.20387	1.82759	4.57	4.61	4.69	4.79	4.89	4.8
ENSG00000274750	HIST1H3E	0.56442	2.68238	0.57	0.71	0.61	1.07	1.28	1.21
ENSG00000086062	B4GALT1	0.07382	0.88025	5.75	5.6	5.69	5.76	5.77	5.75
ENSG00000108958	AC016292.3	-0.10564	0.44332	2.18	2.51	2.14	2.17	2.11	2.22
ENSG00000186432	KPNA4	-0.07128	0.52036	6.86	6.62	6.92	6.74	6.73	6.73
ENSG00000075407	ZNF37A	0.04165	0.14957	6.4	6.2	6.72	6.46	6.49	6.51
ENSG00000112118	MCM3	-0.51336	9.1645	7.98	7.98	7.99	7.49	7.47	7.44
ENSG00000283515	CTD-3138B18.4	-0.38921	4.35886	6.15	6.3	6.1	5.9	5.74	5.74
ENSG00000260566	RP11-20G6.3	0.20694	0.68322	1.38	1.03	1.49	1.27	1.75	1.49
ENSG00000101057	MYBL2	-0.35223	6.34262	6.21	6.26	6.25	5.86	5.91	5.9
ENSG00000007392	LUC7L	-0.31762	4.66625	5.46	5.4	5.33	5.04	5.1	5.08
ENSG00000223361	FTH1P10	-0.01005	0.04868	4.29	4.3	4.26	4.26	4.28	4.28
ENSG00000128596	CCDC136	0.09162	1.08279	4.51	4.5	4.52	4.62	4.61	4.57
ENSG00000075413	MARK3	-0.10662	1.94046	6.53	6.57	6.57	6.48	6.44	6.42
ENSG00000232187	FTH1P7	0.00293	0.00973	2.15	2	2.09	2.06	2.14	2.05
ENSG00000108960	MMD	-0.02941	0.09747	2.84	3.07	3.04	2.97	2.97	2.93
ENSG00000170166	HOXD4	-0.1204	0.17128	0.09	-0.66	-0.64	-0.38	-0.77	-0.39
ENSG00000138759	FRAS1	0.32339	2.35216	4.98	4.73	4.88	5.08	5.2	5.27
ENSG00000164236	ANKRD33B	0.49745	4.3761	3.29	3.05	3.23	3.62	3.71	3.74
ENSG00000166189	HPS6	0.07785	0.71648	5.02	5.06	4.92	5.07	5.1	5.05
ENSG00000144182	LIPT1	0.14844	0.70352	2.54	2.38	2.28	2.57	2.57	2.51
ENSG00000136758	YME1L1	-0.08478	1.35893	7.32	7.31	7.43	7.27	7.27	7.27
ENSG00000164237	CMBL	0.18242	2.59215	5.54	5.56	5.55	5.77	5.72	5.7
ENSG00000170175	CHRNB1	-0.1768	3.11893	5.4	5.41	5.33	5.21	5.18	5.22
ENSG00000283528	RP11-298A10.1	1.43933	4.98564	-1.54	-1.03	-0.7	0.4	0.49	0.17
ENSG00000007516	BAIAP3	0.82605	2.90825	-0.78	-1.14	-0.73	-0.16	-0.1	0.08
ENSG00000177868	SVBP	-0.3034	2.02997	2.46	2.71	2.35	2.16	2.23	2.19
ENSG00000118193	KIF14	-0.19402	1.07539	5.92	5.69	6.24	5.74	5.75	5.79
ENSG00000232280	FLOT1	0.47539	7.15106	7.18	7.27	7.1	7.66	7.66	7.65
ENSG00000108961	RANGRF	-0.20381	2.17135	5.19	5.33	5.1	5.04	5.02	4.95
ENSG00000274760	ZNFX1-AS1_2	-0.19863	0.79691	1.79	1.8	1.5	1.5	1.35	1.64
ENSG00000170185	USP38	0.10896	1.0758	5.28	5.12	5.35	5.4	5.35	5.33
ENSG00000250526	CCT6P2	-0.51152	1.86018	-0.41	-0.31	-0.21	-0.7	-0.78	-0.96
ENSG00000136770	DNAJC1	-0.21066	2.54573	3.84	3.92	3.87	3.68	3.71	3.61
ENSG00000186448	ZNF197	0.05063	0.18381	3.18	3	3.37	3.23	3.25	3.23
ENSG00000277507	KB-226F1.4	-0.04441	0.07166	1	1.05	0.3	0.93	0.62	0.66
ENSG00000075420	FNDC3B	0.22127	3.27844	5.83	5.7	5.86	6	6.02	6.03
ENSG00000223416	RPS26P15	-0.15131	0.78766	3.16	3.29	2.86	2.98	2.93	2.93
ENSG00000136783	NIPSNAP3A	0.22369	1.74974	2.98	3.16	2.99	3.28	3.22	3.29
ENSG00000108963	DPH1	-0.04019	0.3035	6.19	6.23	6.03	6.08	6.11	6.13
ENSG00000007520	TSR3	0.01446	0.07818	5.76	5.86	5.65	5.8	5.72	5.78
ENSG00000203644	RP11-332M2.1	-0.18035	0.28212	0.31	0.46	0.69	0.68	0.61	-0.34
ENSG00000144214	LYG1	-0.08174	0.13159	0.3	-0.01	-0.01	-0.21	0.08	0.13
ENSG00000040531	CTNS	0.40751	5.36511	4.24	4.36	4.25	4.7	4.67	4.7
ENSG00000170190	SLC16A5	0.4217	2.7261	2.26	2.42	2.12	2.82	2.69	2.54
ENSG00000283549	RP11-505D17.1	-0.17423	0.32805	0	0.36	0.75	-0.17	0.37	0.36
ENSG00000007541	PIGQ	0.41434	4.19108	5.4	5.44	5.14	5.65	5.74	5.81
ENSG00000232320	AC009299.5	-0.21997	1.00868	1.28	1.3	1.17	1.22	1.04	0.84
ENSG00000136802	LRRC8A	0.05865	0.54228	6.6	6.65	6.54	6.62	6.68	6.66
ENSG00000075426	FOSL2	0.96726	8.52304	2.82	2.73	2.81	3.71	3.79	3.75
ENSG00000164252	AGGF1	0.14057	1.21551	4.75	4.63	4.93	4.92	4.91	4.9
ENSG00000274779	NOMO1	0.00839	0.07906	7.18	7.18	7.16	7.17	7.19	7.19
ENSG00000196155	PLEKHG4	0.39246	1.69405	0.38	0.62	0.3	0.93	0.75	0.81
ENSG00000118200	CAMSAP2	0.07382	0.37588	6.34	6.11	6.53	6.32	6.45	6.43
ENSG00000203666	EFCAB2	-0.18329	0.94773	2.17	2.07	2.09	2.05	1.96	1.79
ENSG00000156017	CARNMT1	0.16925	1.75157	4.79	4.75	4.99	4.99	5.03	5.02
ENSG00000007545	CRAMP1	0.01029	0.05502	5.26	5.26	5.32	5.2	5.3	5.37
ENSG00000109016	DHRS7B	-0.32573	3.94361	4.43	4.64	4.51	4.17	4.24	4.19
ENSG00000243517	RP11-627K11.1	0.01977	0.06695	2.85	2.88	2.55	2.84	2.7	2.8
ENSG00000086200	IPO11	-0.24778	2.17588	5.88	5.73	6.13	5.65	5.7	5.66
ENSG00000164253	WDR41	0.04472	0.33838	5.27	5.18	5.31	5.34	5.32	5.23
ENSG00000075539	FRYL	0.32949	2.961	4.94	4.76	5.16	5.24	5.29	5.33
ENSG00000118217	ATF6	-0.12539	1.68643	6.79	6.72	6.82	6.74	6.61	6.62
ENSG00000144228	SPOPL	-0.00411	0.01183	3.99	3.85	4.33	4.04	4.1	4.03
ENSG00000109046	WSB1	0.19291	3.57911	5.58	5.56	5.57	5.78	5.75	5.76
ENSG00000170222	ADPRM	0.01962	0.05444	2.61	2.45	2.6	2.45	2.78	2.48
ENSG00000203667	COX20	0.1311	1.27929	4.62	4.53	4.58	4.67	4.74	4.7
ENSG00000086232	EIF2AK1	-0.01901	0.2156	7.22	7.21	7.26	7.21	7.2	7.21
ENSG00000283566	ABC13-47656900H15.1	-0.13089	1.15851	3.07	2.99	3.02	2.9	2.88	2.91
ENSG00000186480	INSIG1	2.14662	14.0506	5.78	5.59	5.78	7.86	7.87	7.86
ENSG00000007866	TEAD3	0.13103	1.72372	5	5.01	4.94	5.13	5.17	5.04
ENSG00000136810	TXN	-0.26477	4.29882	8.43	8.51	8.37	8.22	8.16	8.13
ENSG00000274791	F8A2	-0.16341	0.47342	1.36	1.33	1.05	1.01	1.08	1.13
ENSG00000232331	HLA-K	0.00396	0.00891	2.08	1.76	1.81	1.82	1.94	1.9
ENSG00000177888	ZBTB41	0.23204	1.68834	2.94	2.94	3.17	3.18	3.24	3.33
ENSG00000250568	RP11-333E13.2	-0.06306	0.27798	2.7	2.54	2.58	2.6	2.54	2.5
ENSG00000164258	NDUFS4	-0.2675	2.77811	4.74	4.77	4.72	4.54	4.52	4.38
ENSG00000101132	PFDN4	-0.08077	0.31468	4.61	4.43	4.85	4.54	4.55	4.57
ENSG00000109062	SLC9A3R1	-0.00978	0.06873	6.52	6.48	6.41	6.42	6.48	6.48
ENSG00000144231	POLR2D	-0.18727	2.84526	6.35	6.3	6.45	6.16	6.21	6.17
ENSG00000128652	HOXD3	-0.27997	1.21165	1.93	1.57	1.68	1.53	1.52	1.31
ENSG00000203668	CHML	0.18617	1.63905	4.58	4.56	4.81	4.82	4.87	4.83
ENSG00000136811	ODF2	0.031	0.33222	6.43	6.44	6.46	6.42	6.52	6.47
ENSG00000007923	DNAJC11	-0.11088	2.05423	6.83	6.83	6.86	6.71	6.74	6.75
ENSG00000232333	RPS27AP2	-0.25838	0.48756	-0.12	-0.11	-0.47	-0.37	-0.45	-0.66
ENSG00000235065	RPL24P2	-0.4111	2.02615	1.52	1.81	1.45	1.29	1.16	1.09
ENSG00000144233	AMMECR1L	0.07466	0.81839	5.58	5.5	5.52	5.53	5.62	5.66
ENSG00000109063	MYH3	-0.20008	0.46366	0.03	0.41	0.17	0.01	0.19	-0.2
ENSG00000170231	FABP6	-0.04016	0.047	-0.21	0.05	0.03	0.04	0.45	-0.73
ENSG00000164284	GRPEL2	-0.11064	0.70175	4.67	4.77	4.79	4.7	4.54	4.67
ENSG00000118246	FASTKD2	-0.23055	3.20036	6.12	6.02	6.14	5.84	5.84	5.9
ENSG00000274803	BDP1	0.16015	0.9974	5.86	5.61	6.08	6.01	6	6.03
ENSG00000186501	TMEM222	-0.11736	1.07272	5.22	5.27	5.05	5.07	5.1	5.01
ENSG00000007944	MYLIP	-0.44149	4.15732	3.34	3.36	3.31	2.9	2.79	3
ENSG00000170234	PWWP2A	-0.09157	1.00567	4.59	4.55	4.69	4.51	4.5	4.56
ENSG00000232346	SC22CB-1E7.1	-0.20555	1.52506	3.71	3.86	3.54	3.57	3.44	3.48
ENSG00000144283	PKP4	-0.24969	4.05634	6.38	6.29	6.44	6.13	6.1	6.14
ENSG00000164291	ARSK	-0.19055	1.07157	1.78	1.76	1.67	1.46	1.52	1.63
ENSG00000109065	NAT9	0.08744	0.97834	5.02	5.18	5.12	5.22	5.18	5.19
ENSG00000281022	MED22	-0.00505	0.03691	6.18	6.16	6.16	6.12	6.19	6.18
ENSG00000086504	MRPL28	-0.1095	1.13228	6.51	6.68	6.43	6.41	6.46	6.41
ENSG00000186522	2019-10-09	-0.08345	0.94909	6.41	6.32	6.47	6.34	6.3	6.32
ENSG00000156052	GNAQ	0.21666	1.17256	5.29	4.94	5.51	5.39	5.54	5.47
ENSG00000136813	KIAA0368	-0.11735	1.23957	8.12	7.99	8.26	8.01	8.01	8
ENSG00000118257	NRP2	-0.67207	2.28356	-0.04	0.05	-0.38	-0.85	-0.82	-0.73
ENSG00000203722	RAET1G	-0.0565	0.07936	0.14	-0.62	-0.46	-0.1	-0.31	-0.67
ENSG00000007968	E2F2	-0.29879	3.98364	4.68	4.72	4.72	4.46	4.35	4.42
ENSG00000075643	MOCOS	-0.22688	4.05253	5.94	5.92	5.9	5.71	5.67	5.71
ENSG00000170242	USP47	0.01594	0.06451	6.41	6.19	6.58	6.37	6.42	6.44
ENSG00000136816	TOR1B	-0.06677	0.68682	5.75	5.81	5.65	5.66	5.73	5.62
ENSG00000274810	NPHP3-ACAD11	0.23367	2.8698	4.47	4.38	4.53	4.78	4.63	4.68
ENSG00000118260	CREB1	-0.00787	0.04565	4.83	4.87	4.98	4.89	4.93	4.83
ENSG00000232357	HSD17B8	0.64712	2.51859	0.41	0.6	0.88	1.51	1.4	0.96
ENSG00000138785	INTS12	-0.23378	3.20143	4.34	4.34	4.32	4.14	4.14	4.03
ENSG00000170248	PDCD6IP	0.08942	1.01143	6.82	6.69	6.9	6.89	6.88	6.92
ENSG00000164294	GPX8	-0.5158	6.55367	6.17	6.16	6.18	5.71	5.65	5.61
ENSG00000186523	FAM86B1	0.38006	2.70713	1.68	1.71	1.6	1.99	2.08	2.05
ENSG00000008018	PSMB1	-0.25429	5.38439	7.1	7.1	7.08	6.81	6.87	6.84
ENSG00000109066	TMEM104	0.2139	2.00137	4.3	4.39	4.12	4.41	4.51	4.52
ENSG00000206418	RAB12	-0.11339	1.1381	4.66	4.68	4.73	4.67	4.46	4.61
ENSG00000112210	RAB23	-0.32398	2.93108	3.66	3.7	3.86	3.44	3.3	3.52
ENSG00000136819	C9orf78	-0.09566	1.51849	7.5	7.52	7.62	7.47	7.46	7.42
ENSG00000075651	PLD1	0.46025	2.64895	1.5	1.6	1.66	1.85	2.13	2.13
ENSG00000232367	TAP1	0.26767	3.4212	5.88	5.95	5.75	6.17	6.16	6.06
ENSG00000223482	NUTM2A-AS1	-0.17219	1.67107	3.6	3.71	3.52	3.45	3.41	3.44
ENSG00000203727	SAMD5	0.53312	3.77878	2.13	1.77	2.18	2.5	2.57	2.62
ENSG00000008083	JARID2	0.33707	3.66993	4.07	3.91	4.11	4.35	4.44	4.32
ENSG00000156136	DCK	-0.25177	1.94355	4.69	4.72	4.94	4.5	4.55	4.53
ENSG00000260766	RP11-226L15.5	0.42747	1.28282	0.38	0.68	1.01	1.14	1.06	1.17
ENSG00000109079	TNFAIP1	0.06388	0.85568	6.06	5.99	6	6.07	6.07	6.1
ENSG00000274828	RP11-567M16.6	-0.00696	0.02107	2.02	1.96	1.95	1.82	2.06	2.01
ENSG00000128692	EIF2S2P4	-0.24523	3.18426	5.38	5.35	5.52	5.21	5.14	5.17
ENSG00000232368	FTLP2	0.29073	0.58508	-0.7	-0.91	-1.26	-0.88	-0.63	-0.51
ENSG00000203760	CENPW	-0.49249	4.71605	4.55	4.74	4.54	4.18	4.08	4.08
ENSG00000156162	DPY19L4	-0.14776	1.26536	5.21	5.09	5.33	4.99	5.1	5.1
ENSG00000186564	FOXD2	-0.15992	0.44658	1.3	1.16	0.78	0.91	1.03	0.81
ENSG00000075702	WDR62	-0.30764	4.07778	5.72	5.73	5.58	5.39	5.38	5.34
ENSG00000109083	IFT20	-0.26028	1.94142	3.49	3.79	3.53	3.42	3.21	3.4
ENSG00000118363	SPCS2	-0.18288	3.03756	5.66	5.71	5.67	5.54	5.49	5.46
ENSG00000136824	SMC2	-0.24234	2.17105	6.76	6.58	6.97	6.51	6.54	6.54
ENSG00000164300	SERINC5	0.31191	3.91214	4.69	4.62	4.8	5	5.02	5.03
ENSG00000138796	HADH	-0.16374	2.38253	5.71	5.76	5.65	5.59	5.53	5.52
ENSG00000128694	OSGEPL1	-0.18939	1.33692	3.02	2.87	3.03	2.87	2.74	2.76
ENSG00000243667	WDR92	-0.10612	0.73304	3.91	3.69	3.87	3.8	3.75	3.61
ENSG00000008086	CDKL5	0.3529	2.37576	2.95	2.59	3.06	3.28	3.23	3.17
ENSG00000232376	LYPLA2P1	0.16884	0.72551	1.16	1.17	1.11	1.51	1.27	1.19
ENSG00000186566	GPATCH8	-0.00703	0.03671	6.61	6.52	6.74	6.56	6.62	6.67
ENSG00000075711	DLG1	0.1175	0.83208	5.41	5.18	5.55	5.5	5.5	5.51
ENSG00000109084	TMEM97	0.20663	3.48736	6.81	6.79	6.83	7.01	7.01	7.03
ENSG00000177963	RIC8A	-0.2424	4.25567	7.8	7.9	7.75	7.56	7.6	7.57
ENSG00000147799	ARHGAP39	-0.0001	0.00036	5.13	5.08	4.88	4.99	5.05	5.03
ENSG00000170265	ZNF282	0.00761	0.04062	5.97	5.88	5.85	5.86	5.92	5.94
ENSG00000008128	CDK11A	-0.0702	0.66377	5.2	5.17	5.19	5.09	5.13	5.13
ENSG00000283649	ZDBF2	0.60908	4.68266	3.4	3.39	3.82	4.17	4.14	4.13
ENSG00000164305	CASP3	0.22965	3.66656	5.42	5.4	5.44	5.68	5.63	5.66
ENSG00000274847	AC145212.1	-0.00825	0.01824	0.99	0.93	0.86	0.79	1.01	0.93
ENSG00000232385	RPS3AP25	-0.36538	2.8941	2.67	2.52	2.51	2.31	2.12	2.2
ENSG00000075785	RAB7A	0.31933	6.99133	8.2	8.2	8.24	8.54	8.52	8.52
ENSG00000203778	FAM229B	-0.21591	1.46584	3.11	3.15	3.04	2.97	2.92	2.77
ENSG00000109089	CDR2L	-0.00292	0.01315	5.28	5.21	5.16	5.22	5.2	5.21
ENSG00000144357	UBR3	-0.16733	1.49824	5.82	5.68	6.02	5.68	5.69	5.66
ENSG00000197808	ZNF461	-0.6471	1.25636	-0.32	-1.52	-0.59	-1.64	-1.34	-1.37
ENSG00000118412	CASP8AP2	-0.12667	0.70821	4.66	4.49	4.88	4.5	4.55	4.6
ENSG00000177971	IMP3	-0.25679	2.79774	6.36	6.38	6.13	6.01	6.08	6.01
ENSG00000136827	TOR1A	-0.07506	0.84651	6.36	6.44	6.31	6.23	6.29	6.35
ENSG00000283658	RPL23AP82	0.08185	0.40168	2.25	2.24	2.09	2.29	2.26	2.27
ENSG00000243679	RP11-274B21.3	-0.02277	0.06105	2.24	2.01	1.86	1.93	2.05	2.06
ENSG00000131759	RARA	-0.02873	0.1619	4.66	4.56	4.56	4.52	4.6	4.59
ENSG00000008130	NADK	0.08433	1.00228	6.14	6.16	6.05	6.21	6.2	6.2
ENSG00000164306	PRIMPOL	-0.11819	0.84264	3.17	3.35	3.25	3.08	3.17	3.15
ENSG00000109099	PMP22	0.02788	0.19121	5.28	5.38	5.25	5.38	5.29	5.32
ENSG00000186575	NF2	-0.01304	0.07105	6.29	6.14	6.19	6.19	6.19	6.2
ENSG00000128709	HOXD9	0.41209	2.45528	2.1	2.19	2.09	2.46	2.65	2.5
ENSG00000147813	NAPRT	0.17442	1.63428	6.04	6.14	5.85	6.11	6.21	6.23
ENSG00000170270	GON7	-0.40468	4.08249	3.31	3.47	3.35	3.07	2.93	2.93
ENSG00000260807	RP11-161M6.2	0.50602	5.35169	3.15	3.05	2.96	3.54	3.54	3.59
ENSG00000101166	PRELID3B	-0.19531	2.82352	7.17	7.27	7.16	7.06	6.99	6.97
ENSG00000243680	RPL37P23	0.0075	0.01312	0.37	0.46	0.11	0.6	0.1	0.27
ENSG00000164307	ERAP1	0.26779	4.03265	5.09	5.17	5.2	5.43	5.46	5.38
ENSG00000274853	MRM1	0.01671	0.05511	3.12	3.3	3.05	3.1	3.26	3.14
ENSG00000008256	CYTH3	0.29952	3.64969	4.13	4.1	4.25	4.41	4.48	4.49
ENSG00000223508	RPL23AP53	-0.03028	0.06486	1.03	1.2	0.98	1	0.94	1.16
ENSG00000172663	TMEM134	0.46018	3.514	3	3.01	2.75	3.24	3.43	3.45
ENSG00000118420	UBE3D	-0.48952	2.27937	2.01	1.9	2.13	1.8	1.36	1.47
ENSG00000260809	VPS35P1	0.0078	0.01393	0.37	0.1	0.34	0.23	0.19	0.43
ENSG00000186577	C6orf1	0.85739	6.32372	3.52	3.64	3.26	4.22	4.4	4.34
ENSG00000101181	MTG2	-0.11466	1.81372	5.82	5.88	5.79	5.7	5.71	5.73
ENSG00000042429	MED17	-0.09377	0.97343	5.58	5.45	5.65	5.43	5.52	5.47
ENSG00000136830	FAM129B	0.38169	6.32849	8.56	8.56	8.6	8.92	8.99	8.95
ENSG00000164308	ERAP2	0.15922	2.29591	5.7	5.64	5.65	5.8	5.85	5.81
ENSG00000008277	ADAM22	0.02532	0.08745	3.12	2.86	3.12	3.16	2.97	3.08
ENSG00000177989	ODF3B	0.96196	3.64241	0.18	0.1	0.06	0.87	1.12	1.2
ENSG00000109103	UNC119	0.15969	1.98378	5.42	5.46	5.25	5.53	5.54	5.53
ENSG00000170275	CRTAP	0.35926	6.55846	6.78	6.69	6.7	7.11	7.07	7.08
ENSG00000283681	TCF20	0.25484	3.71452	6.51	6.47	6.62	6.82	6.78	6.78
ENSG00000136840	ST6GALNAC4	0.54664	7.79077	8.81	8.87	8.71	9.33	9.36	9.34
ENSG00000109107	ALDOC	2.22464	13.3496	4.13	4.13	4.39	6.45	6.43	6.44
ENSG00000260822	GS1-358P8.4	0.35704	1.36725	2.48	2.08	2.86	2.74	2.77	3.01
ENSG00000170291	ELP5	-0.23513	3.70903	5.82	5.89	5.75	5.62	5.57	5.58
ENSG00000203812	HIST2H2AA3	0.0207	0.05782	3.44	3.49	3.02	3.35	3.33	3.33
ENSG00000223509	RP11-632K20.7	0.08651	0.1993	1.04	0.71	0.91	0.82	1.19	0.89
ENSG00000008282	SYPL1	0.00051	0.00239	6.41	6.32	6.54	6.41	6.42	6.45
ENSG00000147854	UHRF2	-0.18864	2.16418	4.75	4.7	4.77	4.52	4.5	4.64
ENSG00000144381	HSPD1	-0.29574	5.19161	10.64	10.59	10.75	10.36	10.36	10.36
ENSG00000186591	UBE2H	0.17291	1.47711	6.16	5.92	6.29	6.28	6.32	6.3
ENSG00000164323	CFAP97	0.10857	1.0578	6.31	6.36	6.54	6.54	6.51	6.49
ENSG00000232421	TUBB	-0.46241	9.2641	10.49	10.47	10.49	10.01	10.03	10.02
ENSG00000274874	RP11-214K3.25	0.09605	0.22509	0.39	0.55	0.52	0.77	0.44	0.55
ENSG00000151876	FBXO4	0.22032	1.7657	2.57	2.62	2.55	2.86	2.72	2.82
ENSG00000156253	RWDD2B	0.01428	0.07757	4.62	4.59	4.62	4.7	4.62	4.56
ENSG00000109111	SUPT6H	0.15439	1.76495	7.7	7.59	7.8	7.82	7.86	7.88
ENSG00000223529	EEF1A1P8	0.10975	0.603	3.32	3.36	3.21	3.44	3.33	3.45
ENSG00000164327	RICTOR	0.19669	2.23129	5.17	5.02	5.23	5.35	5.33	5.33
ENSG00000136842	TMOD1	0.08252	0.2779	1.43	1.63	1.68	1.82	1.67	1.51
ENSG00000203819	HIST2H2BC	-0.04803	0.09299	0.25	0.17	-0.14	0.12	0.05	-0.04
ENSG00000008283	CYB561	-0.26383	4.24566	6.05	6.09	5.97	5.72	5.8	5.79
ENSG00000274891	TRAPPC12	-0.15698	1.4526	3.9	3.96	3.9	3.71	3.84	3.74
ENSG00000136848	DAB2IP	0.22918	3.25094	5.43	5.51	5.59	5.72	5.77	5.73
ENSG00000243716	NPIPB5	0.09182	0.57452	4.5	4.29	4.38	4.4	4.48	4.56
ENSG00000178028	DMAP1	-0.03805	0.30292	4.73	4.69	4.66	4.58	4.71	4.66
ENSG00000232434	C9orf172	0.15005	0.4435	2.64	2.29	2.22	2.32	2.59	2.66
ENSG00000118482	PHF3	0.21524	1.61146	6.58	6.33	6.79	6.76	6.81	6.78
ENSG00000203852	HIST2H3A	0.00759	0.01006	-0.84	-0.35	-1.09	-0.98	-0.6	-0.73
ENSG00000170296	GABARAP	0.25966	5.26335	6.87	6.9	6.88	7.13	7.15	7.15
ENSG00000196235	SUPT5H	0.10521	2.06908	7	7.06	7.08	7.15	7.16	7.16
ENSG00000274894	PRPF31	-0.02554	0.20142	6.69	6.68	6.55	6.63	6.62	6.59
ENSG00000109118	PHF12	-0.07844	1.01453	5.56	5.45	5.5	5.42	5.44	5.41
ENSG00000186603	HPDL	-0.35087	4.47688	4.79	4.71	4.68	4.34	4.41	4.37
ENSG00000156261	CCT8	-0.15313	2.22874	8.58	8.52	8.7	8.43	8.45	8.45
ENSG00000008294	SPAG9	0.41159	4.90685	6.06	5.91	6.2	6.43	6.5	6.49
ENSG00000144401	METTL21A	-0.15655	1.71153	4.13	3.99	4.01	3.87	3.88	3.91
ENSG00000203865	ATP1A1-AS1	-0.15942	0.21389	-0.58	-0.83	-1.36	-1.65	-0.63	-1.05
ENSG00000075945	KIFAP3	0.02456	0.07643	3.68	3.57	4.05	3.78	3.78	3.83
ENSG00000118495	PLAGL1	0.1387	1.71335	4.67	4.65	4.58	4.78	4.81	4.72
ENSG00000008300	CELSR3	0.59796	3.19478	0.51	0.71	0.84	1.3	1.34	1.22
ENSG00000109133	TMEM33	-0.02953	0.2198	6.85	6.78	6.84	6.71	6.83	6.85
ENSG00000170310	STX8	-0.03148	0.16907	4.16	4.3	4.19	4.28	4.11	4.18
ENSG00000166289	PLEKHF1	0.25364	1.35459	2.03	1.93	1.62	2.11	2.08	2.14
ENSG00000235194	PPP1R3E	0.48118	1.60714	0.96	1.09	0.28	1.32	1.29	1.14
ENSG00000164331	ANKRA2	0.16845	0.90209	2.47	2.47	2.67	2.62	2.8	2.7
ENSG00000144426	NBEAL1	0.15482	2.1742	7.86	8.02	7.88	8.13	8.07	8.02
ENSG00000232445	RP11-132A1.4	-0.19189	1.85467	3.79	3.82	3.82	3.72	3.49	3.65
ENSG00000112294	ALDH5A1	0.30238	3.43129	4.91	4.81	4.96	5.18	5.22	5.19
ENSG00000274897	PANO1	-0.13222	0.19583	0.45	0.05	0.17	0.07	-0.01	0.23
ENSG00000136856	SLC2A8	-0.03839	0.16742	4.73	4.81	4.48	4.59	4.64	4.67
ENSG00000260873	SNTB2	0.06396	0.07085	0.03	0.27	-0.84	-0.17	-0.13	-0.09
ENSG00000043143	JADE2	0.12255	1.78169	5.19	5.21	5.25	5.36	5.35	5.32
ENSG00000186625	KATNA1	-0.14166	1.95536	4.54	4.59	4.58	4.47	4.41	4.4
ENSG00000274925	CTD-2547G23.4	0.01261	0.01477	-1.38	-0.61	-1.08	-0.73	-1.38	-0.91
ENSG00000109171	SLAIN2	0.0075	0.04335	5.85	5.73	5.94	5.83	5.87	5.84
ENSG00000008311	AASS	-0.11629	1.30439	5.75	5.64	5.85	5.6	5.66	5.63
ENSG00000144445	KANSL1L	0.40412	1.37983	1.39	0.77	1.54	1.71	1.48	1.77
ENSG00000164332	UBLCP1	0.01541	0.05434	4.79	4.67	4.97	4.89	4.75	4.85
ENSG00000101190	TCFL5	0.2052	1.76438	3.97	3.96	4.21	4.21	4.22	4.33
ENSG00000115459	ELMOD3	-0.20043	1.66971	3.29	3.32	3.34	2.95	3.16	3.21
ENSG00000223547	ZNF844	0.19228	1.7442	3.29	3.38	3.33	3.48	3.57	3.52
ENSG00000109180	OCIAD1	-0.08624	0.7475	6.23	6.26	6.38	6.2	6.24	6.17
ENSG00000243742	RPLP0P2	0.09063	0.24188	0.82	0.55	0.39	0.7	0.62	0.7
ENSG00000136861	CDK5RAP2	-0.09008	0.68622	5.35	5.22	5.48	5.33	5.2	5.26
ENSG00000076043	REXO2	-0.0738	1.22147	6.46	6.48	6.53	6.42	6.42	6.41
ENSG00000128872	TMOD2	0.44535	4.33039	3.68	3.58	3.88	4.1	4.16	4.22
ENSG00000186635	ARAP1	0.5305	8.39813	6.32	6.28	6.34	6.8	6.89	6.84
ENSG00000164338	UTP15	-0.17849	2.07009	5.71	5.62	5.78	5.58	5.45	5.55
ENSG00000170315	UBB	-0.20915	2.7094	10.11	10.28	10.04	9.98	9.92	9.9
ENSG00000008324	SS18L2	-0.17572	1.87182	4.21	4.15	4.15	3.96	3.99	4.03
ENSG00000235222	MSH5	0.08946	0.5485	3.46	3.49	3.39	3.55	3.46	3.6
ENSG00000260912	RP11-363E7.4	0.31577	0.76085	0.59	0.05	0.95	1.13	0.68	0.81
ENSG00000136866	ZFP37	-0.06156	0.30424	3.51	3.55	3.66	3.58	3.49	3.48
ENSG00000186638	KIF24	-0.25941	3.3928	4.24	4.17	4.21	3.98	3.89	3.97
ENSG00000101193	GID8	-0.03056	0.35578	6.44	6.41	6.39	6.37	6.38	6.39
ENSG00000170322	NFRKB	0.00773	0.05249	5.85	5.76	5.89	5.85	5.83	5.85
ENSG00000008382	MPND	0.34042	4.10837	3.52	3.61	3.62	3.93	3.99	3.87
ENSG00000109184	DCUN1D4	-0.11752	1.1291	4.83	4.83	4.97	4.74	4.71	4.84
ENSG00000144455	SUMF1	0.32811	3.10982	3.02	3.12	3.07	3.38	3.38	3.42
ENSG00000243749	TMEM35B	0.23741	2.66792	3.22	3.28	3.27	3.53	3.48	3.48
ENSG00000232460	BMPR1APS2	-0.20522	1.23995	1.91	1.77	1.73	1.62	1.55	1.63
ENSG00000136867	SLC31A2	0.32663	4.67514	4.05	4.14	4.09	4.45	4.4	4.4
ENSG00000196268	ZNF493	-0.127	0.38891	2.58	2.44	2.91	2.26	2.61	2.67
ENSG00000178074	C2orf69	-0.12271	0.85541	4.65	4.39	4.65	4.43	4.43	4.47
ENSG00000139112	GABARAPL1	-0.0693	0.29293	3.07	3.22	3.31	3.16	3.05	3.19
ENSG00000118513	MYB	-0.24119	1.49945	2.35	2.55	2.61	2.36	2.33	2.12
ENSG00000101194	SLC17A9	-0.08963	0.60772	6.43	6.43	6.17	6.21	6.3	6.25
ENSG00000164346	NSA2	-0.09611	1.34105	6.94	7.02	6.97	6.93	6.85	6.86
ENSG00000109189	USP46	0.03799	0.21874	4.91	4.78	5.07	4.95	4.96	4.97
ENSG00000274950	RPS9	0.07492	0.70351	9.22	9.4	9.16	9.37	9.35	9.29
ENSG00000128886	ELL3	-0.00383	0.00346	-1.23	-1.42	-0.73	-1.45	-1.34	-0.61
ENSG00000136868	SLC31A1	-0.15007	2.57367	7.05	7.12	7.06	6.96	6.9	6.93
ENSG00000008394	MGST1	-0.22539	4.07821	7.48	7.41	7.43	7.2	7.24	7.21
ENSG00000170325	PRDM10	0.39092	5.84475	4.37	4.31	4.36	4.72	4.74	4.74
ENSG00000232472	EEF1B2P3	-0.07228	0.72781	7.84	7.97	7.8	7.86	7.76	7.77
ENSG00000076067	RBMS2	0.09301	1.08	5.18	5.16	5.24	5.29	5.26	5.32
ENSG00000044090	CUL7	0.68185	6.35379	4.32	4.36	4.13	4.84	5.04	4.96
ENSG00000156345	CDK20	0.388	4.50807	4.05	4.06	3.92	4.37	4.34	4.48
ENSG00000260916	CCPG1	0.11921	1.16374	4.47	4.52	4.61	4.68	4.63	4.66
ENSG00000164347	GFM2	-0.14652	2.01419	6.04	6.03	6.13	5.91	5.86	5.99
ENSG00000274958	ITPK1	-0.01091	0.08835	6.47	6.39	6.48	6.43	6.44	6.44
ENSG00000243759	ST13P15	0.08428	0.47867	2.62	2.55	2.68	2.77	2.67	2.68
ENSG00000109220	CHIC2	-0.00862	0.04377	3.65	3.65	3.58	3.65	3.6	3.6
ENSG00000156374	PCGF6	-0.2643	2.9821	4.03	3.9	4.05	3.69	3.72	3.78
ENSG00000112312	GMNN	-0.59011	7.09091	5.91	5.97	5.84	5.37	5.26	5.32
ENSG00000186654	PRR5	0.12832	0.81501	4.15	4.21	3.97	4.19	4.26	4.26
ENSG00000008405	CRY1	0.21441	4.17608	5.7	5.76	5.69	5.92	5.94	5.93
ENSG00000101199	ARFGAP1	0.01506	0.09268	7.14	7.18	6.97	7.1	7.13	7.11
ENSG00000243779	RP11-681N23.1	-0.16975	0.66014	1.03	0.97	0.79	0.91	0.64	0.76
ENSG00000170340	B3GNT2	0.15455	1.91711	4.09	4.13	4.08	4.28	4.3	4.19
ENSG00000104133	SPG11	0.62612	5.4146	5.09	4.89	5.33	5.73	5.7	5.77
ENSG00000186660	ZFP91	0.03858	0.30341	6.73	6.65	6.88	6.81	6.78	6.79
ENSG00000139133	ALG10	-0.0316	0.10484	2.07	2	1.91	1.98	1.91	2
ENSG00000136870	ZNF189	0.24954	3.07096	4.91	4.91	5.11	5.28	5.19	5.21
ENSG00000109255	NMU	-0.44194	2.23877	2.75	2.81	2.44	2.34	1.98	2.35
ENSG00000008441	NFIX	0.09265	1.29001	6.07	6.06	6.04	6.1	6.17	6.17
ENSG00000232499	RP11-512F24.1	-0.01456	0.05363	4.47	4.37	4.69	4.6	4.5	4.41
ENSG00000144504	ANKMY1	0.138	0.8473	2.69	2.81	2.58	2.76	2.9	2.81
ENSG00000066322	ELOVL1	0.08966	1.23192	6.71	6.81	6.66	6.81	6.82	6.81
ENSG00000203999	LINC01270	0.01502	0.02393	-0.28	0.02	-0.38	-0.1	-0.07	-0.43
ENSG00000186665	C17orf58	0.1686	1.44443	3.62	3.58	3.47	3.64	3.81	3.71
ENSG00000243781	RP11-193H5.2	-0.41385	1.34125	0.08	0.17	-0.29	-0.22	-0.48	-0.59
ENSG00000118523	CTGF	-0.8884	7.67283	3.7	3.72	3.56	2.78	2.77	2.76
ENSG00000109265	KIAA1211	0.52107	5.34007	4.7	4.64	4.92	5.24	5.3	5.29
ENSG00000008513	ST3GAL1	0.04395	0.50844	6.4	6.41	6.45	6.46	6.47	6.46
ENSG00000164366	CCDC127	-0.06259	0.45524	4.33	4.44	4.31	4.41	4.23	4.26
ENSG00000170348	TMED10	-0.05122	0.56228	7.19	7.19	7.23	7.15	7.14	7.17
ENSG00000156384	SFR1	0.27429	1.81034	2.14	2.42	2.16	2.46	2.53	2.53
ENSG00000232527	RP11-14N7.2	-0.13209	0.60487	1.26	1.19	1.2	1.09	1.07	1.1
ENSG00000275013	PRAME	-0.17018	3.05016	6.37	6.45	6.35	6.23	6.22	6.2
ENSG00000118564	FBXL5	-0.16577	1.38256	4.99	4.81	5.07	4.68	4.89	4.81
ENSG00000144524	COPS7B	-0.2369	4.28532	6.21	6.28	6.18	5.97	5.95	6.03
ENSG00000101216	GMEB2	-0.05157	0.41976	5.39	5.37	5.36	5.26	5.39	5.32
ENSG00000109270	LAMTOR3	0.15847	1.81868	4.37	4.33	4.51	4.6	4.54	4.56
ENSG00000136875	PRPF4	-0.33271	6.99133	7.22	7.26	7.23	6.91	6.91	6.91
ENSG00000260924	LINC01311	-0.62494	2.65102	0.63	0.85	0.33	-0.21	0.08	0.03
ENSG00000008516	MMP25	0.3614	1.30376	0.93	0.92	1.06	1.38	1.04	1.6
ENSG00000223639	CLIC1	-0.21934	3.99653	9.5	9.61	9.46	9.33	9.31	9.27
ENSG00000101220	C20orf27	-0.14981	1.70177	6.97	7.07	6.87	6.74	6.87	6.84
ENSG00000128917	DLL4	-0.0042	0.00653	0.68	1.04	0.59	0.72	0.78	0.78
ENSG00000164402	2019-08-09	0.0106	0.08865	6.53	6.57	6.57	6.6	6.55	6.56
ENSG00000156398	SFXN2	-0.14774	1.68536	4.5	4.59	4.61	4.45	4.39	4.41
ENSG00000223654	FLOT1	0.42607	5.40032	5.43	5.46	5.27	5.81	5.83	5.79
ENSG00000109320	NFKB1	0.31275	4.37168	6.54	6.49	6.68	6.92	6.88	6.85
ENSG00000118579	MED28	-0.06287	0.81486	6.08	6.09	6.04	6.01	6.03	5.99
ENSG00000186687	LYRM7	-0.20262	2.08742	4.44	4.3	4.36	4.24	4.13	4.14
ENSG00000232531	AC027612.1	-0.19593	1.07517	1.54	1.46	1.44	1.34	1.2	1.32
ENSG00000136877	FPGS	0.11449	1.59717	7.28	7.26	7.17	7.31	7.39	7.35
ENSG00000170364	SETMAR	-0.13424	0.98673	3.67	3.89	3.59	3.59	3.59	3.55
ENSG00000008517	IL32	0.44177	6.87109	7.63	7.74	7.56	8.08	8.11	8.06
ENSG00000156411	C14orf2	-0.21593	3.54201	6.89	6.91	6.79	6.66	6.67	6.62
ENSG00000128923	MINDY2	0.48595	3.97895	3.42	3.44	3.78	4.02	4.06	4.02
ENSG00000243811	APOBEC3D	-0.41448	2.12905	1.34	1.62	1.26	0.92	0.96	1.06
ENSG00000136878	USP20	0.21707	4.01953	6.13	6.15	6.12	6.34	6.37	6.34
ENSG00000118596	SLC16A7	-0.4571	3.82817	2.69	2.63	2.81	2.16	2.29	2.31
ENSG00000275023	MLLT6	0.09666	1.41445	6.93	6.9	6.98	7.03	7.04	7.03
ENSG00000251118	CTC-505O3.1	-0.30758	0.99986	-0.28	-0.45	-0.58	-0.64	-0.69	-0.9
ENSG00000076321	KLHL20	0.06531	0.53607	4.43	4.33	4.51	4.5	4.5	4.49
ENSG00000164403	SHROOM1	0.03349	0.14545	4.64	4.63	4.45	4.5	4.73	4.57
ENSG00000008710	PKD1	0.13727	0.95255	5.85	5.8	5.55	5.77	5.91	5.92
ENSG00000232533	AC093673.5	-0.15398	0.97206	2.88	3.02	2.87	2.84	2.81	2.66
ENSG00000275029	HMGB1P24	-0.46976	2.29169	0.77	0.88	0.8	0.23	0.48	0.31
ENSG00000166347	CYB5A	-0.12471	0.73721	4.46	4.6	4.25	4.36	4.36	4.21
ENSG00000109323	MANBA	0.42017	5.60257	4.13	4.17	4.11	4.6	4.52	4.55
ENSG00000164405	UQCRQ	-0.16006	1.54746	6.99	7.15	6.84	6.85	6.86	6.77
ENSG00000178125	PPP1R42	-0.19213	0.42155	0.48	-0.04	0.87	0.14	0.25	0.37
ENSG00000087152	ATXN7L3	0.07121	0.98128	5.98	6.02	5.97	6.01	6.07	6.1
ENSG00000170365	SMAD1	0.02608	0.16184	4.02	4.03	3.98	4.03	4.07	4.01
ENSG00000172789	HOXC5	-0.02296	0.06796	2.41	2.43	2.22	2.26	2.33	2.38
ENSG00000136888	ATP6V1G1	0.03511	0.19668	6.71	6.95	6.71	6.89	6.82	6.76
ENSG00000232541	COL11A2	1.14311	4.53476	-0.4	-0.41	-0.42	0.42	0.72	1.03
ENSG00000196305	IARS	0.19597	3.70862	9.3	9.22	9.37	9.49	9.49	9.5
ENSG00000275031	METRNL	0.2766	2.44434	4.32	4.34	4.1	4.52	4.5	4.57
ENSG00000243824	RPL12P6	0.0406	0.24435	4.48	4.63	4.53	4.71	4.58	4.48
ENSG00000101246	ARFRP1	0.44083	5.15756	5.5	5.47	5.26	5.85	5.84	5.86
ENSG00000109332	UBE2D3	-0.17884	3.41299	7.73	7.7	7.79	7.54	7.56	7.58
ENSG00000186716	BCR	0.095	1.47725	6.13	6.11	6.11	6.16	6.24	6.24
ENSG00000008838	MED24	-0.13706	2.73542	6.99	7.03	6.96	6.83	6.89	6.84
ENSG00000223680	DDR1	0.68402	6.11154	2.44	2.45	2.52	3.18	3.17	3.12
ENSG00000164414	SLC35A1	-0.18346	1.57632	3.88	3.85	3.88	3.65	3.71	3.7
ENSG00000243829	CTB-33G10.1	-0.10014	0.64114	2.9	2.85	2.74	2.79	2.75	2.66
ENSG00000076351	SLC46A1	0.01239	0.07791	4.72	4.73	4.77	4.73	4.77	4.76
ENSG00000136891	TEX10	-0.0201	0.14121	7.53	7.45	7.65	7.5	7.52	7.55
ENSG00000144560	VGLL4	0.54847	7.81467	4.84	4.88	4.89	5.42	5.4	5.44
ENSG00000118620	ZNF430	-0.10591	0.68598	3.72	3.64	3.6	3.64	3.43	3.58
ENSG00000109381	ELF2	-0.14358	1.36635	4.46	4.35	4.58	4.37	4.27	4.32
ENSG00000232553	CLK2P1	-0.04279	0.08081	-0.57	-0.64	-0.38	-0.6	-0.68	-0.43
ENSG00000008853	RHOBTB2	0.21187	3.43461	5.31	5.31	5.32	5.53	5.53	5.52
ENSG00000136895	GARNL3	0.17509	1.00294	2.21	2.04	2.22	2.4	2.35	2.25
ENSG00000166349	RAG1	0.20364	0.37093	-0.53	-1.18	-0.23	-0.29	-0.55	-0.43
ENSG00000164430	MB21D1	-0.05337	0.50403	5.36	5.27	5.25	5.21	5.26	5.26
ENSG00000223699	COL11A2	1.14311	4.53476	-0.4	-0.41	-0.42	0.42	0.72	1.03
ENSG00000186787	SPIN2B	0.03583	0.10545	1.61	1.82	1.8	1.66	1.86	1.79
ENSG00000109390	NDUFC1	-0.18546	2.50303	5.75	5.77	5.64	5.5	5.57	5.53
ENSG00000275035	CCDC92	-0.13969	0.20991	0.18	0.09	-0.68	-0.38	-0.43	-0.06
ENSG00000243830	RP11-113C12.2	-0.27671	1.78272	1.65	1.69	1.53	1.42	1.32	1.3
ENSG00000178149	DALRD3	0.35521	3.14723	4.22	4.38	4.06	4.57	4.6	4.55
ENSG00000047056	WDR37	0.15471	2.31043	5.51	5.45	5.58	5.62	5.72	5.66
ENSG00000170390	DCLK2	0.25587	0.85758	1.96	1.26	1.83	1.83	2.11	1.89
ENSG00000144567	FAM134A	0.2815	4.689	6.47	6.52	6.35	6.74	6.73	6.71
ENSG00000232569	GABBR1	0.45717	2.92611	3.13	3.08	2.95	3.37	3.6	3.54
ENSG00000076382	SPAG5	-0.32252	5.48931	7.13	7.13	7.23	6.87	6.81	6.84
ENSG00000109445	ZNF330	0.13732	1.93375	5.73	5.7	5.84	5.94	5.89	5.86
ENSG00000186792	HYAL3	0.14436	0.58286	2.17	2.5	2.02	2.43	2.35	2.32
ENSG00000008869	HEATR5B	0.32738	2.25693	3.68	3.4	3.74	3.86	3.91	4.03
ENSG00000164442	CITED2	0.16908	0.99105	2.87	2.98	2.66	2.88	3.09	3.02
ENSG00000156471	PTDSS1	-0.27145	5.23114	8.78	8.81	8.7	8.51	8.49	8.48
ENSG00000243896	OR2A7	0.5795	1.30654	-1.26	-2.07	-0.89	-1.08	-0.73	-0.66
ENSG00000101266	CSNK2A1	0.00629	0.03512	8.09	7.95	8.18	8.06	8.07	8.11
ENSG00000118680	MYL12B	-0.183	3.38103	8.4	8.49	8.39	8.27	8.24	8.22
ENSG00000128973	CLN6	0.10127	1.40514	6.27	6.23	6.16	6.28	6.37	6.32
ENSG00000136908	DPM2	0.1306	2.39157	7.19	7.23	7.12	7.32	7.32	7.3
ENSG00000181588	MEX3D	-0.17889	1.0199	4.79	4.61	4.45	4.45	4.47	4.39
ENSG00000178150	ZNF114	1.01813	8.10163	2.36	2.23	2.38	3.29	3.31	3.44
ENSG00000164463	CREBRF	0.92678	5.92586	2.79	2.33	2.78	3.59	3.51	3.62
ENSG00000008952	SEC62	-0.07728	1.01653	6.42	6.46	6.52	6.44	6.38	6.35
ENSG00000275050	ZNF66	-0.0333	0.04615	-0.2	0.15	0.13	-0.55	0.32	0.15
ENSG00000186806	VSIG10L	0.58601	2.88489	0.57	0.56	0.56	1.06	1.28	1.09
ENSG00000118689	FOXO3	0.54066	5.64181	5.06	4.85	5.16	5.55	5.56	5.58
ENSG00000170417	TMEM182	0.03404	0.08155	1.45	1.66	1.75	1.7	1.66	1.61
ENSG00000008988	RPS20	-0.12392	0.97108	10	10.2	9.86	9.96	9.89	9.84
ENSG00000275052	PPP4R3B	-0.02482	0.11804	5.91	5.84	6.17	5.93	5.95	5.97
ENSG00000136925	TSTD2	0.12046	0.9621	4.71	4.58	4.87	4.81	4.84	4.87
ENSG00000164465	DCBLD1	0.10298	1.00486	4.54	4.6	4.44	4.61	4.63	4.63
ENSG00000101278	RPS10P5	-0.33348	1.94174	2.82	2.96	2.66	2.71	2.46	2.29
ENSG00000076554	TPD52	0.03052	0.32135	6.5	6.49	6.58	6.56	6.55	6.55
ENSG00000261087	KB-1460A1.5	-0.07311	0.07785	-1.56	-0.55	-0.34	-0.91	-0.77	-0.99
ENSG00000186812	ZNF397	0.55958	6.53205	3.93	3.9	4.1	4.57	4.54	4.52
ENSG00000144580	CNOT9	-0.16152	3.71376	6.95	6.98	6.97	6.81	6.81	6.79
ENSG00000232575	TUBB	-0.46241	9.2641	10.49	10.47	10.49	10.01	10.03	10.02
ENSG00000109466	KLHL2	0.20344	2.16486	3.9	3.88	3.94	4.18	4.1	4.05
ENSG00000118690	ARMC2	0.50311	0.9706	-1.09	-0.83	-0.26	-0.36	-0.19	-0.12
ENSG00000267296	CEBPA-AS1	0.17074	0.61123	1.85	1.36	1.46	1.85	1.73	1.63
ENSG00000170421	KRT8	0.23606	2.90658	4.18	4.24	4.16	4.4	4.46	4.41
ENSG00000136930	PSMB7	-0.15863	3.00699	8.72	8.82	8.69	8.6	8.59	8.56
ENSG00000129003	VPS13C	0.43351	3.46411	5.84	5.56	6.01	6.15	6.27	6.31
ENSG00000139190	VAMP1	-0.15829	0.81107	2.25	2.34	2.27	2.02	2.13	2.21
ENSG00000009307	CSDE1	-0.01302	0.08854	7.98	7.89	8.09	7.99	7.97	7.97
ENSG00000076555	ACACB	0.48808	2.98971	2.22	2.52	2.49	3.04	2.69	2.99
ENSG00000109475	RPL34	-0.15344	1.6396	8.03	8.15	7.88	7.91	7.84	7.85
ENSG00000118705	RPN2	-0.19971	4.45374	9.14	9.2	9.12	8.97	8.94	8.94
ENSG00000204128	C2orf72	0.70925	5.90911	2.5	2.47	2.66	3.16	3.32	3.27
ENSG00000112406	HECA	0.26298	2.89255	3.99	3.95	4.12	4.24	4.34	4.27
ENSG00000232586	KIAA1614-AS1	0.0239	0.0289	0.68	0.05	-0.11	0.5	-0.01	0.25
ENSG00000129007	CALML4	-0.74404	5.37478	2.25	2.41	2.44	1.67	1.59	1.61
ENSG00000170425	ADORA2B	0.11777	0.80863	4.51	4.58	4.38	4.58	4.63	4.6
ENSG00000009335	UBE3C	-0.04123	0.45292	7.92	7.82	7.95	7.86	7.83	7.87
ENSG00000144591	GMPPA	0.00468	0.02719	5.38	5.44	5.28	5.35	5.4	5.36
ENSG00000232615	CTD-2012J19.1	-0.21278	0.69723	0	-0.08	0.28	-0.27	-0.12	-0.05
ENSG00000277991	CH507-338C24.1	-0.28268	1.11829	0.52	0.36	0.62	0.31	0.15	0.22
ENSG00000156504	FAM122B	-0.04294	0.2825	5.02	4.83	5.06	4.96	4.93	4.91
ENSG00000136932	TRMO	-0.09585	0.536	3.32	3.48	3.45	3.34	3.23	3.4
ENSG00000204130	RUFY2	0.04411	0.20227	3.46	3.37	3.58	3.55	3.48	3.53
ENSG00000109501	WFS1	-0.05849	0.41345	5.69	5.78	5.54	5.54	5.65	5.63
ENSG00000139192	TAPBPL	0.22434	0.85685	1.38	1.54	1.36	1.36	1.93	1.6
ENSG00000184378	ACTRT3	0.01562	0.04236	2.21	1.83	2.11	2.12	2.02	2.08
ENSG00000164506	STXBP5	0.04299	0.13517	4.36	4.11	4.69	4.43	4.45	4.42
ENSG00000118707	TGIF2	0.0173	0.15772	5.79	5.81	5.81	5.8	5.85	5.81
ENSG00000144597	EAF1	0.08972	1.39679	5.84	5.82	5.86	5.93	5.9	5.96
ENSG00000129028	THAP10	-0.74757	2.38567	0.94	0.34	0.51	-0.68	0.07	0.11
ENSG00000275079	LPCAT1	0.0167	0.17288	8.07	8.05	8	8.06	8.06	8.05
ENSG00000009413	REV3L	0.01632	0.05364	5.3	5.04	5.52	5.22	5.31	5.38
ENSG00000204138	PHACTR4	-0.01706	0.09948	5.55	5.5	5.67	5.53	5.55	5.6
ENSG00000232616	SKIV2L	0.0543	0.4712	5.32	5.31	5.17	5.32	5.33	5.31
ENSG00000118762	PKD2	0.17321	1.44714	3.8	3.76	4.03	4.06	4.03	4.04
ENSG00000101307	SIRPB1	-0.19046	0.84112	1.08	1.16	1.06	0.88	1.04	0.8
ENSG00000186834	HEXIM1	-0.01871	0.12481	5.5	5.4	5.54	5.46	5.51	5.42
ENSG00000109519	GRPEL1	-0.13775	2.57229	6.98	7.03	7.02	6.92	6.85	6.85
ENSG00000136933	RABEPK	-0.18862	2.3031	6.1	6.22	5.97	5.93	5.91	5.89
ENSG00000009780	FAM76A	0.20641	1.40415	2.03	1.93	1.86	2.15	2.16	2.13
ENSG00000178209	PLEC	0.16681	1.19105	8.44	8.32	8.21	8.38	8.51	8.58
ENSG00000129038	LOXL1	0.23196	0.38882	0.1	-0.56	-0.64	-0.1	-0.07	-0.22
ENSG00000156515	HK1	0.47704	6.91291	7.47	7.43	7.61	7.97	7.99	7.97
ENSG00000118777	ABCG2	-0.15103	0.39271	0.65	0.6	0.96	0.72	0.59	0.48
ENSG00000170439	METTL7B	0.14931	0.85202	2.6	2.68	2.51	2.91	2.6	2.75
ENSG00000243958	PSMB9	0.24947	2.16629	2.69	2.84	2.71	3.06	2.99	2.93
ENSG00000076650	GPATCH1	-0.2252	2.35314	3.72	3.66	3.64	3.56	3.4	3.4
ENSG00000186854	TRABD2A	-0.07951	0.83161	5.11	5.06	5.13	5.03	5.1	4.93
ENSG00000204147	ASAH2B	-0.16768	1.30109	3.43	3.36	3.57	3.37	3.34	3.16
ENSG00000009830	POMT2	0.24575	2.47352	4.06	3.99	3.89	4.3	4.19	4.2
ENSG00000109534	GAR1	0.04858	0.20923	4.46	4.41	4.73	4.59	4.64	4.54
ENSG00000136935	GOLGA1	0.37327	5.28673	5.14	5.16	5.25	5.58	5.53	5.56
ENSG00000156521	TYSND1	0.19749	2.28831	4.06	4.07	3.91	4.2	4.19	4.23
ENSG00000275099	GGNBP2	0.05729	0.48483	5.42	5.35	5.53	5.49	5.49	5.5
ENSG00000272711	RP11-259N19.1	0.0981	0.26011	0.45	0.69	0.76	0.67	0.67	0.85
ENSG00000076662	ICAM3	-0.24812	1.97	3.33	3.51	3.34	3.05	3.24	3.13
ENSG00000204149	AGAP6	-0.16508	0.91268	2.73	2.7	2.45	2.32	2.49	2.55
ENSG00000109536	FRG1	-0.28637	3.44791	4	4.11	4.04	3.79	3.73	3.78
ENSG00000136936	XPA	-0.25305	2.0069	3.11	2.98	3.13	2.81	2.74	2.92
ENSG00000232639	LYPLA2P1	0.18719	0.84778	1.19	1.25	1.16	1.55	1.37	1.27
ENSG00000178234	GALNT11	0.27759	4.54124	5.29	5.28	5.32	5.57	5.59	5.57
ENSG00000164543	STK17A	0.0796	0.52613	5.54	5.33	5.55	5.55	5.54	5.57
ENSG00000181666	HKR1	0.05355	0.51819	4.76	4.76	4.79	4.83	4.83	4.81
ENSG00000235381	RP11-477D19.2	0.30211	0.41366	-0.21	-1.18	-0.26	-0.34	-0.26	-0.12
ENSG00000076685	NT5C2	-0.19586	2.65071	4.81	4.8	4.9	4.7	4.59	4.63
ENSG00000243964	RPL23AP65	0.03907	0.29869	4.79	4.83	4.72	4.86	4.83	4.76
ENSG00000170448	NFXL1	0.04951	0.3725	4.41	4.3	4.35	4.4	4.35	4.46
ENSG00000186862	PDZD7	0.35285	1.35305	-0.14	-0.28	-0.26	0.2	0.18	0.01
ENSG00000144647	POMGNT2	-0.05943	0.46636	5.27	5.35	5.21	5.19	5.28	5.17
[truncated: 13,688 more rows]
