# Supplementary material for: An iron-dependent metabolic vulnerability underlies VPS34-dependence in RKO cancer cells
Source: PLoS One. 2020 Aug 24;15(8):e0235551. doi: 10.1371/journal.pone.0235551 (PMC7446895; doi:10.1371/journal.pone.0235551)
Supplement: S4 Table — Lipid metabolite analysis for RKO cells treated with PIK-III. (XLSX) [file pone.0235551.s010.xlsx]

## Sheet: Lipidomics_mergeResult
#[c-1]:070318PmkLipid13.raw	RKO DMSO rep1
#[c-2]:070318PmkLipid14.raw	RKO DMSO rep2
#[c-3]:070318PmkLipid15.raw	RKO DMSO rep3
#[c-4]:070318PmkLipid16.raw	RKO PIK-III rep1
#[c-5]:070318PmkLipid17.raw	RKO PIK-III rep2
#[c-6]:070318PmkLipid18.raw	RKO PIK-III rep3
#normalize base:
#control group:c
#toprank filter:true
#mScoreThreshold:5.0
#cScoreThreshold:2.0
						RKO DMSO rep1	RKO DMSO rep2	RKO DMSO rep3	RKO PIK-III rep1	RKO PIK-III rep2	RKO PIK-III rep3
LipidIon	LipidGroup	Class	FattyAcid	CalcMz	IonFormula	Area[c-1]	Area[c-2]	Area[c-3]	Area[c-4]	Area[c-5]	Area[c-6]	ObsMz[c-1]	ObsMz[c-2]	ObsMz[c-3]	ObsMz[c-4]	ObsMz[c-5]	Rt[c-1]	Rt[c-2]	Rt[c-3]	Rt[c-4]	Rt[c-5]	Rt[c-6]	Delta(ppm)[c-1]	Delta(ppm)[c-2]	Delta(ppm)[c-3]	Delta(ppm)[c-4]	Delta(ppm)[c-5]	Delta(ppm)[c-6]
AcCa(12:3)+H	AcCa(12:3)+H	AcCa	(12:3)	338.233	C19 H32 O4 N1	3.04072e+07	4.91947e+07	3.78409e+07	5.1571e+07	3.37109e+07	3.05163e+07	338.232	338.232	338.233	338.232	338.233	3.453	3.357	3.382	3.353	3.374	3.39	0.926788	0.767135	0.0133932	1.17809	0.0133932	0.0133932
AcCa(12:3)+H	AcCa(12:3)+H	AcCa	(12:3)	338.233	C19 H32 O4 N1	1.48744e+07	1.57549e+07	2.93055e+07	3.17782e+07	1.79899e+07	1.98713e+07	338.233	338.233		338.233	338.233	9.143	9.38	9.974	9.815	9.4	9.95	0.0133932	0.0133932	1000000	0.0133932	0.0133932	0.0133932
AcCa(12:3)+H	AcCa(12:3)+H	AcCa	(12:3)	338.233	C19 H32 O4 N1	3.33632e+06	1.25205e+07	897430	1.14123e+07	4.34785e+06	707334	338.233	338.233	338.233	338.233	338.233	10.722	10.412	9.985	10.764	10.491	9.953	0.0133932	0.0133932	0.00138958	0.0133932	0.0133932	0.0133932
AcCa(12:3)+H	AcCa(12:3)+H	AcCa	(12:3)	338.233	C19 H32 O4 N1	1.2043e+06	1.5167e+07	4.2123e+06	1.71851e+07	2.53784e+06	104317	338.233	338.233	338.233	338.233		11.096	11.131	11.048	11.163	10.494	11.271	0.0133932	0.0133932	0.0133932	0.0133932	1000000	1.03618
AcCa(14:0)+H	AcCa(14:0)+H	AcCa	(14:0)	372.311	C21 H42 O4 N1	2.46298e+07	2.02418e+07	2.89762e+07	3.57967e+06	1.49101e+07	8.80379e+06	372.31	372.311	372.311	372.311	372.311	3.541	3.463	3.497	3.534	3.492	3.492	1.74174	0.157046	0.653943	0.0684106	0.176009	0.890304
AcCa(16:0)+H	AcCa(16:0)+H	AcCa	(16:0)	400.342	C23 H46 O4 N1	1.16274e+08	7.5012e+07	1.38889e+08	2.74335e+07	5.09876e+07	4.5043e+07	400.342	400.342	400.342	400.342	400.342	5.509	5.509	5.526	5.608	5.52	5.496	0.748035	0.725554	0.091247	1.0203	0.0111654	0.400832
AcCa(16:1)+H	AcCa(16:1)+H	AcCa	(16:1)	398.326	C23 H44 O4 N1	3.30741e+07	2.30381e+07	2.28516e+07	7.46109e+06	2.70991e+07	2.22927e+07	398.326	398.326	398.326	398.326	398.327	3.822	3.758	3.834	3.746	3.793	3.76	0.74931	0.530896	0.109132	0.0113726	0.204681	1.04304
AcCa(17:0)+H	AcCa(17:0)+H	AcCa	(17:0)	414.358	C24 H48 O4 N1	3.65286e+06	2.69123e+06	5.56223e+06	144487	1.34924e+06	1.9101e+06	414.358	414.358	414.358	414.358	414.358	7.272	7.228	7.347	7.285	7.435	7.265	0.643092	0.0109326	0.0736803	0.0109326	0.0109326	0.0109326
AcCa(18:0)+H	AcCa(18:0)+H	AcCa	(18:0)	428.373	C25 H50 O4 N1	3.58314e+07	2.57008e+07	5.76122e+07	1.69221e+07	1.53631e+07	1.34998e+07	428.373	428.374	428.374	428.374	428.374	9.276	9.205	9.295	9.293	9.297	9.303	0.652398	0.307045	0.225341	0.62686	0.598847	0.0804672
AcCa(18:1)+H	AcCa(18:1)+H	AcCa	(18:1)	426.358	C25 H48 O4 N1	5.43743e+07	3.59195e+07	7.26056e+07	1.68268e+07	3.34359e+07	2.85158e+07	426.358	426.358	426.358	426.358	426.358	5.904	5.854	5.887	5.926	5.926	5.964	0.0878839	0.132588	0.317738	0.0106249	0.231097	0.580428
AcCa(20:1)+H	AcCa(20:1)+H	AcCa	(20:1)	454.389	C27 H52 O4 N1	3.34661e+06	2.92242e+06	1.15511e+07	2.50391e+06	674031	1.11377e+06	454.389	454.389	454.389	454.389	454.389	9.335	9.304	9.421	9.374	9.366	9.374	0.0296442	0.00996943	0.10447	0.137613	0.00996943	0.00996943
AcCa(20:3)+H	AcCa(20:3)+H	AcCa	(20:3)	450.358	C27 H48 O4 N1	4.28901e+07	9.10403e+07	4.34445e+07	4.26494e+07	8.78306e+07	4.37539e+07	450.358	450.358	450.358	450.358	450.358	11.971	11.945	12.013	12.024	12.243	11.987	0.0100587	0.0100587	0.0100587	0.336466	0.0100587	0.0100587
AcCa(20:3)+H	AcCa(20:3)+H	AcCa	(20:3)	450.358	C27 H48 O4 N1	1.13721e+07	530431	1.59854e+07	9.62253e+07	5.30371e+06	7.67032e+06	450.357	450.358	450.358	450.358	450.358	30.345	29.838	29.789	29.995	29.877	29.605	0.656078	0.407387	0.609449	0.0100587	0.192003	1.6464
BisMePA(16:0/17:0)+NH4	BisMePA(33:0)+NH4	BisMePA	(16:0/17:0)	708.554	C38 H79 O8 N1 P1	548118	2.17269e+06	0	393803	27725.3	4.07787e+06	708.554	708.554		708.554	708.554	21.67	21.692	21.508	21.666	21.617	21.626	0.0048973	0.0048973	1000000	0.0048973	0.0048973	0.0048973
BisMePA(16:0/19:0)+NH4	BisMePA(35:0)+NH4	BisMePA	(16:0/19:0)	736.585	C40 H83 O8 N1 P1	5679.6	1.26492e+07	1.56313e+07	1.28746e+07	9.19828e+06	9.52577e+06	736.585	736.585	736.585	736.584	736.585	23.566	23.503	23.536	23.566	23.591	23.434	0.00471093	0.00471093	0.674016	1.01614	0.00471093	0.00471093
CL(14:0/16:1/16:0/16:1)-H	CL(62:2)-H	CL	(14:0/16:1/16:0/16:1)	1319.9	C71 H133 O17 P2	1.63862e+06	962415	1.33205e+06	777835	1.21906e+06	673264	1319.9	1319.9	1319.9	1319.9	1319.9	26.727	26.785	26.778	26.806	26.804	26.762	0.317804	0.00343207	0.00343207	0.00343207	0.00343207	0.00343207
CL(14:0/16:1/16:1/16:1)-H	CL(62:3)-H	CL	(14:0/16:1/16:1/16:1)	1317.89	C71 H131 O17 P2	3.2085e+06	3.67354e+06	3.66216e+06	3.60458e+06	3.96468e+06	3.15553e+06	1317.89	1317.89	1317.89	1317.89	1317.89	26.352	26.408	26.422	26.433	26.443	26.392	0.00343732	0.757675	0.228753	0.00343732	0.0960098	0.852524
CL(14:0/16:0/16:0/18:1)-H	CL(64:1)-H	CL	(14:0/16:0/16:0/18:1)	1349.95	C73 H139 O17 P2	1.60187e+06	1.53208e+06	1.73767e+06	725634	825735	869642	1349.95	1349.95	1349.95	1349.95	1349.95	27.351	27.368	27.387	27.405	27.414	27.367	0.896723	0.819683	0.130027	0.00335568	1.66638	0.00335568
CL(16:0/16:1/14:0/18:1)-H	CL(64:2)-H	CL	(16:0/16:1/14:0/18:1)	1347.93	C73 H137 O17 P2	5.58406e+06	5.65472e+06	5.57583e+06	2.95854e+06	4.07231e+06	3.92398e+06	1347.93	1347.93	1347.93	1347.93	1347.93	27.033	27.072	27.083	27.097	27.104	27.064	0.0033607	0.0033607	0.0033607	0.0033607	0.0033607	0.0033607
CL(14:0/16:1/18:1/16:1)-H	CL(64:3)-H	CL	(14:0/16:1/18:1/16:1)	1345.92	C73 H135 O17 P2	1.43313e+07	1.35021e+07	1.37409e+07	9.16021e+06	1.33275e+07	1.20298e+07	1345.92	1345.92	1345.92	1345.92	1345.92	26.701	26.745	26.751	26.768	26.769	26.725	0.748537	0.586611	0.00336573	0.394177	0.997483	0.314677
CL(16:1/16:1/16:1/16:1)-H	CL(64:4)-H	CL	(16:1/16:1/16:1/16:1)	1343.9	C73 H133 O17 P2	2.81121e+07	2.56454e+07	2.53189e+07	1.9838e+07	2.68908e+07	2.48571e+07	1343.9	1343.9	1343.9	1343.9	1343.9	26.351	26.415	26.415	26.436	26.442	26.394	0.706547	0.175258	0.0867102	0.489269	0.620231	0.0554579
CL(18:2/16:1/14:1/16:1)-H	CL(64:5)-H	CL	(18:2/16:1/14:1/16:1)	1341.89	C73 H131 O17 P2	2.07962e+06	1.61792e+06	1.5651e+06	1.86445e+06	2.15311e+06	1.91511e+06	1341.89	1341.89	1341.89	1341.89	1341.89	26.039	26.102	26.096	26.139	26.128	26.071	0.00337584	0.00337584	0.00337584	0.00337584	0.00337584	0.00337584
CL(16:0/16:1/15:0/18:1)-H	CL(65:2)-H	CL	(16:0/16:1/15:0/18:1)	1361.95	C74 H139 O17 P2	1.74344e+06	1.57632e+06	1.61137e+06	813930	1.16031e+06	1.00695e+06	1361.95	1361.95	1361.95	1361.95	1361.95	27.155	27.194	27.221	27.227	27.216	27.189	1.0041	0.344014	0.29996	0.00332612	0.00332612	0.00332612
CL(17:1/14:0/16:1/18:1)-H	CL(65:3)-H	CL	(17:1/14:0/16:1/18:1)	1359.93	C74 H137 O17 P2	4.7951e+06	4.56729e+06	4.47982e+06	3.33865e+06	3.72597e+06	3.54742e+06	1359.93	1359.93	1359.93	1359.93	1359.93	26.859	26.887	26.909	26.914	26.931	26.872	0.00333104	0.00333104	0.00333104	0.00333104	0.00333104	0.00333104
CL(17:1/16:1/16:1/16:1)-H	CL(65:4)-H	CL	(17:1/16:1/16:1/16:1)	1357.92	C74 H135 O17 P2	9.28618e+06	8.37321e+06	7.94068e+06	5.14442e+06	7.25627e+06	6.83576e+06	1357.92	1357.92	1357.92	1357.92	1357.92	26.523	26.577	26.575	26.608	26.606	26.556	0.568908	0.405422	0.346464	0.109336	0.142475	0.506312
CL(16:0/16:0/16:0/18:1)-H	CL(66:1)-H	CL	(16:0/16:0/16:0/18:1)	1377.98	C75 H143 O17 P2	2.575e+06	2.13556e+06	1.74504e+06	805811	1.46353e+06	585856	1377.98	1377.98	1377.98	1377.98	1377.98	27.605	27.643	27.642	27.66	27.661	27.6	0.00328742	0.00328742	0.00328742	0.00328742	0.00328742	0.00328742
CL(12:0/18:0/18:1/18:1)-H	CL(66:2)-H	CL	(12:0/18:0/18:1/18:1)	1375.96	C75 H141 O17 P2	0	0	0	0	0	0						22.721	22.729	22.697	22.722	22.716	22.716	1000000	1000000	1000000	1000000	1000000	1000000
CL(14:0/18:1/16:0/18:1)-H	CL(66:2)-H	CL	(14:0/18:1/16:0/18:1)	1375.96	C75 H141 O17 P2	1.48799e+07	1.40397e+07	1.59884e+07	7.10287e+06	7.94057e+06	7.99149e+06	1375.96	1375.96	1375.96	1375.96	1375.96	27.305	27.342	27.354	27.358	27.402	27.326	1.06945	0.399378	0.00329224	0.939363	0.00329224	1.65086
CL(18:1/16:1/16:0/16:1)-H	CL(66:3)-H	CL	(18:1/16:1/16:0/16:1)	1373.95	C75 H139 O17 P2	2.63011e+07	2.9713e+07	2.99538e+07	1.35277e+07	2.3258e+07	2.84928e+07	1373.95	1373.95	1373.95	1373.95	1373.95	26.999	27.036	27.049	27.089	27.064	26.993	0.00329706	0.00329706	0.00329706	0.00329706	0.00329706	0.00329706
CL(18:1/16:1/18:2/14:0)-H	CL(66:4)-H	CL	(18:1/16:1/18:2/14:0)	1371.93	C75 H137 O17 P2	1.05261e+08	1.02471e+08	9.93693e+07	7.52056e+07	9.62422e+07	8.19178e+07	1371.93	1371.93	1371.93	1371.93	1371.93	26.68	26.728	26.737	26.759	26.764	26.714	0.200104	0.918069	0.940665	0.802903	0.00330191	0.641817
CL(18:2/16:1/16:1/16:1)-H	CL(66:5)-H	CL	(18:2/16:1/16:1/16:1)	1369.92	C75 H135 O17 P2	5.47924e+07	5.30308e+07	4.99544e+07	3.79513e+07	5.06671e+07	4.3496e+07	1369.92	1369.92	1369.92	1369.92	1369.92	26.404	26.458	26.46	26.483	26.491	26.437	0.942779	0.707728	1.06979	0.720138	0.00330677	1.06833
CL(18:2/14:1/16:1/18:2)-H	CL(66:6)-H	CL	(18:2/14:1/16:1/18:2)	1367.9	C75 H133 O17 P2	6.93877e+06	3.62223e+06	997603	2.4542e+06	6.44887e+06	3.04125e+06	1367.9	1367.9	1367.9	1367.9	1367.9	26.251	26.153	26.137	26.207	26.265	26.16	0.742356	0.00331164	0.00331164	0.00331164	1.7878	0.00331164
CL(15:0/18:1/16:0/18:1)-H	CL(67:2)-H	CL	(15:0/18:1/16:0/18:1)	1389.98	C76 H143 O17 P2	3.61453e+06	3.2743e+06	2.83363e+06	1.38051e+06	1.83659e+06	1.49168e+06	1389.98	1389.98	1389.98	1389.98	1389.98	27.415	27.451	27.47	27.48	27.489	27.439	0.00325904	0.00325904	0.00325904	0.00325904	0.00325904	0.52413
CL(17:1/16:0/16:1/18:1)-H	CL(67:3)-H	CL	(17:1/16:0/16:1/18:1)	1387.96	C76 H141 O17 P2	7.50666e+06	7.99537e+06	7.69175e+06	4.62567e+06	5.96265e+06	5.56781e+06	1387.96	1387.96	1387.96	1387.96	1387.96	27.136	27.175	27.177	27.202	27.206	27.151	0.00326377	0.25327	0.00326377	1.29076	0.00326377	0.00326377
CL(17:1/16:1/18:1/16:1)-H	CL(67:4)-H	CL	(17:1/16:1/18:1/16:1)	1385.95	C76 H139 O17 P2	2.37347e+07	2.63297e+07	2.30815e+07	1.83077e+07	2.37832e+07	2.14489e+07	1385.95	1385.95	1385.95	1385.95	1385.95	26.844	26.874	26.894	26.905	26.907	26.861	0.00326852	0.00326852	0.00326852	0.00326852	0.278892	0.00326852
CL(17:1/16:1/18:2/16:1)-H	CL(67:5)-H	CL	(17:1/16:1/18:2/16:1)	1383.93	C76 H137 O17 P2	1.33364e+07	1.21778e+07	1.23963e+07	7.81151e+06	1.1943e+07	1.0845e+07	1383.93	1383.93	1383.93	1383.93	1383.93	26.576	26.627	26.633	26.649	26.66	26.608	0.0972084	0.296597	0.247505	0.516983	0.230119	0.175926
CL(18:1/16:1/16:1/18:1)-2H	CL(68:4)-2H	CL	(18:1/16:1/16:1/18:1)	699.479	C77 H140 O17 P2	4.95811e+06	3.70529e+06	3.79135e+06	2.32323e+06	2.6878e+06	2.97194e+06	699.479	699.479	699.479	699.479	699.479	26.967	27.013	27.047	27.072	27.041	26.988	0.00138675	0.00138675	0.334492	0.00138675	0.370233	0.00138675
CL(18:2/16:1/18:1/16:1)-H	CL(68:5)-H	CL	(18:2/16:1/18:1/16:1)	1397.95	C77 H139 O17 P2	1.26999e+08	1.20863e+08	1.20996e+08	8.8585e+07	1.05085e+08	9.83798e+07	1397.95	1397.95	1397.95	1397.95	1397.95	26.727	26.755	26.777	26.783	26.787	26.744	1.01687	1.81876	0.689961	1.36376	0.188469	0.593391
CL(18:2/16:1/18:1/16:1)-2H	CL(68:5)-2H	CL	(18:2/16:1/18:1/16:1)	698.471	C77 H138 O17 P2	3.70089e+06	2.63319e+06	2.77218e+06	1.95921e+06	2.35441e+06	2.27313e+06	698.472	698.472	698.472	698.471	698.472	26.724	26.751	26.786	26.811	26.789	26.755	0.697194	0.876157	1.35291	0.39376	1.46029	0.534067
CL(18:2/16:1/16:1/18:2)-H	CL(68:6)-H	CL	(18:2/16:1/16:1/18:2)	1395.93	C77 H137 O17 P2	4.07311e+07	4.01388e+07	4.52734e+07	3.32899e+07	4.43719e+07	3.30085e+07		1395.93	1395.93	1395.93	1395.93	26.441	26.512	26.516	26.53	26.541	26.496	1000000	0.00324514	0.00324514	1.1394	0.833514	0.00324514
CL(18:3/16:1/18:2/16:1)-H	CL(68:7)-H	CL	(18:3/16:1/18:2/16:1)	1393.92	C77 H135 O17 P2	8.01282e+06	7.43761e+06	8.19652e+06	6.47889e+06	7.83172e+06	7.27291e+06	1393.92	1393.92	1393.92	1393.92	1393.92	26.302	26.35	26.387	26.394	26.391	26.357	1.99687	1.40721	0.255775	0.0843163	0.505431	1.12383
CL(18:2/16:1/20:4/14:1)-H	CL(68:8)-H	CL	(18:2/16:1/20:4/14:1)	1391.9	C77 H133 O17 P2	624144	944750	1.48851e+06	1.10107e+06	1.35465e+06	655918	1391.9			1391.9	1391.9	26.441	26.46	26.45	26.484	26.487	26.44	0.00325454	1000000	1000000	0.00325454	0.00325454	0.00325454
CL(18:1/16:1/18:1/18:1)-2H	CL(70:4)-2H	CL	(18:1/16:1/18:1/18:1)	713.494	C79 H144 O17 P2	1.41434e+06	1.4031e+06	1.87331e+06	834695	971079	1.15888e+06	713.496	713.494	713.495	713.494	713.495	27.247	27.29	27.309	27.294	27.305	27.259	1.80095	0.00135951	0.545162	0.00135951	1.04972	0.00135951
CL(18:2/16:1/18:1/18:1)-2H	CL(70:5)-2H	CL	(18:2/16:1/18:1/18:1)	712.487	C79 H142 O17 P2	5.6982e+06	6.86179e+06	6.5406e+06	2.20107e+06	3.98101e+06	3.5096e+06	712.487	712.487	712.487	712.487	712.487	26.997	27.021	27.047	27.083	27.06	26.992	0.00565625	0.680672	0.00565625	0.00565625	0.00565625	1.35016
CL(18:2/16:1/18:1/18:2)-2H	CL(70:6)-2H	CL	(18:2/16:1/18:1/18:2)	711.479	C79 H140 O17 P2	2.84096e+06	2.71915e+06	3.0808e+06	1.83936e+06	2.52891e+06	1.89057e+06	711.48	711.48	711.479	711.48	711.48	26.768	26.8	26.813	26.82	26.83	26.784	0.936036	0.962741	0.712558	1.04567	0.983824	0.652121
CL(18:2/18:1/18:1/18:2)-2H	CL(72:6)-2H	CL	(18:2/18:1/18:1/18:2)	725.494	C81 H144 O17 P2	2.91717e+06	2.98753e+06	3.0562e+06	1.09803e+06	1.79135e+06	887934	725.495	725.494	725.495	725.494	725.495	27.013	27.066	27.08	27.105	27.111	27.072	0.789765	0.00133702	0.54855	0.326715	0.756684	0.671308
Cer(d18:0+pO/14:0)+H-H2O	Cer(d32:0+pO)+H-H2O	Cer	(d18:0+pO/14:0)	510.488	C32 H64 O3 N1	1.11555e+08	1.24636e+08	1.14229e+08	6.07726e+07	7.10494e+07	7.22649e+07	510.488	510.488	510.488	510.488	510.489	18.39	18.434	18.481	18.506	18.507	18.439	0.198771	0.251779	0.155675	0.731712	0.925644	0.0146331
Cer(d18:1/14:0)+HCOO	Cer(d32:1)+HCOO	Cer	(d18:1/14:0)	554.479	C33 H64 O5 N1	4.90473e+07	4.6929e+07	4.58636e+07	2.3921e+07	2.65271e+07	2.56776e+07	554.479	554.479	554.479	554.479	554.48	18.385	18.437	18.474	18.504	18.512	18.433	0.314656	0.615839	0.32728	0.644695	1.14426	0.123485
Cer(d18:1+hO/14:0)+H-H2O	Cer(d32:1+hO)+H-H2O	Cer	(d18:1+hO/14:0)	508.472	C32 H62 O3 N1	9.20653e+06	8.95808e+06	7.4515e+06	822325	677583	2.34683e+06	508.472	508.472		508.472	508.472	16.72	16.744	16.803	16.774	16.792	16.781	0.000924337	0.000924337	1000000	0.000924337	0.000924337	1000000
Cer(d18:2/14:0)+HCOO	Cer(d32:2)+HCOO	Cer	(d18:2/14:0)	552.463	C33 H62 O5 N1	3.44695e+06	4.157e+06	3.07226e+06	925705	956973	613114	552.464	552.464	552.464	552.463	552.463	16.723	16.752	16.777	16.802	16.818	16.761	0.543873	1.5014	0.677819	0.00447088	0.00447088	0.00447088
Cer(d18:2/14:0)+H	Cer(d32:2)+H	Cer	(d18:2/14:0)	508.472	C32 H62 O3 N1	1.22356e+07	1.1167e+07	1.2028e+07	3.20986e+06	3.19682e+06	3.58027e+06	508.473	508.473	508.473	508.472	508.472	16.72	16.755	16.792	16.817	16.826	16.769	0.410111	0.785746	0.471078	0.000924337	0.000924337	0.000924337
Cer(d17:0+pO/16:0)+H-H2O	Cer(d33:0+pO)+H-H2O	Cer	(d17:0+pO/16:0)	524.504	C33 H66 O3 N1	4.43841e+07	4.71048e+07	4.36449e+07	1.30104e+07	1.41004e+07	1.78923e+07	524.504	524.504	524.504	524.504	524.504	19.312	19.379	19.408	19.439	19.447	19.364	0.325012	0.0181696	0.744571	0.771262	0.000896085	0.000896085
Cer(d17:1/16:0)+H	Cer(d33:1)+H	Cer	(d17:1/16:0)	524.504	C33 H66 O3 N1	5.13423e+06	1.83764e+06	597865	0	482475	1.82816e+06	524.504	524.504	524.504		524.504	17.947	18.024	18.039	17.878	18.053	17.97	0.000896085	0.000896085	0.000896085	1000000	0.000896085	0.000896085
Cer(d17:1/16:0)+HCOO	Cer(d33:1)+HCOO	Cer	(d17:1/16:0)	568.495	C34 H66 O5 N1	2.21903e+07	2.09374e+07	2.28041e+07	5.09372e+06	7.11784e+06	8.30657e+06	568.495	568.495	568.494	568.495	568.495	19.307	19.362	19.388	19.427	19.438	19.356	0.561958	0.880343	0.966641	0.0906429	1.15123	1.16531
Cer(d18:0/16:0)+H	Cer(d34:0)+H	Cer	(d18:0/16:0)	540.535	C34 H70 O3 N1	3.09972e+07	3.07252e+07	3.70024e+07	8.97918e+07	8.45227e+07	8.2302e+07	540.535	540.535	540.536	540.535	540.535	20.849	20.943	20.989	21.006	21.014	20.926	0.598537	0.0952205	1.73815	0.0268808	0.232122	0.0767203
Cer(d18:0/16:0)+HCOO	Cer(d34:0)+HCOO	Cer	(d18:0/16:0)	584.526	C35 H70 O5 N1	2.51364e+07	2.10411e+07	2.06053e+07	6.10689e+07	6.6189e+07	5.91002e+07	584.525	584.526	584.527	584.527	584.526	20.864	20.96	20.979	21.021	21.028	20.918	1.16424	0.779213	1.29758	1.43958	0.00422565	0.55681
Cer(d18:0+pO/16:0)+H-H2O	Cer(d34:0+pO)+H-H2O	Cer	(d18:0+pO/16:0)	538.519	C34 H68 O3 N1	9.99064e+08	9.985e+08	9.40114e+08	5.1691e+08	6.12706e+08	6.12369e+08	538.519	538.52	538.52	538.52	538.519	20.232	20.302	20.35	20.374	20.387	20.295	0.162538	0.342662	0.480076	0.871891	0.253417	1.01302
Cer(d18:1/16:0)-H	Cer(d34:1)-H	Cer	(d18:1/16:0)	536.505	C34 H66 O3 N1	5.44506e+06	5.23974e+06	12080.9	8834.11	2921.53	3.35047e+06	536.505	536.504	536.504	536.505	536.505	20.228	20.311	20.185	20.18	20.209	20.291	0.00460387	1.40638	1.32437	0.384843	1.18073	4.8509
Cer(d18:1/16:0)+HCOO	Cer(d34:1)+HCOO	Cer	(d18:1/16:0)	582.51	C35 H68 O5 N1	6.27435e+06	4.18645e+06	4.78482e+06	2.54267e+08	3.01778e+08	2.93228e+08	582.511	582.511	582.511	582.511	582.511	19.898	19.955	20.011	20.377	20.378	20.294	0.938129	1.63683	0.900362	1.58876	0.433417	1.19392
Cer(d18:1/16:0)+H	Cer(d34:1)+H	Cer	(d18:1/16:0)	538.519	C34 H68 O3 N1	9488309	1.70332e+07	1.96559e+07	1.82698e+07	3.87626e+07	4.87785e+07	538.519	538.519	538.52	538.523	538.519	19.56	19.584	19.631	19.518	19.617	19.556	0.773361	0.175537	0.504216	6.28117	0.116003	0.810612
Cer(d18:1/16:0)+H-H2O	Cer(d34:1)+H-H2O	Cer	(d18:1/16:0)	520.509	C34 H66 O2 N1	80093.7	5.16843e+07	171695	3.06524e+07	3.34224e+07	3.89329e+07	520.509	520.509	520.509	520.51	520.508	20.073	20.299	20.165	20.387	20.385	20.282	0.51002	0.0124301	0.396785	2.20847	0.769382	1.61279
Cer(d18:2/16:0)+HCOO	Cer(d34:2)+HCOO	Cer	(d18:2/16:0)	580.495	C35 H66 O5 N1	5.16916e+07	5.97439e+07	5.37493e+07	1.57373e+07	1.23497e+07	1.26589e+07	580.495	580.495	580.495	580.495	580.496	18.526	18.581	18.623	18.654	18.651	18.581	0.941387	0.53656	0.166289	1.11538	1.70625	0.858699
Cer(d18:2/16:0)+H	Cer(d34:2)+H	Cer	(d18:2/16:0)	536.504	C34 H66 O3 N1	1.16626e+08	1.07817e+08	1.21366e+08	2.59665e+07	3.4888e+07	3.76283e+07	536.504	536.504	536.504	536.504	536.504	18.519	18.565	18.617	18.631	18.646	18.587	0.288032	0.362588	0.261937	0.60117	0.849071	0.250753
Cer(d18:2/16:0)+H-H2O	Cer(d34:2)+H-H2O	Cer	(d18:2/16:0)	518.493	C34 H64 O2 N1	0	745277	1.4692e+06	991940	456468	0		518.493	518.493	518.493	518.493	18.606	18.615	18.595	18.638	18.624	18.621	1000000	0.00873686	0.00873686	0.00873686	0.00873686	1000000
Cer(d18:0+pO/17:0)+H-H2O	Cer(d35:0+pO)+H-H2O	Cer	(d18:0+pO/17:0)	552.535	C35 H70 O3 N1	3.48209e+07	3.95824e+07	3.65437e+07	2.70386e+07	2.56077e+07	2.56919e+07	552.535	552.535	552.536	552.535	552.535	21.181	21.281	21.314	21.34	21.363	21.261	0.362819	0.44437	1.2968	0.1005	0.0732442	0.627164
Cer(d18:1/17:0)+HCOO	Cer(d35:1)+HCOO	Cer	(d18:1/17:0)	596.526	C36 H70 O5 N1	1.14745e+07	1.15099e+07	1.23627e+07	5.91908e+06	6.48137e+06	5.51266e+06	596.526	596.526	596.526	596.526	596.527	21.192	21.258	21.319	21.332	21.34	21.242	0.783654	0.907706	0.512082	0.610988	1.18095	0.525493
Cer(d18:0/18:0)+HCOO	Cer(d36:0)+HCOO	Cer	(d18:0/18:0)	612.557	C37 H74 O5 N1	6631.02	1.2006e+06	1.65968e+06	2.64604e+06	2.83653e+06	2014.52	612.557		612.557	612.557	612.557	23.137	22.911	22.968	23.011	23.001	23.111	0.00403228	1000000	0.00403228	0.00403228	0.00403228	0.00403228
Cer(d18:0+pO/18:0)+H-H2O	Cer(d36:0+pO)+H-H2O	Cer	(d18:0+pO/18:0)	566.551	C36 H72 O3 N1	3.31195e+07	3.4312e+07	2.71281e+07	1.71227e+07	1.91612e+07	1.5462e+07	566.551	566.55	566.551	566.551	566.55	22.153	22.251	22.298	22.331	22.318	22.251	0.0149501	0.355608	0.334533	0.161451	0.345018	0.179207
Cer(d18:1/18:0)+HCOO	Cer(d36:1)+HCOO	Cer	(d18:1/18:0)	610.542	C37 H72 O5 N1	1.69997e+07	1.36749e+07	1.46843e+07	8.08187e+06	9.34185e+06	9.38627e+06	610.542	610.542	610.542	610.542	610.542	22.172	22.251	22.291	22.304	22.339	22.224	0.895058	0.687046	1.23246	0.184213	0.647736	1.25376
Cer(d18:2/18:0)+HCOO	Cer(d36:2)+HCOO	Cer	(d18:2/18:0)	608.526	C37 H70 O5 N1	13427	0	0	0	0	0	608.526					20.504	20.32	20.347	20.323	20.316	20.347	0.00405899	1000000	1000000	1000000	1000000	1000000
Cer(d15:0/22:1)+HCOO	Cer(d37:1)+HCOO	Cer	(d15:0/22:1)	624.557	C38 H74 O5 N1	63994.6	770767	727856	127718	130226	3972.53	624.557	624.557	624.557	624.557	624.557	23.139	23.23	23.258	23.284	23.356	23.331	0.0039548	0.0039548	0.0039548	0.0039548	0.0039548	0.0039548
Cer(d18:0/20:0)+HCOO	Cer(d38:0)+HCOO	Cer	(d18:0/20:0)	640.589	C39 H78 O5 N1	13257.4	3.25642e+06	3.00776e+06	4.58887e+06	5.79241e+06	4.63704e+06	640.589	640.589	640.589	640.589	640.589	24.75	24.675	24.722	24.732	24.757	24.647	0.00385583	0.00385583	0.00385583	0.500274	1.0045	0.696968
Cer(d18:0+pO/20:0)+H-H2O	Cer(d38:0+pO)+H-H2O	Cer	(d18:0+pO/20:0)	594.582	C38 H76 O3 N1	1.47226e+07	1.28614e+07	1.43846e+07	7627837	1.23124e+07	7.33895e+06	594.582	594.582	594.582	594.582	594.582	23.986	24.164	24.177	24.219	24.265	24.145	0.246442	0.486947	0.295216	0.000790471	0.533938	1.57342
Cer(d18:1/20:0)+HCOO	Cer(d38:1)+HCOO	Cer	(d18:1/20:0)	638.573	C39 H76 O5 N1	1.10186e+07	1.16682e+07	1.44549e+07	8.26257e+06	8.73302e+06	9.50829e+06	638.574	638.574	638.574	638.573	638.573	24.043	24.131	24.171	24.184	24.209	24.1	1.68261	1.4853	1.54637	0.0697336	0.83541	0.877691
Cer(d18:1/20:0)+H	Cer(d38:1)+H	Cer	(d18:1/20:0)	594.582	C38 H76 O3 N1	6.61475e+06	1.29208e+07	1.36589e+07	7.88358e+06	1.052e+07	1.22861e+07	594.582	594.582	594.582	594.582	594.582	24.051	24.165	24.175	24.217	24.261	24.115	0.000790472	0.000790472	0.000790472	0.000790472	0.000790472	0.000790472
Cer(d17:0+pO/22:0)+H-H2O	Cer(d39:0+pO)+H-H2O	Cer	(d17:0+pO/22:0)	608.598	C39 H78 O3 N1	1.32206e+07	1.54617e+07	1.52849e+07	8.27546e+06	4.20243e+06	28098.1	608.598	608.598	608.598	608.598	608.598	24.762	24.844	24.897	24.918	24.947	24.977	0.000772267	0.000772267	0.000772267	0.000772267	0.000772267	0.000772267
Cer(d17:1/22:0)+HCOO	Cer(d39:1)+HCOO	Cer	(d17:1/22:0)	652.589	C40 H78 O5 N1	4.83812e+06	4.50005e+06	4.33524e+06	2.14912e+06	3.227e+06	2.07461e+06	652.589	652.589	652.589	652.589	652.589	24.765	24.864	24.899	24.918	24.932	24.832	0.319451	0.976833	1.20822	0.00378493	0.00378493	0.00378493
Cer(d17:1/22:0)+H	Cer(d39:1)+H	Cer	(d17:1/22:0)	608.598	C39 H78 O3 N1	472513	9.01393e+06	2.0163e+07	7.43947e+06	3.82803e+06	957430	608.598		608.598	608.598	608.598	24.866	24.843	24.902	24.918	24.946	24.843	0.000772267	1000000	0.000772267	0.000772267	0.000772267	0.000772267
Cer(d18:0/22:0)+HCOO	Cer(d40:0)+HCOO	Cer	(d18:0/22:0)	668.62	C41 H82 O5 N1	2.2572e+06	1.80917e+07	1.8194e+07	5.72124e+07	6.09679e+07	5.17635e+07	668.62	668.62	668.62	668.62	668.62	25.833	25.728	25.752	25.778	25.787	25.689	0.00369418	0.447893	0.6842	0.761973	0.518187	0.00369418
Cer(d18:0/22:0)+H	Cer(d40:0)+H	Cer	(d18:0/22:0)	624.629	C40 H82 O3 N1	3.5364e+07	4.01664e+07	3.73288e+07	9.91046e+07	9.84136e+07	8.54826e+07	624.629	624.629	624.629	624.629	624.628	25.673	25.747	25.767	25.788	25.798	25.709	0.495446	0.000752447	0.000752447	0.671551	0.689161	0.000752447
Cer(d16:0+pO/24:0)+CH3COO	Cer(d40:0+pO)+CH3COO	Cer	(d16:0+pO/24:0)	698.63	C42 H84 O6 N1	3.4272e+06	3.26749e+06	1.90188e+06	961237	1057289	2.00379e+06	698.631	698.63	698.631	698.63	698.63	25.276	25.329	25.378	25.375	25.427	25.3	1.34903	0.00362137	0.796516	0.00362137	0.00362137	0.00362137
Cer(d16:0+pO/24:0)+H-H2O	Cer(d40:0+pO)+H-H2O	Cer	(d16:0+pO/24:0)	622.613	C40 H80 O3 N1	2.80376e+08	3.07031e+08	2.74534e+08	2.42059e+08	3.12129e+08	2.68216e+08	622.613	622.613	622.613	622.613	622.613	25.359	25.426	25.444	25.471	25.489	25.399	0.000754883	0.000754883	0.179132	0.000754883	0.0119978	0.521142
Cer(d40:1)-H	Cer(d40:1)-H	Cer	(d40:1)	620.599	C40 H78 O3 N1	0	0	0	0	0	0						14.183	14.169	14.171	14.132	14.163	14.137	1000000	1000000	1000000	1000000	1000000	1000000
Cer(d18:0/22:1)+H	Cer(d40:1)+H	Cer	(d18:0/22:1)	622.613	C40 H80 O3 N1	1.18713e+06	4.48915e+06	493382	1.22627e+07	9.27981e+06	8.55057e+06	622.613	622.613	622.613	622.613	622.614	24.442	24.431	24.352	24.511	24.499	24.385	0.000754883	0.000754883	0.000754883	0.000754883	1.5315	0.252918
Cer(d18:0/22:1)+HCOO	Cer(d40:1)+HCOO	Cer	(d18:0/22:1)	666.604	C41 H80 O5 N1	357123	1.94712e+06	637449	2.94378e+06	4.20188e+06	3.42886e+06	666.604	666.604	666.604	666.604	666.605	24.417	24.392	24.53	24.465	24.482	24.411	0.00370535	0.00370535	0.00370535	0.141718	1.0523	0.00370535
Cer(d18:1/22:0)-H	Cer(d40:1)-H	Cer	(d18:1/22:0)	620.599	C40 H78 O3 N1	4.09436e+06	4.45756e+06	4.44584e+06	3.45764e+06	4.04019e+06	3.39478e+06	620.597	620.596	620.595	620.599	620.599	25.372	25.424	25.454	25.48	25.494	25.409	2.24063	4.42078	5.53905	0.00398003	0.598567	2.0376
Cer(d18:1/22:0)+HCOO	Cer(d40:1)+HCOO	Cer	(d18:1/22:0)	666.604	C41 H80 O5 N1	1.64884e+08	1.6324e+08	1.67654e+08	1.26725e+08	1.35878e+08	523248	666.605	666.605	666.605	666.605	666.605	25.359	25.426	25.455	25.483	25.489	25.244	0.843784	1.65086	1.35683	1.48584	1.22182	1.62836
Cer(d18:1/22:0)+H	Cer(d40:1)+H	Cer	(d18:1/22:0)	622.613	C40 H80 O3 N1	2.81771e+08	2.81614e+08	2.91136e+08	2.57733e+08	3.12593e+08	2.71438e+08	622.613	622.613	622.613	622.613	622.613	25.356	25.426	25.447	25.472	25.487	25.399	0.244887	0.0313678	0.000754883	0.162974	0.000754883	0.000754883
Cer(d18:1/22:0)+H-H2O	Cer(d40:1)+H-H2O	Cer	(d18:1/22:0)	604.603	C40 H78 O2 N1	1.42481e+07	1.42487e+07	1.2845e+07	70180.2	1.49916e+07	1.35747e+07	604.601	604.6	604.603	604.602	604.602	25.357	25.425	25.435	25.323	25.471	25.397	2.79931	3.77516	0.00749252	1.0494	1.92601	2.27334
Cer(d18:1+hO/22:0)+H-H2O	Cer(d40:1+hO)+H-H2O	Cer	(d18:1+hO/22:0)	620.598	C40 H78 O3 N1	2.84075e+07	3.18327e+07	3.07867e+07	6.93591e+06	7.73757e+06	8.28924e+06	620.598	620.598	620.598	620.598	620.598	24.12	24.213	24.252	24.27	24.261	24.18	0.000757335	0.000757335	0.000757335	0.000757335	0.000757335	0.000757335
Cer(d16:1/24:1)+HCOO	Cer(d40:2)+HCOO	Cer	(d16:1/24:1)	664.589	C41 H78 O5 N1	1.48112e+07	1.34578e+07	1.24234e+07	5.23665e+06	7.2957e+06	6.4104e+06	664.589	664.589	664.589	664.589	664.589	23.707	23.805	23.833	23.889	23.911	23.783	1.23455	0.459638	0.388917	0.850857	1.1518	1.1518
Cer(d16:1/24:1)+H	Cer(d40:2)+H	Cer	(d16:1/24:1)	620.598	C40 H78 O3 N1	2.66177e+07	3.05089e+07	2.7068e+07	1.35371e+07	1.58467e+07	1.23631e+07	620.598	620.598	620.598	620.598	620.598	23.703	23.805	23.836	23.878	23.907	23.797	0.166823	0.0442638	0.00881408	0.000757335	0.0329843	0.000757335
Cer(d16:1/24:2)+HCOO	Cer(d40:3)+HCOO	Cer	(d16:1/24:2)	662.573	C41 H76 O5 N1	0	0	0	0	0	0						22.165	22.171	22.152	22.166	22.174	22.15	1000000	1000000	1000000	1000000	1000000	1000000
Cer(d18:0/23:0)+H	Cer(d41:0)+H	Cer	(d18:0/23:0)	638.645	C41 H84 O3 N1	4.19058e+06	1.84251e+07	3.17241e+06	5.31723e+06	2.9748e+06	442199	638.645	638.645	638.645	638.644	638.645	25.904	25.839	25.853	25.886	25.894	25.935	0.000735934	0.000735934	0.000735934	0.573825	0.000735934	0.453257
Cer(d18:0/23:0)+HCOO	Cer(d41:0)+HCOO	Cer	(d18:0/23:0)	682.635	C42 H84 O5 N1	2.32506e+06	3.28123e+06	2.08553e+06	1.52176e+06	1.80048e+06	633609	682.635	682.635	682.635	682.635	682.636	25.897	25.835	25.848	25.875	25.881	25.936	0.00361833	0.00361833	0.00361833	0.00361833	0.977784	0.00361833
Cer(d17:0+pO/24:0)+HCOO	Cer(d41:0+pO)+HCOO	Cer	(d17:0+pO/24:0)	698.63	C42 H84 O6 N1	2.4215e+06	588419	607319	423655	763327	1.55139e+06	698.63	698.63	698.63	698.63	698.63	25.281	25.85	25.862	25.889	25.926	25.314	0.00362137	0.00362137	0.00362137	0.00362137	0.00362137	0.00362137
Cer(d17:0+pO/24:0)+CH3COO	Cer(d41:0+pO)+CH3COO	Cer	(d17:0+pO/24:0)	712.646	C43 H86 O6 N1	137167	1.58993e+06	2.25043e+06	78924.1	755538	361335	712.646	712.646	712.647	712.646	712.646	25.793	25.731	25.76	25.641	25.79	25.733	0.00355015	0.00355015	1.0629	0.00355015	0.00355015	0.00355015
Cer(d17:0+pO/24:0)+H-H2O	Cer(d41:0+pO)+H-H2O	Cer	(d17:0+pO/24:0)	636.629	C41 H82 O3 N1	2.16438e+08	1.52581e+08	1.37066e+08	7.40338e+07	7.97804e+07	7.67847e+07	636.629	636.629	636.629	636.629	636.629	25.772	25.832	25.857	25.889	25.895	25.812	0.000738264	0.000738264	0.61334	0.000738264	0.000738264	0.000738264
Cer(d18:1/23:0)+HCOO	Cer(d41:1)+HCOO	Cer	(d18:1/23:0)	680.62	C42 H82 O5 N1	4.70766e+07	4.93647e+07	3.76933e+07	2.53584e+07	3.25096e+07	2.72252e+07	680.621	680.621	680.62	680.62	680.62	25.778	25.842	25.856	25.88	25.889	25.819	1.30832	1.06149	0.755885	0.867547	0.00362905	1.01447
Cer(d18:1/23:0)+H	Cer(d41:1)+H	Cer	(d18:1/23:0)	636.629	C41 H82 O3 N1	2.03011e+07	1.48974e+08	2.39762e+07	7.28051e+07	8.20528e+07	7.76615e+07	636.629	636.629	636.629	636.629	636.629	25.081	25.832	25.152	25.883	25.889	25.816	0.307133	0.0793712	0.0950789	0.000738264	0.000738264	0.000738264
Cer(d17:1+hO/24:0)+HCOO	Cer(d41:1+hO)+HCOO	Cer	(d17:1+hO/24:0)	696.615	C42 H82 O6 N1	1.06003e+06	1.20646e+06	1.60778e+06	458874	110687	236641	696.615	696.616	696.615	696.615	696.615	23.944	24.045	23.813	23.862	24.018	23.979	0.00363185	1.30986	0.00363185	0.00363185	0.00363185	0.00363185
Cer(d17:0+pO/24:1)+CH3COO	Cer(d41:1+pO)+CH3COO	Cer	(d17:0+pO/24:1)	710.63	C43 H84 O6 N1	31983.1	226164	499143	853540	1.34259e+06	47918.8	710.63	710.63	710.63	710.63	710.63	24.502	24.502	24.533	24.541	24.524	24.567	0.00356022	0.00356022	0.00356022	0.00356022	0.00356022	0.00356022
Cer(d17:0+pO/24:1)+H-H2O	Cer(d41:1+pO)+H-H2O	Cer	(d17:0+pO/24:1)	634.613	C41 H80 O3 N1	3.36781e+07	3.67884e+07	105416	60971.4	53937.4	1.85479e+07	634.613	634.613	634.613	634.613	634.613	24.526	24.614	24.496	24.493	24.533	24.583	0.000740608	0.000740608	0.287624	0.000740608	0.000740608	0.0449565
Cer(d17:1/24:1)+HCOO	Cer(d41:2)+HCOO	Cer	(d17:1/24:1)	678.604	C42 H80 O5 N1	1.3266e+07	1.67682e+07	1.57258e+07	7.22131e+06	9.11427e+06	8.14041e+06	678.605	678.605	678.605	678.605	678.605	24.534	24.607	24.652	24.671	24.693	24.581	0.525299	0.814127	1.07643	0.654977	0.626978	0.809706
Cer(d17:1/24:1)+H	Cer(d41:2)+H	Cer	(d17:1/24:1)	634.613	C41 H80 O3 N1	3.711e+07	3.19634e+07	3.15617e+07	1.49464e+07	2.09464e+07	1.8894e+07	634.613	634.613	634.613	634.613	634.613	24.529	24.615	24.643	24.676	24.685	24.583	0.150438	0.0732257	0.000740609	0.10326	0.541227	0.000740609
Cer(d18:0/24:0)+HCOO	Cer(d42:0)+HCOO	Cer	(d18:0/24:0)	696.651	C43 H86 O5 N1	5.09061e+07	5.30012e+07	506429	526199	5.41449e+07	1.04649e+08	696.651	696.651	696.651	696.651	696.651	26.118	26.182	26.042	26.067	26.221	26.369	0.00354553	0.00354553	0.00354553	0.00354553	0.00354553	1.02845
Cer(d18:0/24:0)+H-H2O	Cer(d42:0)+H-H2O	Cer	(d18:0/24:0)	634.65	C42 H84 O2 N1	6.74311e+07	6.76631e+07	7.02678e+07	4.40658e+07	5.17832e+07	4.33639e+07	634.65	634.65	634.649	634.65	634.65	25.867	25.933	25.939	25.961	25.969	25.911	0.219759	0.000740566	0.423021	0.0071378	0.0071378	0.0071378
Cer(d18:0+pO/24:0)+H-H2O	Cer(d42:0+pO)+H-H2O	Cer	(d18:0+pO/24:0)	650.645	C42 H84 O3 N1	1.52489e+09	1.88897e+09	1.63578e+09	1.41702e+09	1.55709e+09	1.32051e+09	650.645	650.645	650.645	650.645	650.645	26.131	26.179	26.205	26.228	26.232	26.155	0.25902	0.00072236	0.306665	0.00072236	0.0806431	0.624719
Cer(d17:0+pO/25:0+O)+HCOO	Cer(d42:0+pO+O)+HCOO	Cer	(d17:0+pO/25:0+O)	728.641	C43 H86 O7 N1	4.37996e+06	4.32033e+06	4.86303e+06	1.9215e+06	4072.54	1.71911e+06	728.642	728.642	728.642	728.641	728.641	24.969	25.044	25.071	25.097	24.961	25.027	1.66127	1.65166	1.3113	0.00338987	0.00338987	0.00338987
Cer(d18:0/24:1)+H-H2O	Cer(d42:1)+H-H2O	Cer	(d18:0/24:1)	632.634	C42 H82 O2 N1	3.94062e+07	4.11594e+07	3.75213e+07	2.2576e+07	2.60266e+07	2.68179e+07	632.634	632.634	632.633	632.634	632.634	24.752	24.828	24.856	24.892	24.893	24.797	0.432272	0.0228726	0.882769	0.166716	0.00716054	0.00716054
Cer(d18:1/24:0)-H	Cer(d42:1)-H	Cer	(d18:1/24:0)	648.63	C42 H82 O3 N1	1.5824e+07	1.28858e+07	1.43766e+07	1.31953e+07	1.81301e+07	1.19703e+07	648.627	648.63	648.627	648.627	648.627	26.12	26.184	26.207	26.211	26.22	26.161	4.42707	0.269075	4.10639	4.04781	4.27444	4.47332
Cer(d18:1/24:0)+HCOO	Cer(d42:1)+HCOO	Cer	(d18:1/24:0)	694.635	C43 H84 O5 N1	7.52229e+08	1.05128e+07	8.64828e+08	8.59255e+06	8.57074e+08	7.45661e+08	694.636	694.636	694.636	694.636	694.636	26.118	26.047	26.199	26.072	26.221	26.165	0.802536	1.10917	1.11493	1.23586	0.975288	0.00355582
Cer(d18:1/24:0)+H	Cer(d42:1)+H	Cer	(d18:1/24:0)	650.645	C42 H84 O3 N1	1.5515e+09	1.53164e+09	1.64875e+09	1.39867e+09	7.45471e+07	6.9992e+07	650.645	650.645	650.645	650.644	650.644	26.129	26.179	26.207	26.226	25.602	25.529	0.000722361	0.0930308	0.000722361	0.278908	0.701566	1.03969
Cer(d18:1/24:0)+H-H2O	Cer(d42:1)+H-H2O	Cer	(d18:1/24:0)	632.634	C42 H82 O2 N1	6.97402e+07	8.42787e+07	6.43133e+07	6.8513e+07	7.38102e+07	7.83613e+07	632.633	632.633	632.633	632.633	632.634	26.136	26.185	26.206	26.231	26.231	26.157	0.870124	1.00922	1.25265	1.53718	0.719958	1.54666
Cer(d42:1+O)+H-H2O	Cer(d42:1+O)+H-H2O	Cer	(d42:1+O)	648.629	C42 H82 O3 N1	2.38751e+06	5.80681e+06	4.8492e+06	2.81854e+06	8.0132e+06	7.39173e+06	648.629	648.629	648.629	648.629	648.629	24.126	24.215	24.213	23.999	24.251	24.159	0.000724605	0.000724605	0.000724605	0.000724605	0.000724605	1.14313
Cer(d18:1/24:0+O)+HCOO	Cer(d42:1+O)+HCOO	Cer	(d18:1/24:0+O)	710.63	C43 H84 O6 N1	1.53215e+06	2.38214e+06	1.74936e+06	1.21818e+06	1.44033e+06	2.48109e+06	710.63	710.63	710.63	710.63	710.63	26.018	25.922	25.952	25.977	25.998	25.922	0.00356022	0.00356022	0.00356022	0.00356022	0.00356022	0.00356022
Cer(d18:1+hO/24:0)+H-H2O	Cer(d42:1+hO)+H-H2O	Cer	(d18:1+hO/24:0)	648.629	C42 H82 O3 N1	4.21014e+08	4.51297e+08	4.45388e+08	1.07564e+08	1.30747e+08	1.16995e+08	648.629	648.629	648.628	648.629	648.629	25.366	25.444	25.471	25.488	25.502	25.411	0.000724605	0.000724605	1.86311	0.000724605	0.000724605	0.000724605
Cer(d18:0+pO/24:1)+HCOO	Cer(d42:1+pO)+HCOO	Cer	(d18:0+pO/24:1)	710.63	C43 H84 O6 N1	8.44454e+06	8.46756e+06	9.26938e+06	9.27996e+06	8.8398e+06	8.65001e+06	710.63	710.63	710.63	710.63	710.63	25.147	25.221	25.239	25.275	25.276	25.194	0.00356022	0.00356022	0.00356022	0.00356022	0.00356022	0.00356022
Cer(d18:0+pO/24:1)+H-H2O	Cer(d42:1+pO)+H-H2O	Cer	(d18:0+pO/24:1)	648.629	C42 H82 O3 N1	5.05803e+08	5.68277e+08	5.71533e+08	4.5681e+08	4.6181e+08	4.79738e+08	648.629	648.629	648.629	648.629	648.629	25.147	25.227	25.254	25.274	25.285	25.188	0.000724605	0.000724605	0.057768	0.000724605	0.359944	0.000724605
Cer(d18:1/24:1)-H	Cer(d42:2)-H	Cer	(d18:1/24:1)	646.614	C42 H80 O3 N1	36580.6	7.94161e+06	8.07453e+06	6.96519e+06	4.30064e+06	5.893e+06	646.614	646.613	646.612	646.615	646.61	24.98	25.233	25.246	25.27	25.268	25.202	0.368891	2.19842	3.84546	0.729136	6.623	0.00236617
Cer(d18:1/24:1)+HCOO	Cer(d42:2)+HCOO	Cer	(d18:1/24:1)	692.62	C43 H82 O5 N1	2.39157e+08	3.22159e+08	3.21032e+08	2.45512e+08	2.1275e+08	2.32484e+08	692.62	692.62	692.621	692.621	692.62	25.149	25.217	25.245	25.267	25.276	25.198	0.784658	0.887168	1.3925	1.05176	0.588303	0.832304
Cer(d18:1/24:1)+H	Cer(d42:2)+H	Cer	(d18:1/24:1)	648.629	C42 H82 O3 N1	4.94588e+08	5.57781e+08	5.61175e+08	3.47263e+08	5.39446e+08	4.78017e+08	648.629	648.629	648.629	648.629	648.629	25.148	25.226	25.253	25.273	25.28	25.192	0.270524	0.148729	0.000724605	0.413904	0.000724605	0.316776
Cer(d18:1/24:1)+H-H2O	Cer(d42:2)+H-H2O	Cer	(d18:1/24:1)	630.618	C42 H80 O2 N1	2.76686e+07	2.13905e+07	2.84453e+07	2.15424e+07	2.43468e+07	1.94443e+07	630.617	630.618	630.618	630.618	630.618	25.146	25.225	25.252	25.278	25.286	25.192	2.1415	0.936335	0.00718343	1.28996	0.219578	2.83289
Cer(d18:2/24:1)+HCOO	Cer(d42:3)+HCOO	Cer	(d18:2/24:1)	690.604	C43 H80 O5 N1	6.69263e+07	7.03026e+07	6.35392e+07	2.17703e+07	3.53253e+07	2.34227e+07	690.605	690.605	690.605	690.605	690.605	23.821	23.911	23.951	23.996	24.027	23.889	1.15619	1.0751	0.672556	0.768124	0.966502	0.707308
Cer(d18:2/24:1)+H	Cer(d42:3)+H	Cer	(d18:2/24:1)	646.613	C42 H80 O3 N1	1.49477e+08	1.46735e+08	1.51532e+08	4.42289e+07	5.03514e+07	4.42866e+07	646.613	646.613	646.614	646.613	646.613	23.816	23.911	23.948	23.978	24.001	23.887	0.345601	0.141553	0.361159	0.268275	0.387357	0.149193
Cer(d18:0/25:0)+HCOO	Cer(d43:0)+HCOO	Cer	(d18:0/25:0)	710.667	C44 H88 O5 N1	2.18021e+06	2.08275e+06	1.35304e+06	3.58689e+06	3.30906e+06	3.12607e+06	710.667	710.667	710.667	710.667	710.667	26.602	26.642	26.668	26.68	26.697	26.615	0.00347561	0.00347561	0.00347561	0.00347561	0.00347561	1.04053
Cer(d18:0+pO/25:0)+H-H2O	Cer(d43:0+pO)+H-H2O	Cer	(d18:0+pO/25:0)	664.66	C43 H86 O3 N1	1.46805e+07	1.56058e+07	1.41714e+07	7.76867e+06	1.14443e+07	7.44012e+06	664.66	664.66	664.66	664.66	664.66	26.272	26.318	26.339	26.349	26.358	26.297	0.131691	0.000707128	0.382948	0.000707128	0.241522	1.18327
Cer(d18:1/25:0)+HCOO	Cer(d43:1)+HCOO	Cer	(d18:1/25:0)	708.651	C44 H86 O5 N1	3.89478e+06	6.33815e+06	5.20868e+06	3.48275e+06	3.19645e+06	4.16163e+06	708.652	708.652	708.652	708.652	708.652	26.271	26.32	26.332	26.355	26.367	26.291	1.08865	1.37934	1.24528	1.1846	1.63899	1.41462
Cer(d18:1/25:0)+H	Cer(d43:1)+H	Cer	(d18:1/25:0)	664.66	C43 H86 O3 N1	7.97751e+07	1.49488e+07	1.56419e+07	7.74647e+06	1.14443e+07	6.91644e+07	664.66	664.66	664.66	664.66	664.66	26.414	26.321	26.342	26.35	26.358	26.452	0.000707128	0.304622	0.000707128	0.226386	0.000707128	0.000707128
Cer(d18:0+pO/25:1)+H-H2O	Cer(d43:1+pO)+H-H2O	Cer	(d18:0+pO/25:1)	662.645	C43 H84 O3 N1	2.33224e+07	2.3324e+07	2.06438e+07	1.75496e+07	1.8014e+07	1.61153e+07	662.644	662.645	662.645	662.645	662.643	25.611	25.683	25.698	25.724	25.724	25.661	0.931827	0.000709279	0.477677	0.000709279	2.44395	1.23968
Cer(d18:1/25:1)+HCOO	Cer(d43:2)+HCOO	Cer	(d18:1/25:1)	706.635	C44 H84 O5 N1	1.26803e+07	1.18981e+07	1.32079e+07	1.08038e+07	1.22712e+07	1.16068e+07	706.636	706.636	706.637	706.636	706.636	25.621	25.69	25.702	25.726	25.735	25.661	0.937499	1.13421	1.43988	1.11156	0.931838	1.48233
Cer(d18:1/25:1)+H	Cer(d43:2)+H	Cer	(d18:1/25:1)	662.645	C43 H84 O3 N1	2.02807e+07	1.8401e+07	1.50305e+07	1.78477e+07	2.02465e+07	1.12126e+07	662.645	662.645	662.645	662.644	662.645	25.8	25.684	25.697	25.721	25.723	25.657	0.000709279	0.000709279	0.000709279	0.500223	0.000709279	0.000709279
Cer(d18:2/25:1)+HCOO	Cer(d43:3)+HCOO	Cer	(d18:2/25:1)	704.62	C44 H82 O5 N1	3.24185e+06	2.1008e+06	2.35163e+06	0	536135	650798	704.62	704.62	704.62		704.62	24.575	24.681	24.707	24.488	24.756	24.655	0.00350544	0.00350544	0.00350544	1000000	0.00350544	0.00350544
Cer(d18:0+pO/26:0)+H-H2O	Cer(d44:0+pO)+H-H2O	Cer	(d18:0+pO/26:0)	678.676	C44 H88 O3 N1	9.55716e+07	8.6703e+07	8.69805e+07	6.32823e+07	7.09277e+07	7.1817e+07	678.676	678.676	678.676	678.676	678.676	26.642	26.707	26.706	26.732	26.742	26.686	0.0302501	0.000692525	0.0479316	0.000692525	0.209923	0.354322
Cer(d18:1/26:0)+HCOO	Cer(d44:1)+HCOO	Cer	(d18:1/26:0)	722.667	C45 H88 O5 N1	2.65021e+07	2.69748e+07	3.10462e+07	2.10299e+07	2.21799e+07	2.4163e+07	722.668	722.668	722.668	722.668	722.668	26.658	26.697	26.726	26.743	26.751	26.675	0.999728	1.08829	1.36781	1.09382	1.40379	1.07583
Cer(d18:1/26:0)+H	Cer(d44:1)+H	Cer	(d18:1/26:0)	678.676	C44 H88 O3 N1	9.80508e+07	8.6945e+07	8.62399e+07	6.09196e+07	7.14953e+07	7.24662e+07	678.676	678.676	678.676	678.676	678.676	26.641	26.709	26.704	26.733	26.741	26.687	0.000692525	0.36611	0.000692525	0.339588	0.000692525	0.000692525
Cer(d18:0+pO/26:1)+H-H2O	Cer(d44:1+pO)+H-H2O	Cer	(d18:0+pO/26:1)	676.66	C44 H86 O3 N1	4.1963e+07	4.57105e+07	4.94612e+07	5.0964e+07	5.04407e+07	5.55469e+07	676.66	676.66	676.66	676.66	676.66	25.981	26.049	26.063	26.079	26.085	26.025	0.217938	0.000694588	0.362767	0.000694588	0.668681	0.772131
Cer(d18:1/26:1)+HCOO	Cer(d44:2)+HCOO	Cer	(d18:1/26:1)	720.651	C45 H86 O5 N1	2.05832e+07	2.38797e+07	1.99621e+07	2.21299e+07	2.17097e+07	2.3375e+07	720.652	720.652	720.652	720.652	720.652	25.992	26.041	26.065	26.088	26.096	26.014	1.23565	1.22177	0.708346	1.1399	1.0164	1.06358
Cer(d18:1/26:1)+H	Cer(d44:2)+H	Cer	(d18:1/26:1)	676.66	C44 H86 O3 N1	2.31821e+07	4.24432e+07	4.97218e+07	5.00082e+07	5.04407e+07	5.55939e+07	676.66	676.66	676.66	676.66	676.66	26.133	26.047	26.064	26.076	26.085	26.026	0.000694588	0.308087	0.000694588	0.816466	0.000694588	0.000694588
Cer(d18:1+hO/26:1)+H-H2O	Cer(d44:2+hO)+H-H2O	Cer	(d18:1+hO/26:1)	674.645	C44 H84 O3 N1	1.39806e+07	1.32667e+07	1.71565e+07	16771.9	6.47518e+06	7.08556e+06	674.645	674.645	674.645	674.645	674.645	25.201	25.265	25.313	25.157	25.34	25.239	0.000696663	0.000696663	0.000696663	0.000696663	0.000696663	0.000696663
Cer(d18:2/26:1)+HCOO	Cer(d44:3)+HCOO	Cer	(d18:2/26:1)	718.635	C45 H84 O5 N1	9.67728e+06	1.0413e+07	8.29292e+06	4.20423e+06	4.56492e+06	5.37052e+06	718.636	718.637	718.636	718.635	718.635	25.201	25.27	25.297	25.336	25.365	25.259	0.998378	1.56055	0.873141	0.00343707	0.00343707	0.00343707
Cer(d18:0+pO/26:4)+H-H2O	Cer(d44:4+pO)+H-H2O	Cer	(d18:0+pO/26:4)	670.613	C44 H80 O3 N1	1.46177e+07	1.77173e+07	9.94379e+06	3.88458e+06	3.06946e+06	2.18858e+07	670.613	670.611		670.613	670.613	25.155	25.221	25.262	25.234	25.233	25.195	0.000700851	3.00541	1000000	0.000700851	0.000700851	0.000700851
Cer(d18:0+pO/33:3)+CH3COO	Cer(d51:3+pO)+CH3COO	Cer	(d18:0+pO/33:3)	846.756	C53 H100 O6 N1	400640	433921	419369	113910	227756	104657			846.756	846.756	846.756	26.993	27.015	27.024	27.069	27.044	26.976	1000000	1000000	0.00298787	0.00298787	0.00298787	1000000
Cer(d18:0+pO/38:2)+CH3COO	Cer(d56:2+pO)+CH3COO	Cer	(d18:0+pO/38:2)	918.85	C58 H112 O6 N1	235219	110934	267205	90305.7	56830.9	0	918.85	918.85	918.85	918.85	918.85	27.871	27.918	27.963	27.984	27.972	27.863	0.00275344	0.00275344	0.00275344	0.00275344	0.00275344	1000000
Cer(d18:0+pO/38:3)+CH3COO	Cer(d56:3+pO)+CH3COO	Cer	(d18:0+pO/38:3)	916.834	C58 H110 O6 N1	460.961	142625	126261	0	46034	0	916.834	916.834	916.834		916.834	27.682	27.587	27.611	27.442	27.591	27.474	0.0027595	0.0027595	0.0027595	1000000	0.0027595	1000000
Cer(d18:0+pO/39:2)+CH3COO	Cer(d57:2+pO)+CH3COO	Cer	(d18:0+pO/39:2)	932.865	C59 H114 O6 N1	179879	434664	432523	277015	334878	372177		932.865	932.865	932.865	932.865	28.009	28.092	28.091	28.095	28.099	28.054	1000000	0.00271207	0.00271207	0.00271207	0.00271207	0.00271207
CerG1(d24:1)+H	CerG1(d24:1)+H	CerG1	(d24:1)	560.416	C30 H58 O8 N1	2.45703e+06	5.51588e+06	3.99134e+06	396219	887838	150527	560.416	560.416	560.416	560.416	560.416	4.603	4.698	4.624	4.65	4.608	4.556	0.00808329	0.316783	0.00808329	0.00808329	0.00808329	0.00808329
CerG1(d18:0/14:0)+H	CerG1(d32:0)+H	CerG1	(d18:0/14:0)	674.557	C38 H76 O8 N1	0	0	705724	3.54978e+06	7.43126e+06	89414.1			674.557	674.557	674.558	17.946	17.94	18.082	18.098	18.116	18.167	1000000	1000000	0.00671552	0.00671552	2.80411	0.00671552
CerG1(d18:1/14:0)+H	CerG1(d32:1)+H	CerG1	(d18:1/14:0)	672.541	C38 H74 O8 N1	1.01522e+08	1.05124e+08	8.76169e+07	7.45568e+07	9.9303e+07	8.78515e+07	672.541	672.541	672.541	672.542	672.541	17.341	17.4	17.454	17.445	17.461	17.389	0.489888	0.309974	0.371026	1.28249	0.501873	0.827414
CerG1(d18:2/14:0)+H	CerG1(d32:2)+H	CerG1	(d18:2/14:0)	670.525	C38 H72 O8 N1	2.56123e+06	5.24408e+06	3.90334e+06	554679	837484	1.04444e+06		670.524	670.525			15.6	15.612	15.669	15.724	15.728	15.665	1000000	1.3653	0.0067559	1000000	1000000	0.0067559
CerG1(d17:1/16:0)+H	CerG1(d33:1)+H	CerG1	(d17:1/16:0)	686.557	C39 H76 O8 N1	7.14783e+07	7.70035e+07	6.08595e+07	3.01793e+07	3.73328e+07	3.53024e+07	686.556	686.556	686.556	686.556	686.556	18.255	18.31	18.36	18.4	18.385	18.322	0.33569	0.264319	1.2504	0.286167	0.210427	1.40042
CerG1(d18:0/16:0)+H	CerG1(d34:0)+H	CerG1	(d18:0/16:0)	702.588	C40 H80 O8 N1	3.85819e+07	3.525e+07	4.31855e+07	2.00973e+08	2.10524e+08	2.21535e+08	702.588	702.587	702.588	702.588	702.588	19.849	19.934	19.999	19.997	20	19.922	0.486018	1.74565	0.31949	0.24841	0.291024	0.356582
CerG1(d18:0+pO/16:0)+H-H2O	CerG1(d34:0+pO)+H-H2O	CerG1	(d18:0+pO/16:0)	700.572	C40 H78 O8 N1	2.28085e+09	2.43716e+09	2.44696e+09	2.13632e+09	2.32697e+09	2.14903e+09	700.572	700.572	700.572	700.572	700.572	19.219	19.284	19.313	19.326	19.343	19.253	0.00646614	0.00646614	0.354667	0.431833	0.217722	0.0663315
CerG1(d18:1/16:0)+H	CerG1(d34:1)+H	CerG1	(d18:1/16:0)	700.572	C40 H78 O8 N1	2.288e+09	2.4368e+09	2.44715e+09	2.13691e+09	2.32725e+09	2.14987e+09	700.572	700.572	700.572	700.572	700.572	19.218	19.281	19.315	19.324	19.345	19.254	0.431833	0.190601	0.00646614	0.00646614	0.00646614	0.00646614
CerG1(d18:1/16:0)+H-H2O	CerG1(d34:1)+H-H2O	CerG1	(d18:1/16:0)	682.562	C40 H76 O7 N1	5.57471e+07	6.83301e+07	6.09527e+07	4.60345e+07	6.85457e+07	6.25985e+07	682.562	682.562	682.562	682.562	682.562	19.213	19.286	19.294	19.322	19.346	19.263	0.000688583	0.000688583	0.000688583	0.000688583	0.000688583	1.65768
CerG1(d34:1)-H	CerG1(d34:1)-H	CerG1	(d18:1/16:0)	698.558	C40 H76 O8 N1	1.66489e+07	1.88238e+07	9.59105e+06	1.27636e+07	2.02122e+07	1.24871e+07	698.554	698.555	698.556	698.554	698.555	19.192	19.281	19.31	19.32	19.345	19.242	5.34176	3.66402	2.68629	5.2072	3.68263	2.89673
CerG1(d18:2/16:0)+H	CerG1(d34:2)+H	CerG1	(d18:2/16:0)	698.557	C40 H76 O8 N1	3.64523e+08	3.87141e+08	3.53639e+08	1.48716e+08	1.73964e+08	1.60565e+08	698.557	698.556	698.557	698.557	698.557	17.491	17.537	17.56	17.595	17.609	17.528	0.504655	1.01849	0.106691	0.382975	0.0235772	0.832388
CerG1(d18:2/16:0)+H-H2O	CerG1(d34:2)+H-H2O	CerG1	(d18:2/16:0)	680.546	C40 H74 O7 N1	9.12206e+06	1.353e+07	9.2649e+06	1.33848e+06	3.69286e+06	2.1167e+06	680.543	680.545	680.542	680.546	680.546	17.475	17.533	17.574	17.55	17.596	17.551	4.1841	1.33491	5.49922	0.000690622	0.000690622	0.000690622
CerG1(d34:2)-H	CerG1(d34:2)-H	CerG1	(d18:2/16:0)	696.542	C40 H74 O8 N1	2.39716e+06	506509	4.80721e+06	714765	853962	1.28058e+06	696.542	696.537	696.538	696.542	696.542	17.474	17.465	17.566	17.622	17.575	17.54	0.00363223	6.54595	6.0406	0.00363223	0.00363223	0.00363223
CerG1(d18:2/16:0+O)+H	CerG1(d34:2+O)+H	CerG1	(d18:2/16:0+O)	714.551	C40 H76 O9 N1	1.69523e+07	3.10703e+07	2.65298e+07	8.64111e+06	1.48875e+07	1.08172e+07	714.551	714.551	714.551	714.551	714.551	17.097	17.13	17.179	17.183	17.198	17.131	0.000657755	0.599635	0.654215	0.000657755	0.000657755	0.000657755
CerG1(d18:0+pO/17:0)+H-H2O	CerG1(d35:0+pO)+H-H2O	CerG1	(d18:0+pO/17:0)	714.588	C41 H80 O8 N1	6.7182e+07	6.43024e+07	6.84639e+07	5.47088e+07	6.64676e+07	6.13486e+07	714.588	714.588	714.588	714.588	714.588	20.166	20.206	20.264	20.28	20.294	20.199	0.00633932	0.116809	0.00633932	0.00633932	0.00633932	0.00633932
CerG1(d18:1/17:0)+H	CerG1(d35:1)+H	CerG1	(d18:1/17:0)	714.588	C41 H80 O8 N1	6.71733e+07	6.27885e+07	6.842e+07	5.46889e+07	57195.7	6.1275e+07	714.588	714.588	714.588	714.588	714.587	20.165	20.207	20.264	20.279	20.108	20.2	0.0287298	0.00633932	0.0133364	0.906159	0.601004	0.273542
CerG1(d18:0+pO/18:0)+H-H2O	CerG1(d36:0+pO)+H-H2O	CerG1	(d18:0+pO/18:0)	728.603	C42 H82 O8 N1	5.45894e+07	5.77492e+07	5.73309e+07	4.644e+07	5.86341e+07	5.10974e+07	728.604	728.604	728.603	728.604	728.603	21.105	21.202	21.249	21.248	21.267	21.181	0.00621737	0.00621737	0.437096	0.903825	0.693752	0.00621737
CerG1(d18:1/18:0)+H	CerG1(d36:1)+H	CerG1	(d18:1/18:0)	728.603	C42 H82 O8 N1	5.4615e+07	5.77521e+07	5.79351e+07	4.66384e+07	5.86363e+07	5.08524e+07	728.603	728.604	728.604	728.604	728.604	21.104	21.205	21.248	21.246	21.266	21.18	0.34514	0.00621737	0.00621737	0.00621737	0.00621737	0.00750751
CerG1(d36:4+pO)-H	CerG1(d36:4+pO)-H	CerG1	(d36:4+pO)	736.537	C42 H74 O9 N1	7.40361e+06	4.31192e+06	1.04802e+07	1.07491e+07	3.06823e+06	3.23006e+06		736.537	736.537	736.531	736.537	20.78	20.628	20.672	20.638	20.616	20.569	1000000	0.00335353	0.00335353	7.79259	0.00335353	0.00335353
CerG1(d36:6+pO)-H	CerG1(d36:6+pO)-H	CerG1	(d36:6+pO)	732.506	C42 H70 O9 N1	6.85486e+06	5.83282e+06	7.93784e+06	4.92056e+06	5.46463e+06	3.98548e+06	732.506	732.506	732.506	732.5	732.506	18.516	18.553	18.6	18.599	18.636	18.545	0.00337199	0.00337199	0.00337199	7.76312	0.00337199	0.00337199
CerG1(d18:0+pO/20:0)+H-H2O	CerG1(d38:0+pO)+H-H2O	CerG1	(d18:0+pO/20:0)	756.635	C44 H86 O8 N1	1.72793e+07	3.15739e+07	3.43766e+07	2.94547e+07	3.02255e+07	3.21609e+07	756.635	756.635	756.635	756.635	756.635	22.945	23.048	23.105	23.154	23.155	23.029	0.00598704	0.00598704	0.374725	0.00598704	0.00598704	0.00598704
CerG1(d18:1/20:0)+H	CerG1(d38:1)+H	CerG1	(d18:1/20:0)	756.635	C44 H86 O8 N1	3.30154e+07	25027.2	3.44969e+07	16016.3	3.01511e+07	3.5707e+07	756.634	756.635	756.635	756.635	756.635	22.935	22.834	23.105	22.944	23.156	23.033	0.722237	0.00598704	0.00598704	0.354821	0.00598704	0.00598704
CerG1(d38:6+pO)-H	CerG1(d38:6+pO)-H	CerG1	(d38:6+pO)	760.537	C44 H74 O9 N1	2.02593e+07	1.81494e+07	1.48616e+07	1.29395e+07	2.03021e+07	3.07131e+07	760.537	760.537	760.537	760.537	760.537	20.384	20.456	20.462	20.468	20.476	20.343	0.00324771	0.00324771	0.00324771	0.00324771	0.00324771	0.00324771
CerG1(d17:1/22:0)+H	CerG1(d39:1)+H	CerG1	(d17:1/22:0)	770.65	C45 H88 O8 N1	1.08021e+07	20420.3	5818.57	4264.16	8.55504e+06	6.37458e+06	770.65	770.65	770.65	770.65	770.65	23.828	23.725	23.765	23.769	24.018	23.899	0.321118	0.00587815	0.00587815	0.00587815	0.00587815	0.00587815
CerG1(d18:0/22:0)+H	CerG1(d40:0)+H	CerG1	(d18:0/22:0)	786.682	C46 H92 O8 N1	1.79889e+07	1.71971e+07	1.50241e+07	6.38268e+07	7.28093e+07	6.55804e+07	786.682	786.682	786.682	786.681	786.681	25.052	25.134	25.171	25.201	25.21	25.117	0.00575836	0.00575836	0.00575836	0.632365	0.491266	0.38576
CerG1(d18:0+pO/22:0)+H-H2O	CerG1(d40:0+pO)+H-H2O	CerG1	(d18:0+pO/22:0)	784.666	C46 H90 O8 N1	6.45523e+08	6.26061e+08	6.19264e+08	6.28857e+08	7.08363e+08	7.70857e+08	784.666	784.666	784.666	784.666	784.666	24.624	24.716	24.744	24.778	24.785	24.677	0.00577316	0.00577316	0.439078	0.00577316	0.00577316	0.222349
CerG1(d18:1/22:0)+H	CerG1(d40:1)+H	CerG1	(d18:1/22:0)	784.666	C46 H90 O8 N1	6.51933e+08	6.28943e+08	6.29515e+08	6.93801e+08	8.32368e+08	7.71712e+08	784.665	784.666	784.666	784.666	784.666	24.624	24.715	24.744	24.778	24.789	24.677	0.761432	0.159902	0.00577316	0.144686	0.417337	0.00577316
CerG1(d18:1/22:0)+H-H2O	CerG1(d40:1)+H-H2O	CerG1	(d18:1/22:0)	766.656	C46 H88 O7 N1	1.98424e+07	1.87745e+07	2.06339e+07	2.24534e+07	2.44158e+07	2.59739e+07	766.653	766.654	766.653	766.653	766.653	24.638	24.701	24.74	24.777	24.789	24.682	2.96674	2.64065	3.29544	2.9824	3.38414	2.41369
CerG1(d40:1)-H	CerG1(d40:1)-H	CerG1	(d18:1/22:0)	782.652	C46 H88 O8 N1	4.52362e+06	2.46186e+06	2.83659e+06	5.22195e+06	7.9417e+06	6.0619e+06	782.648	782.652	782.652	782.646	782.654	24.605	24.694	24.728	24.782	24.779	24.66	4.73842	0.414578	0.0032326	7.00507	2.90994	2.43719
CerG1(d18:1/22:1)+H	CerG1(d40:2)+H	CerG1	(d18:1/22:1)	782.65	C46 H88 O8 N1	8.50571e+06	7.59111e+06	1.33113e+07	2.16065e+07	2.00364e+07	4.66623e+06	782.65	782.65	782.65	782.65	782.65	22.943	22.75	22.761	22.799	22.81	22.695	0.00578802	0.00578802	0.00578802	0.598569	0.00578802	0.00578802
CerG1(d40:4+pO)-H	CerG1(d40:4+pO)-H	CerG1	(d40:4+pO)	792.6	C46 H82 O9 N1	94441.8	853181	2.07681e+06	852759	1.26411e+06	123534			792.6	792.6	792.6	24.411	24.408	24.443	24.44	24.49	24.398	1000000	1000000	0.00311633	0.00311633	0.00311633	0.00311633
CerG1(d18:0+pO/23:0)+H-H2O	CerG1(d41:0+pO)+H-H2O	CerG1	(d18:0+pO/23:0)	798.682	C47 H92 O8 N1	2.3402e+08	2.58138e+08	2.52898e+08	2.09854e+08	2.18461e+08	2.09553e+08	798.682	798.682	798.682	798.682	798.681	25.196	25.276	25.305	25.328	25.343	25.241	0.00567185	0.00567185	0.00567185	0.00567185	0.34741	0.00567185
CerG1(d18:1/23:0)+H	CerG1(d41:1)+H	CerG1	(d18:1/23:0)	798.682	C47 H92 O8 N1	2.18301e+08	2.42982e+08	2.4545e+08	2.10084e+08	2.26329e+08	2.06618e+08	798.682	798.682	798.681	798.682	798.682	25.193	25.278	25.305	25.327	25.343	25.238	0.178381	0.245993	0.851991	0.252253	0.00567185	0.105762
CerG1(d18:2/23:0)+H	CerG1(d41:2)+H	CerG1	(d18:2/23:0)	796.666	C47 H90 O8 N1	2.57036e+07	2.52165e+07	2.74869e+07	2.55681e+07	3.04574e+07	9.82373e+06	796.666	796.666	796.666	796.666	796.665	23.87	23.974	24.007	23.681	23.713	23.92	0.0948076	0.0056862	0.322004	0.432389	1.37381	0.119837
CerG1(d18:0/24:0)+H	CerG1(d42:0)+H	CerG1	(d18:0/24:0)	814.713	C48 H96 O8 N1	1.5958e+07	3.82579e+07	3.40434e+07	1.48425e+08	1.76116e+08	1.15549e+08	814.713	814.714	814.713	814.713	814.712	25.915	25.963	25.982	26.007	26.016	25.918	0.00556024	1.2023	0.00556024	0.00556024	0.933421	0.00556024
CerG1(d24:0/18:0+2O)+H	CerG1(d42:0+2O)+H	CerG1	(d24:0/18:0+2O)	846.703	C48 H96 O10 N1	9.42596e+06	9.34455e+06	8.15331e+06	3.07989e+06	41639.9	5.35151e+06	846.7	846.7	846.702	846.703	846.703	24.03	24.161	24.197	24.203	24.08	24.119	3.61812	3.15633	1.60797	0.211963	0.00535016	0.00535016
CerG1(d18:0+pO/24:0)+H-H2O	CerG1(d42:0+pO)+H-H2O	CerG1	(d18:0+pO/24:0)	812.697	C48 H94 O8 N1	3.46776e+09	3.22905e+09	2.1313e+07	3.54883e+09	3.96357e+09	3.68664e+09	812.697	812.697	812.697	812.697	812.697	25.639	25.702	25.567	25.747	25.76	25.674	0.00557403	0.00557403	0.800384	0.00557403	0.00557403	0.00557403
CerG1(d18:0/24:1)+H	CerG1(d42:1)+H	CerG1	(d18:0/24:1)	812.697	C48 H94 O8 N1	3.53838e+09	3.32211e+09	3.08988e+09	3.54793e+09	6.75471e+07	3.66369e+09	812.697	812.697	812.697	812.697	812.697	25.639	25.696	25.73	25.755	24.972	25.679	0.00557403	0.00557403	0.00557403	0.00557403	0.806536	0.00557403
CerG1(d18:1/24:0+O)+H	CerG1(d42:1+O)+H	CerG1	(d18:1/24:0+O)	828.692	C48 H94 O9 N1	1.12288e+08	1.10089e+08	9.98555e+07	6.73033e+07	7.03038e+07	6.55982e+07	828.691	828.692	828.692	828.692	828.691	25.449	25.514	25.54	25.565	25.575	25.474	1.52828	0.000567159	0.000567159	0.000567159	1.57292	0.000567159
CerG1(d18:1+hO/24:0)+H-H2O	CerG1(d42:1+hO)+H-H2O	CerG1	(d18:1+hO/24:0)	810.682	C48 H92 O8 N1	5.17033e+08	5.50145e+08	9.47492e+08	1.19629e+09	1.4022e+09	2.76193e+08	810.681	810.682	810.682	810.682	810.682	24.608	24.7	24.447	24.471	24.493	24.663	0.887488	0.00558789	0.00558789	0.00558789	0.00558789	0.00558789
CerG1(d18:1+hO/24:0+O)+H	CerG1(d42:1+hO+O)+H	CerG1	(d18:1+hO/24:0+O)	844.687	C48 H94 O10 N1	0	1.66927e+06	1.18176e+06	1.00937e+06	979011	710275		844.687	844.687	844.687	844.687	22.098	22.127	22.13	22.142	22.148	22.078	1000000	0.00536293	0.00536293	0.00536293	0.00536293	0.00536293
CerG1(d18:0+pO/24:1)+H-H2O	CerG1(d42:1+pO)+H-H2O	CerG1	(d18:0+pO/24:1)	810.682	C48 H92 O8 N1	9.55597e+08	1.00629e+09	1.27171e+09	1.2574e+09	1.46432e+09	1.15291e+09	810.682	810.682	810.682	810.682	810.682	24.316	24.404	24.451	24.472	24.493	24.372	0.00558789	0.00558789	0.00558789	0.00558789	0.00558789	0.00558789
CerG1(d18:1/24:1)+H	CerG1(d42:2)+H	CerG1	(d18:1/24:1)	810.682	C48 H92 O8 N1	9.71571e+08	1.01019e+09	9.02768e+08	1.16059e+09	1.37022e+09	1.17513e+09	810.681	810.682	810.682	810.682	810.681	24.313	24.404	24.449	24.472	24.493	24.373	0.808542	0.0450608	0.534772	0.010448	0.707392	0.624746
CerG1(d42:2)-H	CerG1(d42:2)-H	CerG1	(d18:1/24:1)	808.667	C48 H90 O8 N1	4.83202e+06	7.29913e+06	8.71625e+06	5.47384e+06	7.01794e+06	7.1505e+06	808.667	808.669	808.667	808.669	808.667	24.305	24.402	24.441	24.448	24.524	24.369	0.0031286	2.44658	0.0031286	2.25243	0.0031286	4.51302
CerG1(d18:2/24:1)+H	CerG1(d42:3)+H	CerG1	(d18:2/24:1)	808.666	C48 H90 O8 N1	1.58607e+08	1.61135e+08	1.39702e+08	8.04124e+07	9.04942e+07	8.16067e+07	808.665	808.665	808.666	808.666	808.665	22.66	22.748	22.789	22.813	22.838	22.71	1.4202	1.11229	0.306022	0.696789	1.30025	0.601571
CerG1(d18:0+pO/25:0)+H-H2O	CerG1(d43:0+pO)+H-H2O	CerG1	(d18:0+pO/25:0)	826.713	C49 H96 O8 N1	7.40447e+07	1.02727e+08	9.70294e+07	9.99604e+07	1.13776e+08	7.96165e+07	826.713	826.713	826.713	826.713	826.713	25.987	26.049	26.079	26.102	26.11	26.032	0.357403	0.00547953	0.61505	0.00547953	0.00547953	1.22348
CerG1(d18:1/25:0)+H	CerG1(d43:1)+H	CerG1	(d18:1/25:0)	826.713	C49 H96 O8 N1	9.44924e+07	1.73914e+07	9.67104e+07	7.79437e+07	2.06353e+07	9.65927e+07	826.713	826.713	826.713	826.713	826.712	25.988	25.89	26.079	26.103	25.938	26.033	0.00547953	0.575133	0.00547953	0.525539	1.0614	0.00547953
CerG1(d18:0+pO/26:0)+H-H2O	CerG1(d44:0+pO)+H-H2O	CerG1	(d18:0+pO/26:0)	840.729	C50 H98 O8 N1	1.38479e+08	1.36011e+08	1.34982e+08	1.30106e+08	1.5739e+08	1.18842e+08	840.729	840.729	840.729	840.729	840.729	26.276	26.334	26.359	26.373	26.38	26.309	0.00538818	0.00538818	0.123143	0.00538818	0.00538818	0.333675
CerG1(d18:1/26:0)+H	CerG1(d44:1)+H	CerG1	(d18:1/26:0)	840.729	C50 H98 O8 N1	1.38479e+08	1.31634e+08	1.33489e+08	1.30618e+08	1.5739e+08	1.21977e+08	840.729	840.729	840.729	840.729	840.729	26.276	26.333	26.358	26.373	26.38	26.311	0.00538818	0.0410715	0.00538818	0.0909568	0.00538818	0.00538818
CerG1(d18:0+pO/26:1)+H-H2O	CerG1(d44:1+pO)+H-H2O	CerG1	(d18:0+pO/26:1)	838.713	C50 H96 O8 N1	6.18551e+07	5.96812e+07	5.62007e+07	7.56526e+07	9.44972e+07	7.96901e+07	838.713	838.713	838.713	838.713	838.712	25.453	25.515	25.546	25.567	25.579	25.497	0.419059	0.00540113	0.253329	0.00540113	0.656327	0.12456
CerG1(d18:1/26:1)+H	CerG1(d44:2)+H	CerG1	(d18:1/26:1)	838.713	C50 H96 O8 N1	2.74609e+07	5.66392e+07	5.737e+07	7.37632e+07	9.32481e+07	7.80602e+07	838.713	838.713	838.713	838.713	838.713	25.618	25.519	25.544	25.571	25.584	25.5	0.00540113	0.297444	0.00540113	0.0793239	0.00540113	0.00540113
CerG1(d18:1/26:2)+H	CerG1(d44:3)+H	CerG1	(d18:1/26:2)	836.697	C50 H94 O8 N1	8.26476e+06	3.31158e+06	7.36072e+06	8.91799e+06	1.1576e+07	7.84637e+06	836.697	836.697	836.697	836.697	836.697	24.384	24.573	24.569	24.622	24.604	24.54	0.00541414	0.00541414	0.00541414	0.00541414	0.00541414	0.00541414
CerG1(d49:7)+NH4	CerG1(d49:7)+NH4	CerG1	(d49:7)	915.74	C55 H99 O8 N2	9.29781e+06	1.30544e+07	9.45222e+06	6.78147e+06	7.59415e+06	5.11137e+06	915.741	915.742	915.741	915.741	915.741	15.565	15.592	15.632	15.663	15.657	15.623	1.82424	2.19116	1.83407	1.48353	1.78711	0.784644
CerG2(d31:0)-H	CerG2(d31:0)-H	CerG2	(d31:0)	820.579	C43 H82 O13 N1	2.13305e+07	2.10329e+07	2.06228e+07	2.28076e+07	2.33068e+07	2.63939e+07	820.579	820.579	820.579	820.579	820.579	22.397	22.491	22.509	22.538	22.559	22.447	0.00301007	0.00301007	0.00301007	0.00301007	0.00301007	0.00301007
CerG2(d18:1/14:0)+H	CerG2(d32:1)+H	CerG2	(d18:1/14:0)	834.594	C44 H84 O13 N1	457031	8.67785e+07	8.53723e+07	6.12103e+07	6.13189e+07	6.12287e+07	834.594	834.594	834.594	834.593	834.593	17.159	17.031	17.08	17.105	17.134	17.046	0.000563148	0.000563148	0.000563148	0.624819	0.569702	0.000563148
CerG2(d18:1/14:0+O)+H-H2O	CerG2(d32:1+O)+H-H2O	CerG2	(d18:1/14:0+O)	832.578	C44 H82 O13 N1	1.50421e+08	1.44173e+08	1.82916e+08	6.82745e+07	7.82847e+07	6.63678e+07	832.578	832.578	832.578	832.578	832.578	16.93	16.965	17	17.024	17.011	16.961	0.000564512	0.000564512	0.000564512	0.000564512	0.000564512	3.14381
CerG2(d16:0+pO/16:1)+H-H2O	CerG2(d32:1+pO)+H-H2O	CerG2	(d16:0+pO/16:1)	832.578	C44 H82 O13 N1	1.48831e+08	1.56735e+08	1.31514e+08	6.65437e+07	7.6888e+07	5.74126e+07	832.575	832.576	832.575	832.578	832.578	16.936	16.969	16.998	17.019	17.008	16.959	3.36001	3.06935	3.43087	0.000564512	0.000564512	0.000564512
CerG2(d17:1/16:0)+H	CerG2(d33:1)+H	CerG2	(d17:1/16:0)	848.609	C45 H86 O13 N1	7.39244e+07	6.76484e+07	7.26362e+07	3.45622e+07	4.12792e+07	3.23009e+07	848.608	848.609	848.609	848.609	848.609	17.932	17.97	18.006	18.036	18.057	17.968	1.62439	0.0135162	0.744123	0.000553847	0.000553847	0.000553847
CerG2(d18:0/16:0)+H	CerG2(d34:0)+H	CerG2	(d18:0/16:0)	864.641	C46 H90 O13 N1	1.79334e+07	5.8406e+06	5.74081e+06	5.50209e+07	6.45632e+07	6.21634e+07	864.641	864.641	864.641	864.641	864.641	19.429	19.609	19.565	19.58	19.599	19.552	0.000543579	0.000543579	0.000543579	0.157834	0.0884414	0.522148
CerG2(d18:0+pO/16:0)+H	CerG2(d34:0+pO)+H	CerG2	(d18:0+pO/16:0)	880.636	C46 H90 O14 N1	1.05735e+07	1.15763e+07	1.51933e+07	9139.63	1.32191e+07	1.19578e+07	880.634	880.636	880.636	880.636	880.636	17.914	17.956	18.034	17.93	18.046	17.942	1.67887	0.00514401	0.00514401	0.00514401	0.256099	0.00514401
CerG2(d18:1/16:0)+H	CerG2(d34:1)+H	CerG2	(d18:1/16:0)	862.625	C46 H88 O13 N1	1.04115e+07	9.13457e+08	8.75452e+06	7.73029e+08	7.7265e+08	8.18502e+08	862.625	862.625	862.624	862.624	862.625	18.494	18.917	18.581	19.011	19.043	18.932	0.510616	0.0921953	1.53771	1.38469	0.342524	0.292676
CerG2(d18:1/16:0)+H-H2O	CerG2(d34:1)+H-H2O	CerG2	(d18:1/16:0)	844.614	C46 H86 O12 N1	6.47831e+06	4.87702e+06	941714	6.05228e+06	2.3036e+06	1.19719e+07	844.614	844.614	844.614	844.614	844.614	18.939	18.985	18.999	18.973	19.012	18.939	0.00536339	0.00536339	0.00536339	0.00536339	0.00536339	1.18815
CerG2(d34:1)-H	CerG2(d34:1)-H	CerG2	(d18:1/16:0)	860.61	C46 H86 O13 N1	1.60782e+07	2.38222e+07	1.34365e+07	1.31816e+07	1.34043e+07	1.40912e+07	860.604	860.61	860.604	860.606	860.61	18.869	18.948	18.956	18.991	19.003	18.907	7.55339	0.00287006	7.13044	4.68915	0.0947351	2.09564
CerG2(d18:1/16:0+O)+H	CerG2(d34:1+O)+H	CerG2	(d18:1/16:0+O)	878.62	C46 H88 O14 N1	2.36573e+07	2.11539e+07	2.22235e+07	1.0941e+07	1.54983e+07	1.13342e+07	878.619	878.619	878.619	878.62	878.62	18.441	18.503	18.538	18.54	18.548	18.468	1.34469	0.8826	1.15917	0.00515581	0.00515581	0.00515581
CerG2(d18:2/16:0)+H	CerG2(d34:2)+H	CerG2	(d18:2/16:0)	860.609	C46 H86 O13 N1	1.18586e+08	1.15324e+08	1.00953e+08	4.41475e+07	155103	4.4664e+07	860.609	860.609	860.609	860.609	860.608	17.18	17.216	17.264	17.276	17.157	17.226	0.000546125	0.668677	0.698889	0.754663	1.84691	1.33797
CerG2(d18:1+hO/16:1)+H-H2O	CerG2(d34:2+hO)+H-H2O	CerG2	(d18:1+hO/16:1)	858.594	C46 H84 O13 N1	5.34818e+07	6.35556e+07	5.96639e+07	2.14886e+07	3.10602e+07	3.5049e+07	858.591	858.594	858.594	858.594	858.594	17.048	17.09	17.12	17.14	17.161	17.078	3.29081	0.000547407	0.000547407	0.000547407	0.000547407	0.000547407
CerG2(d18:1/17:0)+H	CerG2(d35:1)+H	CerG2	(d18:1/17:0)	876.641	C47 H90 O13 N1	5.88498e+07	5.04551e+07	5.6225e+07	4.79531e+07	4.61544e+07	4.13876e+07	876.64	876.641	876.641	876.64	876.64	19.81	19.866	19.915	19.924	19.923	19.859	0.982695	0.0781734	0.219622	1.2154	1.28498	0.489904
CerG2(d18:1/18:0)+H	CerG2(d36:1)+H	CerG2	(d18:1/18:0)	890.656	C48 H92 O13 N1	4.39898e+07	4.7084e+07	5.20742e+07	63104.8	3.79495e+07	3.48376e+07	890.663	890.656	890.657	890.656	890.655	20.715	20.809	20.861	20.737	20.874	20.782	7.34574	0.396865	0.280164	0.665206	1.17943	1.78797
CerG2(d18:1/20:0)+H	CerG2(d38:1)+H	CerG2	(d18:1/20:0)	918.688	C50 H96 O13 N1	2.96721e+07	2.73828e+07	2.5326e+07	2.09136e+07	2.42123e+07	2.0235e+07	918.686	918.687	918.687	918.687	918.687	22.545	22.634	22.678	22.695	22.741	22.596	1.53096	0.618785	1.06181	0.890912	0.365162	0.407614
CerG2(d18:0/22:0)+H	CerG2(d40:0)+H	CerG2	(d18:0/22:0)	948.735	C52 H102 O13 N1	9.50036e+06	1.10047e+07	9.07223e+06	2.50317e+07	2.49651e+07	2.52849e+07	948.735	948.735	948.735	948.734	948.734	24.758	24.846	24.885	24.906	24.933	24.803	0.000495397	0.000495397	0.000495397	0.9681	0.190222	1.23583
CerG2(d18:1/22:0)+H	CerG2(d40:1)+H	CerG2	(d18:1/22:0)	946.719	C52 H100 O13 N1	5.5295e+08	5.77706e+08	5.29434e+08	4.39937e+08	5.07188e+08	4.29522e+08	946.718	946.718	946.719	946.719	946.719	24.271	24.366	24.407	24.44	24.454	24.325	0.680741	1.15079	0.390264	0.330056	0.266679	0.831789
CerG2(d18:1/22:0)+H-H2O	CerG2(d40:1)+H-H2O	CerG2	(d18:1/22:0)	928.708	C52 H98 O12 N1	3.61113e+06	9.36515e+06	3.08162e+06	4.32995e+06	3.36425e+06	5.71219e+06	928.708	928.711	928.708	928.708		24.335	24.342	24.465	24.442	24.452	24.356	0.00487774	3.30624	0.00487774	0.00487774	1000000	0.00487774
CerG2(d40:1)-H	CerG2(d40:1)-H	CerG2	(d18:1/22:0)	944.704	C52 H98 O13 N1	8.4012e+06	9.26693e+06	7.9584e+06	5.10895e+06	7.39289e+06	7.62923e+06	944.698	944.698	944.699	944.699	944.707	24.262	24.352	24.4	24.446	24.436	24.337	6.31471	6.32	6.12311	5.40437	2.44994	5.01906
CerG2(d18:1/22:1)+H	CerG2(d40:2)+H	CerG2	(d18:1/22:1)	944.703	C52 H98 O13 N1	3.45003e+07	2.31626e+07	3.21184e+07	1.23445e+07	1.35989e+07	1.53359e+07	944.703	944.702	944.701	944.704	944.701	22.609	22.279	22.73	22.336	22.405	22.274	0.462018	1.87198	2.54415	0.761647	1.93444	0.836739
CerG2(d18:1/23:0)+H	CerG2(d41:1)+H	CerG2	(d18:1/23:0)	960.735	C53 H102 O13 N1	2.1976e+08	2.41087e+08	2.07666e+08	1.2367e+08	1.56105e+08	1.46655e+08	960.734	960.735	960.735	960.734	960.734	24.917	25	25.033	25.062	25.07	24.96	0.423083	0.145233	0.0130421	0.534456	0.435573	0.168069
CerG2(d41:1)-H	CerG2(d41:1)-H	CerG2	(d18:1/23:0)	958.72	C53 H100 O13 N1	3.46209e+06	3.4379e+06	2.78499e+06	2.27508e+06	2.23294e+06	2.20235e+06	958.714	958.716	958.72	958.72	958.714	24.93	24.996	25.019	25.083	25.068	24.976	6.31314	3.86612	0.00257635	0.00257635	6.38928	5.08963
CerG2(d18:1/23:1)+H	CerG2(d41:2)+H	CerG2	(d18:1/23:1)	958.719	C53 H100 O13 N1	4.51214e+07	4.75415e+07	4.24548e+07	2.79663e+07	3.83188e+07	3.289e+07	958.718	958.719	958.719	958.718	958.718	23.072	23.165	23.207	23.241	23.262	23.155	0.500115	0.301934	0.0703752	0.778612	0.687866	0.553311
CerG2(d18:0/24:0)+H	CerG2(d42:0)+H	CerG2	(d18:0/24:0)	976.766	C54 H106 O13 N1	6.13608e+06	2.92053e+07	3.18713e+07	4.30839e+07	4.85843e+07	2.57147e+07		976.766	976.765	976.766	976.766	25.749	25.766	25.78	25.806	25.814	25.747	1000000	0.00048118	1.05703	0.00048118	0.00048118	0.00048118
CerG2(d18:0+pO/24:0)+H	CerG2(d42:0+pO)+H	CerG2	(d18:0+pO/24:0)	992.761	C54 H106 O14 N1	2.2355e+07	6.3983e+06	2.36124e+07	7.09302e+06	1.53071e+07	1.59168e+07	992.76	992.761	992.761	992.761	992.761	24.817	25.473	24.929	25.528	24.965	24.852	0.310719	0.00456303	0.0690297	0.00456303	0.145523	0.702556
CerG2(d18:0+pO/24:0)+H-H2O	CerG2(d42:0+pO)+H-H2O	CerG2	(d18:0+pO/24:0)	974.75	C54 H104 O13 N1	2.54226e+09	2.57972e+09	2.46366e+09	1.978e+09	2.05605e+09	1.92985e+09	974.75	974.75	974.75	974.75	974.75	25.412	25.481	25.507	25.526	25.535	25.452	0.000482175	0.000482175	0.000482175	0.000482175	0.226181	0.000482175
CerG2(d18:1/24:0)+H	CerG2(d42:1)+H	CerG2	(d18:1/24:0)	974.75	C54 H104 O13 N1	2.48963e+09	1.83776e+07	2.32792e+09	1.83809e+09	2.23924e+09	1.92557e+09	974.75	974.75	974.751	974.751	974.75	25.412	25.284	25.483	25.527	25.535	25.456	0.368782	0.161549	0.428346	0.554532	0.000482175	0.350315
CerG2(d18:1/24:0)+H-H2O	CerG2(d42:1)+H-H2O	CerG2	(d18:1/24:0)	956.74	C54 H102 O12 N1	4.22145e+07	3.19119e+07	3.11859e+07	3.85154e+07	2.8142e+07	2.72848e+07	956.736	956.74	956.736	956.737	956.738	25.415	25.462	25.518	25.53	25.535	25.454	3.69638	0.00473483	3.76013	2.86752	1.86307	3.45389
CerG2(d42:1)-H	CerG2(d42:1)-H	CerG2	(d18:1/24:0)	972.736	C54 H102 O13 N1	3.63382e+07	3.13409e+07	2.49402e+07	2.94463e+07	2.9975e+07	2.76187e+07	972.731	972.729	972.74	972.73	972.729	25.4	25.479	25.5	25.535	25.541	25.443	4.47555	7.14123	4.46007	5.52928	6.52133	6.72077
CerG2(d18:1/24:1)+H	CerG2(d42:2)+H	CerG2	(d18:1/24:1)	972.735	C54 H102 O13 N1	1.07462e+09	1.14015e+09	1.10716e+09	8.43729e+08	9.93783e+08	8.58387e+08	972.734	972.734	972.734	972.734	972.734	23.933	24.034	24.076	24.106	24.116	23.999	0.519638	0.57104	0.398331	0.688235	0.777674	1.12104
CerG2(d18:1/24:1)+H-H2O	CerG2(d42:2)+H-H2O	CerG2	(d18:1/24:1)	954.724	C54 H100 O12 N1	1.83912e+07	1.27265e+07	1.69247e+07	5.80276e+06	1.22005e+07	9.63907e+06	954.722	954.722	954.724	954.723	954.717	23.924	24.023	24.088	24.114	24.149	24.006	2.31111	2.17704	0.450947	0.841573	6.87054	4.10011
CerG2(d42:2)-H	CerG2(d42:2)-H	CerG2	(d18:1/24:1)	970.72	C54 H100 O13 N1	1.74583e+07	1.63682e+07	1.57893e+07	1.39882e+07	1.72835e+07	1.43331e+07	970.714	970.714	970.714	970.716	970.714	23.919	24.027	24.075	24.094	24.122	23.998	5.97652	6.26394	5.68705	4.64452	6.65231	5.31001
CerG2(d18:2/24:1)+H	CerG2(d42:3)+H	CerG2	(d18:2/24:1)	970.719	C54 H100 O13 N1	2.6037e+07	1.07508e+08	8.44344e+07	7.74749e+07	8.38799e+07	5.73902e+07	970.719	970.72	970.718	970.719	970.718	22.228	22.328	22.373	22.462	22.465	22.406	0.0891401	0.678394	0.950296	0.00975566	1.45405	1.18826
CerG2(d18:1/25:0)+H	CerG2(d43:1)+H	CerG2	(d18:1/25:0)	988.766	C55 H106 O13 N1	1.54976e+07	8.60466e+07	1.41932e+07	8.38318e+06	1.62079e+07	6.04414e+07	988.766	988.766	988.765	988.765	988.763	25.606	25.872	25.686	25.721	25.727	25.849	0.201736	0.250282	1.34255	0.439406	2.6998	0.467724
CerG2(d18:1/25:1)+H	CerG2(d43:2)+H	CerG2	(d18:1/25:1)	986.75	C55 H104 O13 N1	4.73536e+07	3.91952e+07	4.61041e+07	3.29176e+07	3.42378e+07	3.01796e+07	986.75	986.75	986.749	986.75	986.75	24.664	24.752	24.778	24.802	24.837	24.727	0.660218	0.666298	0.881145	0.698728	0.709876	0.439291
CerG2(d18:1/26:0)+H	CerG2(d44:1)+H	CerG2	(d18:1/26:0)	1002.78	C56 H108 O13 N1	1.02202e+08	1.06359e+08	1.01326e+08	6.30188e+07	8.02825e+07	6.43952e+07	1002.78	1002.78	1002.78	1002.78	1002.78	26.103	26.164	26.191	26.198	26.2	26.141	0.0463411	0.064351	0.134097	0.865064	0.186013	0.817197
CerG2(d18:1/26:1)+H	CerG2(d44:2)+H	CerG2	(d18:1/26:1)	1000.77	C56 H106 O13 N1	7.54065e+07	7.40819e+07	8.54808e+07	6.17839e+07	6.38744e+07	6.04181e+07	1000.77	1000.77	1000.77	1000.76	1000.77	25.225	25.295	25.321	25.348	25.352	25.275	0.304237	0.540056	0.290248	0.947744	0.734907	0.670956
CerG2(d18:1/26:2)+H	CerG2(d44:3)+H	CerG2	(d18:1/26:2)	998.75	C56 H104 O13 N1	1.03447e+07	1.42219e+07	3.23751e+06	9.88031e+06	7.22762e+06	5.59146e+06	998.749	998.75	998.75	998.75	998.75	24.078	24.146	24.16	24.23	24.247	24.183	0.837517	0.000470588	0.0946483	0.000470588	0.158668	0.140646
CerG2GNAc1(d32:1)-H	CerG2GNAc1(d32:1)-H	CerG2GNAc1	(d32:1)	1035.66	C52 H95 O18 N2	1.55273e+06	3.96118e+06	5.5574e+06	6.10167e+06	5.4353e+06	4.54937e+06	1035.66	1035.66	1035.66	1035.66	1035.66	5.502	5.402	5.472	5.47	5.539	5.47	4.67574	4.97217	5.35647	5.71566	5.72724	5.76973
CerG2GNAc1(d36:1)-H	CerG2GNAc1(d36:1)-H	CerG2GNAc1	(d36:1)	1091.72	C56 H103 O18 N2	1.77487e+06	2.52865e+06	1.5066e+06	2.28455e+06	2.03953e+06	1.4976e+06	1091.73	1091.73	1091.73	1091.72	1091.73	9.925	9.89	9.964	9.982	10.005	10.003	5.69419	4.99713	4.94766	0.00140146	3.57369	4.10771
CerG2GNAc1(d36:3)-H	CerG2GNAc1(d36:3)-H	CerG2GNAc1	(d36:3)	1087.69	C56 H99 O18 N2	1.50053e+06	4.53654e+06	4.23464e+06	1.7379e+06	2.96808e+06	2.53775e+06	1087.7	1087.69	1087.69	1087.7	1087.7	5.87	5.827	5.894	5.815	5.89	5.907	6.49769	4.41345	3.97675	6.4554	4.90256	6.61721
CerG2GNAc1(d40:0+pO)+H-H2O	CerG2GNAc1(d40:0+pO)+H-H2O	CerG2GNAc1	(d40:0+pO)	1149.8	C60 H113 O18 N2	6.92105e+06	7.23857e+06	8.04311e+06	7.35938e+06	7.56141e+06	2.75308e+06	1149.8	1149.8	1149.8	1149.8	1149.8	24.046	24.14	24.18	24.212	24.23	24.152	1.38674	1.12756	2.26782	1.899	2.82264	0.00388764
CerG2GNAc1(d40:1)+H	CerG2GNAc1(d40:1)+H	CerG2GNAc1	(d40:1)	1149.8	C60 H113 O18 N2	1.10473e+07	7.22179e+06	8.0709e+06	7.18508e+06	11198.8	4.42814e+06	1149.8	1149.8	1149.8	1149.8	1149.8	24.044	24.139	24.18	24.214	24.027	24.07	0.00388764	0.00388764	0.00388764	0.00388764	0.00388764	0.00388764
CerG2GNAc1(d42:0+pO)+H-H2O	CerG2GNAc1(d42:0+pO)+H-H2O	CerG2GNAc1	(d42:0+pO)	1177.83	C62 H117 O18 N2	5.33552e+07	5.54106e+07	6.17153e+07	4.92412e+07	130806	4.40759e+07	1177.83	1177.83	1177.83	1177.83	1177.83	25.253	25.333	25.358	25.379	25.213	25.293	0.00379512	0.00379512	0.724663	0.00379512	0.738197	0.00379512
CerG2GNAc1(d42:1)+H	CerG2GNAc1(d42:1)+H	CerG2GNAc1	(d42:1)	1177.83	C62 H117 O18 N2	5.27791e+07	5.52049e+07	6.14953e+07	4.92465e+07	4.76715e+07	4.30081e+07	1177.83	1177.83	1177.83	1177.83	1177.83	25.253	25.335	25.357	25.377	25.394	25.293	0.272136	0.510711	0.00379512	0.104879	0.00379512	0.250062
CerG2GNAc1(d42:1)-H	CerG2GNAc1(d42:1)-H	CerG2GNAc1	(d42:1)	1175.82	C62 H115 O18 N2	4.64406e+06	4.32383e+06	3.99551e+06	3.33899e+06	4.55456e+06	3.83162e+06	1175.81	1175.81	1175.81	1175.81	1175.81	25.254	25.323	25.346	25.372	25.378	25.296	5.27509	3.32921	3.55798	2.97456	2.95074	3.32665
CerG2GNAc1(d42:2)+H	CerG2GNAc1(d42:2)+H	CerG2GNAc1	(d42:2)	1175.81	C62 H115 O18 N2	2.28696e+07	2.37883e+07	2.33811e+07	2.30364e+07	2.30864e+07	2.09959e+07	1175.81	1175.81	1175.81	1175.81	1175.81	23.69	23.764	23.812	23.851	23.857	23.738	0.779435	0.406927	0.461357	0.440946	0.733509	0.600835
CerG2GNAc1(d42:2)-H	CerG2GNAc1(d42:2)-H	CerG2GNAc1	(d42:2)	1173.8	C62 H113 O18 N2	2.68907e+06	1.36669e+06	1.59348e+06	1.73753e+06	2.27538e+06	2.37504e+06	1173.79	1173.8	1173.8	1173.8	1173.8	23.657	23.776	23.829	23.859	23.861	23.732	6.56205	0.00130346	0.00130346	0.00130346	0.00130346	0.00130346
CerG3GNAc1(d34:0+pO)+H-H2O	CerG3GNAc1(d34:0+pO)+H-H2O	CerG3GNAc1	(d34:0+pO)	1227.76	C60 H111 O23 N2	5.55238e+07	4.7394e+07	4.9924e+07	3.74625e+07	4.33288e+07	4.14269e+07	1227.76	1227.76	1227.76	1227.76	1227.76	18.458	18.529	18.584	18.589	18.581	18.548	0.000431681	0.145363	0.878407	0.233328	0.695146	0.000431681
CerG3GNAc1(d34:1)-H	CerG3GNAc1(d34:1)-H	CerG3GNAc1	(d34:1)	1225.74	C60 H109 O23 N2	8.04641e+06	7.58661e+06	6.01312e+06	7.36448e+06	7.30457e+06	5.47306e+06	1225.74	1225.74	1225.74	1225.74	1225.74	18.458	18.545	18.583	18.567	18.592	18.523	3.28008	0.228049	1.20786	3.28579	1.30005	1.75855
CerG3GNAc1(d40:0+pO)+H-H2O	CerG3GNAc1(d40:0+pO)+H-H2O	CerG3GNAc1	(d40:0+pO)	1311.85	C66 H123 O23 N2	56993.8	1.00726e+07	1.35169e+07	9.59349e+06	1.12598e+07	9.46262e+06	1311.85	1311.85	1311.85	1311.85	1311.85	23.997	23.912	23.998	24.015	24.032	23.905	0.000404009	0.000404009	0.000404009	0.876982	0.588885	0.798467
CerG3GNAc1(d40:1)-H	CerG3GNAc1(d40:1)-H	CerG3GNAc1	(d40:1)	1309.84	C66 H121 O23 N2	1.52856e+06	2.49453e+06	2.34693e+06	2.6689e+06	2.12948e+06	2.15806e+06	1309.84	1309.84	1309.84	1309.83	1309.84	23.804	23.942	23.983	24.001	24.037	23.899	0.00264919	0.682123	0.00264919	2.20602	0.00264919	2.07853
CerG3GNAc1(d42:0+pO)+H-H2O	CerG3GNAc1(d42:0+pO)+H-H2O	CerG3GNAc1	(d42:0+pO)	1339.88	C68 H127 O23 N2	6.4342e+07	6.55588e+07	6.13595e+07	5.64656e+07	6.65724e+07	4.49081e+07	1339.88	1339.88	1339.88	1339.88	1339.88	25.123	25.207	25.227	25.261	25.266	25.176	1.42585	0.000395557	0.142945	0.519799	0.000395557	0.579506
CerG3GNAc1(d42:1)-H	CerG3GNAc1(d42:1)-H	CerG3GNAc1	(d42:1)	1337.87	C68 H125 O23 N2	1.34986e+07	1.31944e+07	1.26151e+07	1.12657e+07	1.25217e+07	1.0323e+07	1337.86	1337.86	1337.86	1337.86	1337.86	25.119	25.201	25.237	25.262	25.269	25.17	2.93566	3.69209	2.26893	3.50523	2.83849	1.69115
CerG3GNAc1(d42:1)+H	CerG3GNAc1(d42:1)+H	CerG3GNAc1	(d42:1)	1339.88	C68 H127 O23 N2	7.29006e+07	6.58493e+07	6.67945e+07	5.78785e+07	6.14327e+07	5.24216e+07	1339.88	1339.88	1339.88	1339.88	1339.88	25.122	25.204	25.228	25.259	25.264	25.176	0.000395557	0.219071	0.000395557	0.000395557	0.879532	0.000395557
CerG3GNAc1(d42:1+pO)+H-H2O	CerG3GNAc1(d42:1+pO)+H-H2O	CerG3GNAc1	(d42:1+pO)	1337.87	C68 H125 O23 N2	3.61714e+07	3.33684e+07	2.70116e+07	2.81561e+07	3.26807e+07	3.20728e+07	1337.87	1337.87	1337.87	1337.87	1337.87	23.466	23.578	23.626	23.637	23.658	23.528	0.634196	0.000396153	0.51988	0.000396153	0.000396153	0.587106
CerG3GNAc1(d42:2)-H	CerG3GNAc1(d42:2)-H	CerG3GNAc1	(d42:2)	1335.85	C68 H123 O23 N2	5.82598e+06	5.68107e+06	5.93162e+06	4.95969e+06	5.34759e+06	4.58268e+06	1335.85	1335.85	1335.85	1335.85	1335.85	23.48	23.569	23.621	23.636	23.645	23.561	0.216738	3.03966	4.18873	3.67371	3.14296	0.675621
CerG3GNAc1(d42:2)+H	CerG3GNAc1(d42:2)+H	CerG3GNAc1	(d42:2)	1337.87	C68 H125 O23 N2	3.43261e+07	3.30972e+07	2.92209e+07	2.87742e+07	3.43494e+07	2.75586e+07	1337.87	1337.86	1337.87	1337.87	1337.87	23.466	23.578	23.627	23.635	23.659	23.527	0.000396153	1.86227	0.000396153	0.33596	0.149096	0.000396153
CerP(d34:1)-H	CerP(d34:1)-H	CerP	(d34:1)	616.471	C34 H67 O6 N1 P1	4969.79	314241	1.1942e+06	2.20185e+06	3.42222e+06	3.48834e+06	616.471	616.471	616.471	616.471	616.471	18.51	18.476	18.457	18.457	18.43	18.343	0.000859732	0.000859732	0.000859732	0.000859732	0.000859732	0.000859732
ChE(0:0)+H	ChE()+H	ChE	(0:0)	387.362	C27 H47 O1	7.52045e+06	7.45868e+06	6.58091e+06	3.92242e+06	4.51062e+06	3.96914e+06	387.362	387.362	387.362	387.362	387.362	13.917	13.911	13.959	13.981	14.011	13.948	0.313583	0.0684889	0.174333	0.174333	0.259525	0.00637646
ChE(14:0)+NH4	ChE(14:0)+NH4	ChE	(14:0)	614.587	C41 H76 O2 N1	1.00488e+07	1.50374e+07	1.50747e+07	3.53986e+06	1.39502e+06	1.76465e+06	614.587	614.587	614.587	614.587	614.587	27.842	27.908	27.926	27.96	27.946	27.889	0.0073708	0.0073708	0.0073708	0.0073708	0.0073708	0.0073708
ChE(14:1)+NH4	ChE(14:1)+NH4	ChE	(14:1)	612.571	C41 H74 O2 N1	1.18137e+07	1.13862e+07	1.01153e+07	0	0	518582	612.571	612.572	612.571			27.385	27.45	27.461	27.311	27.333	27.404	0.273389	0.278384	0.462754	1000000	1000000	0.00739506
ChE(15:0)+NH4	ChE(15:0)+NH4	ChE	(15:0)	628.603	C42 H78 O2 N1	92702.1	3.81753e+06	1.51069e+06	812937	0	926982	628.603	628.603	628.603	628.603		28.163	28.096	28.156	28.121	27.894	28.097	0.00720646	0.00720646	0.00720646	0.00720646	1000000	0.00720646
ChE(16:0)+NH4	ChE(16:0)+NH4	ChE	(16:0)	642.618	C43 H80 O2 N1	1.38434e+08	1.57897e+08	1.54226e+08	4.1621e+07	5.50548e+07	6.04962e+07	642.618	642.618	642.618	642.618	642.618	28.281	28.344	28.359	28.368	28.373	28.299	0.109661	0.131447	0.176574	0.316626	0.0755192	0.808365
ChE(16:1)+NH4	ChE(16:1)+NH4	ChE	(16:1)	640.603	C43 H78 O2 N1	2.89884e+08	3.64191e+08	3.12126e+08	9.77855e+07	1.18293e+08	1.09094e+08	640.602	640.603	640.602	640.603	640.603	27.817	27.873	27.886	27.91	27.91	27.848	0.408162	0.654899	0.932669	0.0086325	0.26767	1.7007
ChE(16:2)+NH4	ChE(16:2)+NH4	ChE	(16:2)	638.587	C43 H76 O2 N1	2.86085e+07	3.40412e+07	1.71337e+07	3.17597e+06	3.96799e+06	4.58026e+06	638.587	638.587	638.587	638.587	638.588	27.48	27.379	27.4	27.366	27.415	27.502	0.0978253	0.00709379	0.00709379	0.00709379	1.07194	0.00709379
ChE(17:0)+NH4	ChE(17:0)+NH4	ChE	(17:0)	656.634	C44 H82 O2 N1	3.42562e+07	2.05514e+07	2.23672e+07	2.76996e+06	5.63498e+06	4.32293e+06	656.634	656.634	656.634	656.634	656.634	28.475	28.42	28.428	28.459	28.455	28.514	0.00689882	0.090568	0.00689882	0.00689882	0.00689882	0.00689882
ChE(17:1)+NH4	ChE(17:1)+NH4	ChE	(17:1)	654.618	C44 H80 O2 N1	1.35384e+08	1.99586e+08	1.41261e+08	5.19222e+07	5.4663e+07	5.31217e+07	654.618	654.618	654.618	654.618	654.618	28.014	28.079	28.081	28.103	28.106	28.043	0.0969573	0.770632	0.228332	0.538436	0.232914	0.636203
ChE(17:2)+NH4	ChE(17:2)+NH4	ChE	(17:2)	652.603	C44 H78 O2 N1	2.83076e+07	1.45014e+07	9.95846e+06	2.4564e+06	4.02117e+06	3.34603e+06	652.603	652.603	652.603	652.603	652.603	27.711	27.722	27.73	27.717	27.759	27.684	0.00694144	0.00694144	0.00694144	0.00694144	0.00694144	0.00694144
ChE(18:0)+NH4	ChE(18:0)+NH4	ChE	(18:0)	670.65	C45 H84 O2 N1	1.36679e+08	1.32479e+08	1.48258e+08	2.05176e+07	2.64177e+07	2.40801e+07	670.65	670.65	670.649	670.65	670.65	28.684	28.741	28.757	28.787	28.795	28.717	0.00675464	0.012719	0.377947	0.401894	0.00675464	0.446537
ChE(18:1)+NH4	ChE(18:1)+NH4	ChE	(18:1)	668.634	C45 H82 O2 N1	1.67229e+09	1.83135e+09	1.64024e+09	6.1737e+08	7.91926e+08	7.93705e+08	668.634	668.634	668.634	668.634	668.634	28.215	28.267	28.279	28.31	28.315	28.24	0.0410838	0.329732	0.534627	0.308794	0.295333	0.68269
ChE(18:2)+NH4	ChE(18:2)+NH4	ChE	(18:2)	666.618	C45 H80 O2 N1	1.10042e+09	1.13591e+09	1.08368e+09	5.92846e+08	6.3309e+08	5.94078e+08	666.618	666.617	666.618	666.618	666.618	27.862	27.909	27.927	27.945	27.948	27.88	0.735758	1.89984	0.543744	0.00679549	0.273725	0.278225
ChE(18:3)+NH4	ChE(18:3)+NH4	ChE	(18:3)	664.603	C45 H78 O2 N1	3.71266e+08	3.83253e+08	3.42849e+08	9.10521e+07	1.07952e+08	1.00956e+08	664.603	664.603	664.603	664.602	664.603	27.538	27.594	27.601	27.617	27.63	27.563	0.0068161	0.0068161	0.0068161	0.422012	0.0714261	1.88303
ChE(19:0)+NH4	ChE(19:0)+NH4	ChE	(19:0)	684.665	C46 H86 O2 N1	7.01883e+06	6.25018e+06	4.62929e+06	261895	557533	1891.48	684.665	684.665	684.665	684.665	684.665	28.768	28.835	28.847	28.876	28.88	28.927	0.00661637	0.44762	0.00661637	0.00661637	0.00661637	0.00661637
ChE(19:1)+NH4	ChE(19:1)+NH4	ChE	(19:1)	682.65	C46 H84 O2 N1	1.08179e+07	1.3343e+07	1.39211e+07	6.92433e+06	9.92436e+06	8.64618e+06	682.65	682.65	682.65	682.65	682.65	27.115	27.151	27.152	27.186	27.186	27.134	0.00663591	0.00663591	0.00663591	0.00663591	0.00663591	0.00663591
ChE(19:1)+NH4	ChE(19:1)+NH4	ChE	(19:1)	682.65	C46 H84 O2 N1	5.94321e+07	6.68978e+07	6.59823e+07	1.23507e+07	1.90821e+07	1.47553e+07	682.649	682.65	682.649	682.649	682.65	28.386	28.453	28.451	28.497	28.475	28.412	0.328822	0.00663591	0.703831	0.492888	0.182334	1.13744
ChE(19:2)+NH4	ChE(19:2)+NH4	ChE	(19:2)	680.634	C46 H82 O2 N1	3.29235e+07	2.73955e+07	3.44527e+07	1.06002e+07	1.05e+07	1.70203e+07	680.634	680.634	680.634	680.634	680.634	28.044	28.089	28.124	28.147	28.143	28.092	0.00665556	0.27993	0.688285	0.00665556	0.679558	0.00665556
ChE(19:3)+NH4	ChE(19:3)+NH4	ChE	(19:3)	678.618	C46 H80 O2 N1	9.88534e+06	1.49513e+07	1.51678e+07	2.36314e+06	4.18866e+06	3.02227e+06	678.618	678.618	678.618	678.618	678.618	27.852	27.753	27.757	27.792	27.774	27.856	0.00667533	0.00667533	0.722748	0.00667533	0.00667533	0.00667533
ChE(20:0)+NH4	ChE(20:0)+NH4	ChE	(20:0)	698.681	C47 H88 O2 N1	1.32892e+07	1.9224e+07	2.70822e+07	2.89622e+06	3.57856e+06	3.3749e+06	698.681	698.682	698.681	698.681	698.68	28.574	28.642	29.183	28.682	29.227	28.609	0.318414	0.878126	0.205344	0.00648365	0.707719	0.00648365
ChE(20:1)+NH4	ChE(20:1)+NH4	ChE	(20:1)	696.665	C47 H86 O2 N1	5.48931e+07	5.4837e+07	5.45509e+07	2.72913e+07	3.56127e+07	3.55708e+07	696.665	696.665	696.665	696.665	696.665	28.204	28.27	28.266	28.289	28.318	28.238	0.495891	0.0065024	0.810246	0.767183	0.589193	1.06575
ChE(20:2)+NH4	ChE(20:2)+NH4	ChE	(20:2)	694.65	C47 H84 O2 N1	6.77056e+07	7.41486e+07	6.75916e+07	2.35345e+07	2.9168e+07	2.76766e+07	694.65	694.649	694.649	694.65	694.65	28.235	28.286	28.301	28.309	28.332	28.248	0.00652127	0.46134	0.711826	0.00652127	0.00652127	0.00652127
ChE(20:3)+NH4	ChE(20:3)+NH4	ChE	(20:3)	692.634	C47 H82 O2 N1	5.35388e+08	1.5569e+08	1.17781e+08	7.24892e+07	8.29151e+07	2.76021e+08	692.633	692.634	692.633	692.633	692.634	27.893	27.727	27.736	27.755	27.764	27.924	0.868381	0.272106	0.998319	1.13548	0.00654025	0.00654025
ChE(20:4)+NH4	ChE(20:4)+NH4	ChE	(20:4)	690.618	C47 H80 O2 N1	1.7444e+09	1.64518e+09	1.52833e+09	7.89475e+08	9.6427e+08	2.26417e+07	690.619	690.618	690.618	690.618	690.618	27.675	27.727	27.74	27.758	27.761	27.586	0.377242	0.00655934	0.00655934	0.00655934	0.365571	0.395978
ChE(20:4)+H	ChE(20:4)+H	ChE	(20:4)	673.592	C47 H77 O2	5.00912e+06	4.71664e+06	3.28053e+06	771826	1.50746e+06	1.58709e+06	673.592	673.592	673.592	673.592	673.592	27.682	27.749	27.765	27.758	27.753	27.68	0.00524056	0.00524056	0.00524056	0.00524056	0.00524056	1000000
ChE(20:5)+H	ChE(20:5)+H	ChE	(20:5)	671.576	C47 H75 O2	1.83265e+06	7377.43	17961.8	0	0	366430	671.576	671.576	671.576			25.702	25.751	25.703	25.622	25.622	25.751	0.00525629	0.00525629	0.00525629	1000000	1000000	0.00525629
ChE(20:5)+NH4	ChE(20:5)+NH4	ChE	(20:5)	688.603	C47 H78 O2 N1	3.06784e+08	3.43318e+08	3.34954e+08	1.02689e+08	1.34003e+08	1.32122e+08	688.603	688.603	688.602	688.602	688.602	27.34	27.405	27.412	27.422	27.431	27.368	0.289674	0.548255	0.507506	0.533646	0.317266	0.402946
ChE(21:1)+NH4	ChE(21:1)+NH4	ChE	(21:1)	710.681	C48 H88 O2 N1	1.46295e+07	1.26574e+07	1.34681e+07	1.13169e+06	2.32362e+06	2.20115e+06	710.681	710.681	710.68	710.681	710.681	28.767	28.829	28.842	28.882	28.875	28.784	0.740881	0.460783	0.933569	0.00637417	0.420062	0.00637417
ChE(22:0)+NH4	ChE(22:0)+NH4	ChE	(22:0)	726.712	C49 H92 O2 N1	2.02921e+07	1.97786e+07	1.84524e+07	1.89108e+06	1.89961e+06	1.74424e+06	726.712	726.712	726.712	726.712	726.713	29.497	29.584	29.611	29.648	29.651	29.536	0.263474	0.238705	0.456123	0.00623355	0.588307	0.00623355
ChE(22:1)+NH4	ChE(22:1)+NH4	ChE	(22:1)	724.697	C49 H90 O2 N1	1.25966e+08	1.28247e+08	1.20056e+08	1.62978e+07	2.12069e+07	1.75135e+07	724.697	724.696	724.696	724.697	724.697	28.952	29.018	29.041	29.063	29.079	28.99	0.00625089	0.251788	0.491889	0.00625089	0.00625089	0.806503
ChE(22:2)+NH4	ChE(22:2)+NH4	ChE	(22:2)	722.681	C49 H88 O2 N1	4.65281e+07	4.81965e+07	4.52898e+07	8.84904e+06	1.17342e+07	9.39269e+06	722.681	722.681	722.681	722.681	722.681	28.584	28.64	28.65	28.679	28.696	28.616	0.125187	0.0685365	0.588738	0.544459	0.421306	1.90744
ChE(22:4)+NH4	ChE(22:4)+NH4	ChE	(22:4)	718.65	C49 H84 O2 N1	2.57026e+08	2.61698e+08	2.74969e+08	9.14127e+07	9.70212e+07	8.05976e+07	718.649	718.65	718.649	718.649	718.649	27.945	28.004	28.009	28.031	28.047	27.982	1.52156	0.103625	0.845294	0.576734	1.35876	1.09715
ChE(22:5)+NH4	ChE(22:5)+NH4	ChE	(22:5)	716.634	C49 H82 O2 N1	2.83324e+07	1.22322e+07	1.94792e+07	5.48006e+07	3.96842e+06	4.5435e+06	716.634	716.634	716.633	716.634	716.634	27.335	27.399	27.41	27.566	27.427	27.381	0.461142	0.521145	1.14489	0.00632122	0.00632122	1.54538
ChE(22:6)+NH4	ChE(22:6)+NH4	ChE	(22:6)	714.618	C49 H80 O2 N1	9.58562e+08	1.27175e+09	9.61792e+08	5.05692e+08	5.21491e+08	5.39229e+08	714.618	714.618	714.618	714.618	714.618	27.482	27.53	27.545	27.563	27.569	27.501	0.698933	0.61917	0.93962	0.174177	0.10281	1.15092
ChE(23:0)+NH4	ChE(23:0)+NH4	ChE	(23:0)	740.728	C50 H94 O2 N1	4556.29	2.04819e+06	1.3931e+06	0	0	0	740.728	740.728	740.728			29.874	29.818	29.833	29.635	29.63	29.6	0.00611561	0.00611561	0.00611561	1000000	1000000	1000000
ChE(23:1)+NH4	ChE(23:1)+NH4	ChE	(23:1)	738.712	C50 H92 O2 N1	1.46298e+07	1.71864e+07	1.64915e+07	1.42887e+06	1.36164e+06	2.37779e+06	738.712	738.712	738.712	738.712	738.712	29.135	29.215	29.226	29.269	29.272	29.174	0.879192	0.228059	0.0534308	0.00613229	0.00613229	0.00613229
ChE(23:2)+NH4	ChE(23:2)+NH4	ChE	(23:2)	736.697	C50 H90 O2 N1	1.23963e+07	1.73655e+07	1.32037e+07	8.60384e+06	1.52242e+07	1.34915e+07	736.697	736.697	736.701	736.695	736.696	27.174	27.22	27.243	27.257	27.266	27.205	0.00614907	0.00614907	5.97468	1.55895	1.39741	1.55352
ChE(24:0)+NH4	ChE(24:0)+NH4	ChE	(24:0)	754.744	C51 H96 O2 N1	490026	8.19287e+07	6.77338e+07	1.01566e+07	1.11318e+07	8.81025e+06	754.743	754.744	754.743	754.743	754.743	29.755	30.009	30.02	30.069	30.087	29.961	0.274888	0.00600204	1.33883	0.63925	0.190091	0.743922
ChE(24:1)+NH4	ChE(24:1)+NH4	ChE	(24:1)	752.728	C51 H94 O2 N1	4.4019e+08	5.36421e+08	5.01395e+08	4.28716e+07	5.35083e+07	4.6749e+07	752.727	752.728	752.727	752.728	752.728	29.335	29.413	29.424	29.453	29.479	29.369	0.577194	0.00601811	0.632991	0.0671292	0.328764	0.00601811
ChE(24:1)+H	ChE(24:1)+H	ChE	(24:1)	735.701	C51 H91 O2	1.57315e+06	868116	2.16424e+06	0	0	0	735.697	735.701	735.704			29.335	29.457	29.401	29.273	29.278	29.292	5.70132	0.00479814	3.83652	1000000	1000000	1000000
ChE(24:2)+NH4	ChE(24:2)+NH4	ChE	(24:2)	750.712	C51 H92 O2 N1	7.21107e+07	7.88684e+07	7.94701e+07	8.856e+06	1.11966e+07	9.07308e+06	750.717	750.712	750.712	750.712	750.712	28.944	29.017	29.036	29.056	29.066	28.984	6.83954	0.128585	0.790543	0.195188	0.00603427	0.417563
ChE(24:3)+NH4	ChE(24:3)+NH4	ChE	(24:3)	748.697	C51 H90 O2 N1	9.62572e+07	9.78883e+07	8.3916e+07	1.8607e+07	2.08479e+07	1.9156e+07	748.697	748.697	748.696	748.696	748.696	28.61	28.671	28.679	28.698	28.725	28.629	0.00605052	0.080767	0.247724	0.581637	0.381289	1.24412
ChE(24:4)+NH4	ChE(24:4)+NH4	ChE	(24:4)	746.681	C51 H88 O2 N1	1.38128e+08	1.63728e+08	1.52929e+08	4.91603e+07	634842	5.18708e+07	746.681	746.681	746.681	746.681	746.681	28.29	28.349	28.36	28.368	28.24	28.311	0.517584	0.00606685	0.00606685	0.331427	0.00606685	0.00606685
ChE(24:5)+NH4	ChE(24:5)+NH4	ChE	(24:5)	744.665	C51 H86 O2 N1	1.32602e+08	2.13467e+08	1.91256e+08	4.65614e+07	4.69593e+07	4.19346e+07	744.665	744.666	744.665	744.665	744.665	27.981	28.042	28.054	28.072	28.097	28.023	0.00608327	0.427749	0.298752	0.00608327	0.0113742	0.626416
ChE(24:6)+NH4	ChE(24:6)+NH4	ChE	(24:6)	742.65	C51 H84 O2 N1	3.18108e+07	2.30022e+07	1.91899e+07	1.23962e+07	9.77955e+06	1.00432e+07	742.65	742.65	742.65	742.65	742.65	27.484	27.541	27.564	27.582	27.568	27.506	0.101623	0.368316	0.0895038	0.00609978	0.0598802	0.28879
ChE(25:0)+NH4	ChE(25:0)+NH4	ChE	(25:0)	768.759	C52 H98 O2 N1	7.46556e+06	6.44562e+06	7.24965e+06	4550.61	642196	263550	768.758	768.76	768.758	768.759	768.759	30.126	30.221	30.263	30.108	30.312	30.196	0.989217	1.68002	1.91929	0.00589261	0.00589261	0.00589261
ChE(25:1)+NH4	ChE(25:1)+NH4	ChE	(25:1)	766.744	C52 H96 O2 N1	4.60457e+07	4.99305e+07	4.99173e+07	5.63163e+06	6.47641e+06	5.02588e+06	766.744	766.744	766.743	766.743	766.743	29.527	29.607	29.62	29.641	29.641	29.58	0.0059081	0.0059081	0.511866	0.241893	0.258848	0.475348
ChE(25:2)+NH4	ChE(25:2)+NH4	ChE	(25:2)	764.728	C52 H94 O2 N1	1.08115e+07	9.4986e+06	1.54968e+07	1.5424e+06	781463	223029	764.727	764.728	764.728	764.728	764.728	29.122	29.136	29.23	29.215	29.191	29.208	0.861051	0.602214	0.00592368	0.00592368	0.00592368	0.00592368
ChE(25:3)+NH4	ChE(25:3)+NH4	ChE	(25:3)	762.712	C52 H92 O2 N1	7.43651e+06	7.10186e+06	6.98816e+06	982888	4507.61	313754	762.712	762.712	762.711	762.712	762.712	28.771	28.836	28.862	28.866	28.762	28.811	0.257594	0.00593933	1.01542	0.00593933	0.00593933	0.00593933
ChE(26:0)+NH4	ChE(26:0)+NH4	ChE	(26:0)	782.775	C53 H100 O2 N1	6.20375e+07	5.38176e+07	5.04986e+07	9.28174e+06	268149	9.74417e+06	782.774	782.773	782.774	782.775	782.774	30.339	30.465	30.506	30.571	30.428	30.424	0.84631	2.91587	1.27172	0.242049	0.816927	0.838645
ChE(26:1)+NH4	ChE(26:1)+NH4	ChE	(26:1)	780.759	C53 H98 O2 N1	5.67774e+08	6.49519e+08	6.05761e+08	4.64541e+07	5.84955e+07	5.06003e+07	780.759	780.759	780.759	780.759	780.759	29.731	29.816	29.836	29.869	29.882	29.775	0.637162	0.55391	0.8882	0.0237333	0.400213	0.00580205
ChE(26:1)+H	ChE(26:1)+H	ChE	(26:1)	763.733	C53 H95 O2	1.74991e+06	4.78776e+06	2.9865e+06	2365.1	0	335255	763.732	763.732	763.731	763.733		29.694	29.821	29.805	29.779	29.586	29.79	0.799324	0.464128	1.84026	0.00462204	1000000	0.00462204
ChE(26:2)+NH4	ChE(26:2)+NH4	ChE	(26:2)	778.744	C53 H96 O2 N1	1.42462e+08	1.57467e+08	1.47502e+08	1.65702e+07	1.7594e+07	1.66753e+07	778.743	778.744	778.743	778.743	778.743	29.33	29.405	29.416	29.446	29.458	29.35	0.364009	0.00581706	1.25904	0.706869	0.244586	0.371714
ChE(26:3)+NH4	ChE(26:3)+NH4	ChE	(26:3)	776.728	C53 H94 O2 N1	1.19062e+08	1.39005e+08	1.30602e+08	1.93253e+07	2.75134e+07	2.07821e+07	776.728	776.729	776.728	776.728	776.728	28.962	29.032	29.045	29.067	29.086	28.993	0.00583216	1.64218	0.00583216	0.00583216	0.00583216	1.46186
ChE(26:4)+NH4	ChE(26:4)+NH4	ChE	(26:4)	774.712	C53 H92 O2 N1	1.94625e+08	1.93362e+08	1.79274e+08	3.84726e+07	4.11464e+07	4.54064e+07	774.712	774.712	774.712	774.712	774.712	28.624	28.681	28.694	28.72	28.734	28.66	0.123233	0.0845088	0.220043	0.0457847	0.578886	0.00584733
ChE(26:5)+NH4	ChE(26:5)+NH4	ChE	(26:5)	772.697	C53 H90 O2 N1	1.10259e+08	1.08885e+08	1.1219e+08	2.71391e+07	183521	3.25272e+07	772.697	772.697	772.697	772.697	772.697	28.332	28.394	28.408	28.417	28.285	28.353	0.00586259	0.00586259	0.00586259	0.00586259	0.00586259	0.397918
ChE(26:6)+NH4	ChE(26:6)+NH4	ChE	(26:6)	770.681	C53 H88 O2 N1	5.22383e+07	3.813e+07	5.55801e+07	1.37696e+07	1.57958e+07	1.18653e+07	770.681	770.681	770.68	770.68	770.68	28.033	28.09	28.106	28.121	28.123	28.05	0.222492	0.409339	0.685718	1.23977	1.61996	0.00587792
ChE(28:1)+NH4	ChE(28:1)+NH4	ChE	(28:1)	808.791	C55 H102 O2 N1	3.54146e+07	3.41808e+07	3.40452e+07	665250	2.49898e+06	2.69376e+06	808.79	808.79	808.79	808.79	808.791	30.144	30.253	30.271	30.254	30.311	30.23	0.585405	0.722647	0.51122	0.848761	0.00560096	0.00560096
ChE(28:2)+NH4	ChE(28:2)+NH4	ChE	(28:2)	806.775	C55 H100 O2 N1	1.71778e+07	1.93918e+07	1.85929e+07	897980	4101.49	724869	806.775	806.775	806.775	806.775	806.775	29.711	29.796	29.83	29.881	29.695	29.769	0.00561495	0.00561495	0.00561495	0.00561495	0.00561495	0.00561495
ChE(28:3)+NH4	ChE(28:3)+NH4	ChE	(28:3)	804.759	C55 H98 O2 N1	2.0716e+07	2.39271e+07	2.17337e+07	1.30025e+06	238524	2.27541e+06	804.76	804.759	804.759	804.759	804.759	29.331	29.391	29.41	29.447	29.317	29.362	0.372198	0.775971	0.00562901	0.00562901	0.00562901	0.0316492
ChE(28:4)+NH4	ChE(28:4)+NH4	ChE	(28:4)	802.744	C55 H96 O2 N1	3.29874e+07	3.02291e+07	3.21063e+07	5.56508e+06	6.41781e+06	5.12508e+06	802.744	802.743	802.743	802.744	802.743	28.971	29.04	29.051	29.085	29.064	29	0.472791	0.326966	0.58234	0.0492436	0.103981	0.00564315
ChE(28:5)+NH4	ChE(28:5)+NH4	ChE	(28:5)	800.728	C55 H94 O2 N1	3.05112e+07	3.22924e+07	2.62377e+07	5.97388e+06	5.29372e+06	5.23921e+06	800.728	800.728	800.728	800.728	800.728	28.649	28.697	28.734	28.748	28.775	28.682	0.00565735	0.00565735	0.00565735	0.00565735	0.126797	0.473981
ChE(28:6)+NH4	ChE(28:6)+NH4	ChE	(28:6)	798.712	C55 H92 O2 N1	1.74639e+07	1.40744e+07	1.61088e+07	2.01941e+06	1.48677e+06	1.99898e+06	798.712	798.712	798.712	798.712	798.712	28.356	28.423	28.429	28.446	28.459	28.394	0.733017	0.041905	0.861975	0.00567163	0.00567163	0.00567163
DG(13:0)+NH4	DG(13:0)+NH4	DG	(13:0)	320.243	C16 H34 O5 N1	3.23492e+06	2.28194e+06	5.66863e+06	2.18518e+06	2.41566e+06	2.31611e+06	320.243	320.243	320.243	320.243	320.243	2.803	2.759	2.786	2.841	2.755	2.777	0.00146763	0.00146763	0.00146763	0.00146763	0.00146763	0.00146763
DG(18:0p)+NH4	DG(18:0p)+NH4	DG	(18:0p)	374.326	C21 H44 O4 N1	2.58798e+07	3.41187e+07	2.92001e+07	2.90913e+07	3.49014e+07	2.44212e+07	374.329	374.326	374.326	374.326	374.326	10.734	10.712	10.747	10.759	10.766	10.743	5.49128	0.1188	0.580963	0.0121017	0.0121017	0.0121017
DG(18:0p)+H	DG(18:0p)+H	DG	(18:0p)	357.3	C21 H41 O4	1.78291e+06	2.48418e+06	2.33058e+06	2.48685e+06	965377	1.8257e+06	357.3	357.3	357.3	357.3	357.3	10.723	10.709	10.764	10.767	10.748	10.74	0.0600896	0.00987965	0.667422	0.541478	0.284159	0.00987965
DG(9:0/10:1)+NH4	DG(19:1)+NH4	DG	(9:0/10:1)	402.321	C22 H44 O5 N1	4.26399e+06	4.51009e+06	695348	1.80749e+06	2.60666e+06	2.73377e+06	402.321	402.321	402.321	402.321	402.321	4.499	4.513	4.662	4.557	4.544	4.551	0.00116822	0.00116822	0.00116822	0.00116822	0.00116822	0.00116822
DG(19:1p)+NH4	DG(19:1p)+NH4	DG	(19:1p)	386.326	C22 H44 O4 N1	3.56315e+08	3.52468e+08	3.14451e+08	2.91737e+08	3.29669e+08	3.03413e+08	386.326	386.326	386.326	386.326	386.326	10.881	10.852	10.908	10.932	10.943	10.909	0.0117258	0.0117258	0.0117258	0.0117258	0.0117258	0.0117258
DG(19:2e)+NH4	DG(19:2e)+NH4	DG	(19:2e)	386.326	C22 H44 O4 N1	4.33228e+06	719788	2.50161e+06	624934	1.04525e+06	473665	386.326	386.326	386.326	386.326	386.326	3.957	3.787	4.042	3.85	3.915	3.92	0.0117258	0.0117258	0.0117258	0.0117258	0.0117258	0.0117258
DG(19:2e)+NH4	DG(19:2e)+NH4	DG	(19:2e)	386.326	C22 H44 O4 N1	2.64349e+08	2.71958e+08	2.39374e+06	2.0585e+08	2.38434e+08	2.28226e+08	386.326	386.326	386.326	386.326	386.326	10.274	10.249	10.075	10.313	10.327	10.291	0.0117258	0.0117258	0.262653	0.0117258	0.0117258	0.0117258
DG(19:2p)+NH4	DG(19:2p)+NH4	DG	(19:2p)	384.311	C22 H42 O4 N1	8.39509e+06	4.80564e+06	3.51212e+06	6.64447e+06	9.20723e+06	3.90265e+06	384.311	384.311	384.311	384.311	384.311	3.014	3.168	3.237	3.068	3.067	3.186	0.0117873	0.0117873	0.0117873	0.0117873	0.0117873	0.0117873
DG(21:2e)+NH4	DG(21:2e)+NH4	DG	(21:2e)	414.358	C24 H48 O4 N1	6.63428e+06	7.25526e+06	4.48678e+06	5.36057e+06	135771	5.32091e+06	414.358	414.358	414.358	414.358	414.358	12.836	12.84	12.878	12.903	12.781	12.88	0.0109326	0.0109326	0.0109326	0.0109326	0.0109326	0.0109326
DG(24:4)+NH4	DG(24:4)+NH4	DG	(24:4)	466.353	C27 H48 O5 N1	1.89578e+06	1.65073e+06	1.84427e+06	557274	2931.71	2.23687e+06	466.353	466.353	466.353	466.353	466.353	9.66	9.667	9.679	9.621	9.533	9.679	0.00100782	0.00100782	0.00100782	0.00100782	0.00100782	0.00100782
DG(26:3p)+H	DG(26:3p)+H	DG	(26:3p)	463.378	C29 H51 O4	1.06633e+07	7.22882e+06	8.27765e+06	1.29429e+06	8.43472e+06	7.4093e+06	463.378	463.378	463.378	463.378	463.378	14.937	14.929	14.968	14.868	15.02	14.971	0.402414	0.00761797	0.00761797	0.464998	0.00761797	1.01746
DG(26:3p)+NH4	DG(26:3p)+NH4	DG	(26:3p)	480.405	C29 H54 O4 N1	1.93441e+07	1.84594e+07	1.76532e+07	1.24271e+07	1.52775e+07	1.9282e+07	480.405	480.405	480.405	480.405	480.405	14.911	14.93	14.966	14.988	15.006	15.268	0.334156	0.00942955	0.00942955	0.00942955	0.00942955	0.619207
DG(26:4)+H	DG(26:4)+H	DG	(26:4)	477.357	C29 H49 O5	732917	671161	562461	179701	800305	545399	477.357	477.357	477.357	477.357	477.357	5.361	5.385	5.337	5.337	5.431	5.358	0.00307945	0.00307945	0.00307945	0.00307945	0.00307945	0.00307945
DG(26:4e)+NH4	DG(26:4e)+NH4	DG	(26:4e)	480.405	C29 H54 O4 N1	1.73908e+07	1.58714e+07	1.85795e+07	1.0149e+07	1.33126e+07	1.31708e+07	480.405	480.405	480.405	480.405	480.405	14.912	14.93	14.969	14.988	15.009	14.959	0.00942955	0.00942955	1.18136	0.00942955	0.00942955	0.00942955
DG(14:0/14:0)+NH4	DG(28:0)+NH4	DG	(14:0/14:0)	530.478	C31 H64 O5 N1	8.14914e+06	1.17316e+07	8.65244e+06	7.71239e+06	2.45152e+07	1.48057e+07	530.478	530.478	530.477	530.482	530.478	19.537	19.615	19.611	19.47	19.648	19.583	0.000885994	0.000885994	1.03957	6.96642	0.751266	0.813361
DG(16:1/12:0)+NH4	DG(28:1)+NH4	DG	(16:1/12:0)	528.462	C31 H62 O5 N1	15570.9	6.31603e+06	2.35601e+06	6.28354e+06	9.1478e+06	2.45183e+06	528.462	528.462	528.462	528.462	528.463	17.929	17.868	17.894	17.883	17.928	17.933	0.000889373	0.000889373	0.000889373	0.000889373	1.99358	0.000889373
DG(16:0/14:0)+NH4	DG(30:0)+NH4	DG	(16:0/14:0)	558.509	C33 H68 O5 N1	8.36519e+07	7.31977e+07	8.80353e+07	1.13845e+08	1.3755e+08	1.39244e+08	558.509	558.509	558.51	558.509	558.509	21.136	21.211	21.249	21.284	21.279	21.206	0.203166	0.353566	0.722513	0.307121	0.609605	0.244454
DG(16:1/14:0)+NH4	DG(30:1)+NH4	DG	(16:1/14:0)	556.494	C33 H66 O5 N1	2.17913e+07	3.7789e+07	3.3356e+07	2.36119e+07	3.84524e+07	3.96206e+07	556.494	556.493	556.493	556.494	556.494	19.351	19.448	19.452	19.481	19.501	19.43	0.0943946	0.561498	0.742992	0.184243	0.622703	0.218385
DG(16:1/14:1)+NH4	DG(30:2)+NH4	DG	(16:1/14:1)	554.478	C33 H64 O5 N1	4.49475e+06	1.5792e+06	6.17882e+06	8.79399e+06	7.13399e+06	6.27607e+06	554.478	554.478	554.478	554.479	554.478	17.964	17.942	18.052	18.091	18.087	18.029	0.000847644	0.150538	0.000847644	1.7269	0.000847644	0.000847644
DG(15:0/16:0)+NH4	DG(31:0)+NH4	DG	(15:0/16:0)	572.525	C34 H70 O5 N1	4.12243e+07	4.2979e+07	4.59408e+07	5.91915e+07	5.36831e+07	5.06965e+07	572.525	572.525	572.525	572.525	572.525	22.391	22.47	22.507	22.553	22.554	22.437	0.240217	0.619239	0.413135	0.0846601	0.474163	0.119698
DG(15:0/16:1)+NH4	DG(31:1)+NH4	DG	(15:0/16:1)	570.509	C34 H68 O5 N1	6.6167e+06	272561	92366.6	566137	0	1.99418e+06	570.509					20.229	20.237	20.222	20.212	20.199	20.264	0.419748	1000000	1000000	1000000	1000000	1000000
DG(16:0/16:0)+NH4	DG(32:0)+NH4	DG	(16:0/16:0)	586.541	C35 H72 O5 N1	9.6812e+08	1.10822e+09	1.09717e+09	1.51365e+09	1.57428e+09	1.35025e+09	586.54	586.54	586.541	586.54	586.54	23.319	23.421	23.468	23.495	23.505	23.388	0.12185	0.152538	0.178214	0.350308	0.527619	0.111621
DG(16:0/16:0)+H	DG(32:0)+H	DG	(16:0/16:0)	569.514	C35 H69 O5	9.90122e+06	961277	7.88443e+06	1.44372e+07	1.73929e+07	1.31785e+07	569.514	569.513	569.514	569.513	569.514	23.351	23.321	23.481	23.481	23.512	23.399	0.00258115	2.33615	0.00258115	1.58463	0.00258115	0.0342924
DG(32:0p)+NH4	DG(32:0p)+NH4	DG	(32:0p)	570.546	C35 H72 O4 N1	1.92593e+08	1.96e+08	1.89604e+08	1.88079e+08	2.37168e+08	2.01255e+08	570.546	570.545	570.546	570.545	570.545	22.992	23.075	23.138	23.169	23.171	23.068	0.00793977	0.559938	0.775626	0.596745	1.33989	0.68098
DG(16:0/16:1)+NH4	DG(32:1)+NH4	DG	(16:0/16:1)	584.525	C35 H70 O5 N1	5.35305e+08	4.87388e+08	5.48549e+08	5.06577e+08	4.84632e+08	5.289e+08	584.525	584.525	584.525	584.525	584.524	21.166	21.249	21.279	21.317	21.312	21.235	0.433634	0.536282	0.0469954	0.365203	0.854489	0.224918
DG(16:0/16:1)+H	DG(32:1)+H	DG	(16:0/16:1)	567.498	C35 H67 O5	4.17322e+06	1.75063e+06	1.32457e+06	2.48815e+06	16410.8	1.89027e+06	567.498	567.498	567.498	567.498	567.498	21.194	21.322	21.256	21.371	21.342	21.245	0.00259032	0.00259032	0.00259032	0.00259032	0.00259032	0.00259032
DG(32:1p)+H	DG(32:1p)+H	DG	(32:1p)	551.503	C35 H67 O4	38487.4	2.55415e+07	2.9157e+07	4.09757e+07	4.09211e+07	4.61984e+07	551.502	551.503	551.501	551.502	551.501	22.831	23.139	23.471	23.206	23.224	23.1	3.04526	1.11961	4.34715	2.70256	3.45686	3.43329
DG(16:1/16:1)+NH4	DG(32:2)+NH4	DG	(16:1/16:1)	582.509	C35 H68 O5 N1	2.04621e+07	1.05443e+08	9.69366e+07	3.09127e+07	9.61292e+07	1.78346e+08	582.51	582.509	582.509	582.51	582.509	19.443	19.662	19.736	19.562	19.774	19.679	0.727079	0.412818	0.565605	0.514206	0.428371	1.84294
DG(32:2p)+H	DG(32:2p)+H	DG	(32:2p)	549.488	C35 H65 O4	3.43444e+07	3.01635e+07	3.80349e+07	4.94465e+07	3.4039e+07	3.06036e+07	549.485	549.486	549.485	549.486	549.486	21.16	21.23	21.268	21.574	21.321	21.247	5.22572	3.93907	5.28578	2.63604	3.81896	2.88718
DG(16:0/17:0)+NH4	DG(33:0)+NH4	DG	(16:0/17:0)	600.556	C36 H74 O5 N1	7.30237e+06	9.26702e+07	8.00762e+07	2.93123e+07	9.22455e+07	7.38081e+07	600.556	600.556	600.556	600.556	600.556	23.367	24.325	24.358	23.765	24.41	24.298	0.961559	0.17239	0.0258594	0.526962	0.235565	0.287184
DG(17:1/16:0)+NH4	DG(33:1)+NH4	DG	(17:1/16:0)	598.541	C36 H72 O5 N1	1.16845e+08	1.52501e+08	1.11503e+08	1.15052e+08	4.60314e+07	7.58786e+07	598.54	598.54	598.541	598.54	598.54	22.082	22.083	22.18	22.167	22.042	22.124	0.51537	0.493651	0.0894342	0.550456	0.836151	0.26309
DG(18:0/16:0)+NH4	DG(34:0)+NH4	DG	(18:0/16:0)	614.572	C37 H76 O5 N1	5.73509e+08	5.00995e+08	5.80886e+08	6.00779e+08	6.0131e+08	5.5876e+08	614.572	614.572	614.572	614.572	614.572	24.741	24.821	24.856	24.876	24.897	24.788	0.0757113	0.479244	0.166734	0.16348	0.31155	0.122801
DG(34:0p)+NH4	DG(34:0p)+NH4	DG	(34:0p)	598.577	C37 H76 O4 N1	6.67023e+08	6.90746e+08	6.48351e+08	5.79368e+08	7.1042e+08	6.36311e+08	598.577	598.577	598.577	598.577	598.577	24.652	24.737	24.754	24.782	24.79	24.703	0.1195	0.690855	0.00756795	0.00756795	0.00756795	0.355059
DG(16:0/18:1)+NH4	DG(34:1)+NH4	DG	(16:0/18:1)	612.556	C37 H74 O5 N1	4.38717e+09	4.72831e+09	4.84549e+09	9.83694e+08	3.57594e+09	3.08749e+09	612.556	612.556	612.556	612.556	612.556	23.221	23.31	23.352	23.146	23.394	23.278	0.572143	0.0873879	0.111875	0.162483	0.851302	0.403996
DG(16:0/18:1)+H	DG(34:1)+H	DG	(16:0/18:1)	595.53	C37 H71 O5	2.49647e+07	3.27208e+07	2.76244e+07	1.40993e+07	1.89397e+07	2.72334e+07	595.529	595.529	595.529	595.53	595.529	23.224	23.323	23.341	23.387	23.393	23.323	1.36428	1.50197	1.40962	0.00246839	0.924337	0.00246839
DG(34:1p)+NH4	DG(34:1p)+NH4	DG	(34:1p)	596.561	C37 H74 O4 N1	4.52553e+07	4.4894e+07	4.38839e+07	4.2315e+07	4.65038e+07	4.60925e+07	596.561	596.561	596.561	596.561	596.561	22.877	22.939	23.025	23.017	23.056	22.928	0.684708	0.275697	0.364539	0.0041404	1.1088	1.26302
DG(34:1p)+H	DG(34:1p)+H	DG	(34:1p)	579.535	C37 H71 O4	4.52195e+07	3.38854e+07	6.26682e+07	372950	5.85174e+07	5.68802e+07	579.533	579.533	579.533	579.533	579.532	24.746	24.824	24.848	24.725	24.896	24.785	3.24824	2.31991	3.0895	2.95663	4.4285	3.60198
DG(16:1/18:1)+NH4	DG(34:2)+NH4	DG	(16:1/18:1)	610.541	C37 H72 O5 N1	3.51986e+08	1.03282e+09	1.13218e+09	9.6058e+08	9.15794e+08	7.92412e+08	610.54	610.54	610.54	610.54	610.54	21.169	21.417	21.448	21.479	21.486	21.394	0.588773	1.04902	0.488862	0.454466	0.352917	0.359567
DG(34:2e)+NH4	DG(34:2e)+NH4	DG	(34:2e)	596.561	C37 H74 O4 N1	3.24134e+07	3.25127e+07	4.25198e+07	3.03401e+07	5.26416e+07	3.0278e+07	596.561	596.561	596.562	596.561	596.561	23.288	23.393	23.426	23.456	23.42	23.362	0.409799	0.423309	1.06532	0.788637	0.644477	0.433267
DG(34:2p)+H	DG(34:2p)+H	DG	(34:2p)	577.519	C37 H69 O4	3.87057e+06	2.67619e+07	6.71152e+06	3.23749e+06	3.81887e+07	5.71808e+06	577.517	577.518	577.519	577.52	577.52	20.919	21.132	21.055	21.068	21.142	20.964	3.24053	1.56267	0.00611235	2.14457	2.38525	4.17557
DG(34:2p)+H	DG(34:2p)+H	DG	(34:2p)	577.519	C37 H69 O4	7.79558e+07	8.60518e+07	1.04405e+08	5.53193e+07	6.92091e+07	6.67736e+07	577.519	577.519	577.516	577.519	577.519	23.215	23.071	23.109	23.141	23.155	23.281	0.00611235	0.00611235	4.94784	0.00611235	0.00611235	0.00611235
DG(34:2p)+H	DG(34:2p)+H	DG	(34:2p)	577.519	C37 H69 O4	2.07372e+07	2.81331e+07	2.79512e+07	3.72243e+07	3.54787e+07	3.19609e+07		577.519	577.519	577.519	577.519	24.755	24.852	24.895	24.918	24.933	24.836	1000000	0.00611235	0.00611235	0.00611235	0.00611235	0.00611235
DG(16:1/18:2)+NH4	DG(34:3)+NH4	DG	(16:1/18:2)	608.525	C37 H70 O5 N1	8.80045e+07	8.0616e+07	1.12891e+08	9.31846e+07	9.45055e+07	1.01186e+08	608.524	608.525	608.525	608.525	608.524	19.915	19.968	20.015	20.037	20.045	19.974	0.888164	0.22262	0.101015	0.106043	1.25462	0.151958
DG(16:0/18:3)+NH4	DG(34:3)+NH4	DG	(16:0/18:3)	608.525	C37 H70 O5 N1	1.20496e+07	1.76203e+07	1.63959e+07	1.11336e+07	2.32755e+06	1.1802e+07	608.525	608.525	608.525	608.525	608.525	20.653	20.724	20.77	20.798	20.821	20.715	0.000772359	0.000772359	0.962212	0.000772359	0.000772359	0.000772359
DG(16:0/18:3)+H	DG(34:3)+H	DG	(16:0/18:3)	591.498	C37 H67 O5	2.75633e+07	3.01547e+07	3.07223e+07	4.81221e+07	4.66853e+07	4.83265e+07	591.496	591.496	591.496	591.498	591.498	23.324	23.437	23.479	23.523	23.533	23.395	4.38627	4.58745	3.80638	0.00248521	0.00248521	4.29836
DG(34:3p)+H	DG(34:3p)+H	DG	(34:3p)	575.503	C37 H67 O4	1.6833e+07	1.43168e+07	1.8275e+07	1.62252e+07	1.38172e+07	1.50638e+07	575.503	575.503	575.503	575.503	575.503	17.823	17.849	17.905	17.903	17.913	17.865	1.23626	0.00613376	0.00613376	0.00613376	0.00613376	0.00613376
DG(34:3p)+H	DG(34:3p)+H	DG	(34:3p)	575.503	C37 H67 O4	50624.9	6.1849e+06	1.09642e+07	5.25439e+06	3.17431e+06	914563	575.503	575.507	575.504	575.502	575.502	19.328	19.231	19.304	19.319	19.312	19.335	0.00613376	6.10862	1.56303	2.7028	1.63069	0.00613376
DG(34:3p)+H	DG(34:3p)+H	DG	(34:3p)	575.503	C37 H67 O4	5.72934e+06	1.53944e+07	2.78834e+07	1.74353e+07	1.08025e+07	8.17841e+06	575.503	575.503	575.503	575.503	575.503	21.313	21.247	21.29	21.298	21.277	21.391	0.00613376	0.00613376	0.00613376	0.00613376	0.00613376	0.00613376
DG(14:0/20:4)+NH4	DG(34:4)+NH4	DG	(14:0/20:4)	606.509	C37 H68 O5 N1	42069.6	7.64847e+06	7.44328e+06	2.02213e+07	7.99978e+06	12987.4	606.509	606.509	606.509	606.509	606.509	19.552	19.462	19.53	19.526	19.502	19.585	0.000774927	0.000774927	0.000774927	0.332279	0.000774927	0.000774927
DG(18:0/17:0)+NH4	DG(35:0)+NH4	DG	(18:0/17:0)	628.587	C38 H78 O5 N1	8.23635e+07	7.51605e+07	1.8914e+07	3.3128e+07	1.59338e+07	3.75393e+07	628.587	628.588	628.587	628.587	628.587	25.385	25.242	25.185	25.447	25.218	25.372	0.606869	0.242655	0.142335	0.110518	0.656186	0.353921
DG(17:0/18:1)+NH4	DG(35:1)+NH4	DG	(17:0/18:1)	626.572	C38 H76 O5 N1	1.85567e+08	1.01827e+08	1.2353e+08	1.05158e+07	4.95944e+07	1.12552e+08	626.572	626.573	626.572	626.572	626.571	23.78	23.781	23.842	23.455	23.873	23.868	0.46847	1.20582	0.375903	0.837143	1.67175	0.787571
DG(17:1/18:1)+NH4	DG(35:2)+NH4	DG	(17:1/18:1)	624.556	C38 H74 O5 N1	5.49194e+07	1.55753e+08	5.64092e+07	3.99132e+07	2.81528e+07	1.02048e+08	624.556	624.556	624.557	624.556	624.556	22.102	22.29	22.188	22.22	22.207	22.268	0.790113	0.50351	0.679731	0.778905	0.389829	0.629999
DG(17:1/18:2)+NH4	DG(35:3)+NH4	DG	(17:1/18:2)	622.541	C38 H72 O5 N1	5.93779e+06	5.74503e+06	34038.1	28450.4	9532.79	1.82931e+06	622.54	622.54	622.54	622.54	622.54	20.71	20.823	20.71	20.772	20.72	20.746	0.000754971	0.000754971	0.000754971	0.000754971	0.000754971	0.000754971
DG(17:0/18:3)+H	DG(35:3)+H	DG	(17:0/18:3)	605.514	C38 H69 O5	2.20261e+06	4.67079e+06	4.47854e+06	4.47734e+06	3.08905e+06	5.23222e+06		605.514	605.514	605.514		24.225	24.311	24.351	24.37	24.397	24.262	1000000	0.00242769	0.00242769	0.00242769	1000000	3.97261
DG(20:0/16:0)+NH4	DG(36:0)+NH4	DG	(20:0/16:0)	642.603	C39 H80 O5 N1	1.64235e+08	1.54494e+08	1.43817e+08	1.89035e+08	1.71828e+08	1.8053e+08	642.603	642.603	642.603	642.603	642.603	24.944	25.024	25.051	25.077	25.097	25.003	0.490925	0.176579	0.0007314	0.0007314	0.0007314	0.367988
DG(18:0/18:0)+NH4	DG(36:0)+NH4	DG	(18:0/18:0)	642.603	C39 H80 O5 N1	7.97296e+08	6.45747e+08	8.13885e+08	8.83305e+08	8.44003e+08	7.73081e+08	642.603	642.603	642.603	642.603	642.603	25.775	25.833	25.862	25.883	25.888	25.81	0.7368	0.00539991	0.713457	0.29796	0.447352	0.934434
DG(36:1)+NH4	DG(36:1)+NH4	DG	(36:1)	640.587	C39 H78 O5 N1	4.58801e+08	4.30689e+08	5.05454e+08	4.24699e+08	3.55933e+08	4.05242e+08	640.587	640.587	640.587	640.587	640.587	23.229	23.33	23.349	23.391	23.405	23.29	0.000733702	0.000733702	0.000733702	0.000733702	0.77034	0.0553711
DG(18:0/18:1)+NH4	DG(36:1)+NH4	DG	(18:0/18:1)	640.587	C39 H78 O5 N1	5.08892e+08	5.01108e+08	4.97562e+08	3.61735e+08	4.96705e+08	4.35092e+08	640.587	640.587	640.587	640.588	640.587	24.694	24.77	24.802	24.83	24.84	24.738	0.28797	0.06327	0.0507815	0.628376	0.000733702	0.000733702
DG(36:1p)+NH4	DG(36:1p)+NH4	DG	(36:1p)	624.593	C39 H78 O4 N1	6.95981e+07	5.86157e+07	6.10286e+07	4.30861e+07	4.43045e+07	4.26417e+07	624.592	624.593	624.593	624.593	624.592	24.556	24.645	24.696	24.723	24.742	24.635	0.348179	0.092108	0.284233	0.019965	0.327365	0.00725273
DG(36:1p)+H	DG(36:1p)+H	DG	(36:1p)	607.566	C39 H75 O4	8.63633e+07	6.97397e+07	8.2253e+07	7.20336e+07	8.0909e+07	9.0091e+07	607.564	607.564	607.564	607.564	607.564	25.782	25.835	25.862	25.883	25.89	25.809	3.92627	3.57569	3.94767	3.82587	3.65964	4.0777
DG(36:2)+NH4	DG(36:2)+NH4	DG	(36:2)	638.572	C39 H76 O5 N1	2.03784e+07	8.36334e+06	2.88539e+07	1.31948e+07	7.25282e+06	2.05757e+07	638.572	638.572	638.572	638.572	638.572	21.174	21.265	21.424	21.289	21.28	21.209	0.000736018	0.000736018	0.000736018	0.000736018	0.000736018	0.000736018
DG(18:1/18:1)+NH4	DG(36:2)+NH4	DG	(18:1/18:1)	638.572	C39 H76 O5 N1	1.56711e+09	2.42418e+09	2.63499e+09	4.0268e+08	1.28099e+09	1.43958e+09	638.572	638.572	638.572	638.572	638.572	23.151	23.23	23.288	23.098	23.319	23.215	0.238861	0.362481	0.105752	0.171429	0.453308	0.212145
DG(36:2p)+H	DG(36:2p)+H	DG	(36:2p)	605.55	C39 H73 O4	3.03132e+07	2.91001e+07	3.76867e+07	3.19367e+07	3.82136e+07	3.61316e+07	605.55	605.552	605.552	605.553	605.551	22.761	22.858	22.902	22.949	22.939	22.791	0.0636281	2.14108	2.85613	4.3688	0.521063	3.68513
DG(18:1/18:2)+NH4	DG(36:3)+NH4	DG	(18:1/18:2)	636.556	C39 H74 O5 N1	1.76085e+08	3.10033e+08	3.24459e+08	3.34491e+08	1.61417e+08	2.22048e+08	636.556	636.556	636.556	636.556	636.557	21.657	21.718	21.742	21.852	21.771	21.659	0.457886	0.134269	0.181492	0.561569	1.21047	0.0258736
DG(18:0/18:3)+NH4	DG(36:3)+NH4	DG	(18:0/18:3)	636.556	C39 H74 O5 N1	1.04626e+07	1.51586e+07	1.41441e+07	1.14609e+07	1.08535e+07	1.60073e+07	636.556	636.556	636.556	636.556	636.555	22.532	22.624	22.621	22.664	22.701	22.592	0.632262	0.000738348	0.000738348	0.000738348	1.44602	0.000738348
DG(16:0/20:3)+H	DG(36:3)+H	DG	(16:0/20:3)	619.53	C39 H71 O5	2.67542e+07	3.77338e+07	2.96158e+07	3.72149e+07	3.92789e+07	3.98147e+07	619.53	619.527	619.527	619.53	619.527	24.946	25.028	25.062	25.085	25.098	25	0.00237277	4.39441	3.98443	0.00237277	4.67204	4.58165
DG(36:3p)+H	DG(36:3p)+H	DG	(36:3p)	603.535	C39 H71 O4	1.54024e+06	2.23695e+07	2.17744e+07	2.20504e+07	1.81279e+07	1.45947e+06	603.535	603.535	603.535	603.535	603.533	19.642	19.463	19.522	19.548	19.572	19.674	0.00584888	0.00584888	0.00584888	0.00584888	2.10671	0.00584888
DG(36:3p)+H	DG(36:3p)+H	DG	(36:3p)	603.535	C39 H71 O4	2.20614e+06	1.16006e+07	24386316	2.42943e+07	8.97793e+06	2.36224e+07	603.535	603.536	603.534	603.537	603.535	21.006	21.023	20.953	21.026	21.022	20.938	0.875724	2.24101	0.827575	3.86644	0.00584888	5.2483
DG(36:3p)+H	DG(36:3p)+H	DG	(36:3p)	603.535	C39 H71 O4	3.77632e+07	2.41001e+07	2.60597e+07	3.05685e+07	1.97055e+07	1.58684e+07	603.535	603.535	603.535	603.535	603.535	22.945	23.222	23.291	23.348	23.307	23.223	0.00584888	0.00584888	0.00584888	0.00584888	0.00584888	0.00584888
DG(18:2/18:2)+NH4	DG(36:4)+NH4	DG	(18:2/18:2)	634.541	C39 H72 O5 N1	2.93617e+07	4.41253e+07	4.53111e+07	3.83941e+07	4.0268e+07	3.90224e+07	634.54	634.54	634.54	634.54	634.541	20.24	20.297	20.333	20.325	20.354	20.281	0.689428	0.440429	0.823383	0.000740694	0.128487	0.36803
DG(16:0/20:4)+NH4	DG(36:4)+NH4	DG	(16:0/20:4)	634.541	C39 H72 O5 N1	2.43802e+07	2.16538e+07	2.79606e+07	1.94909e+07	1.42715e+07	3.34983e+07	634.54	634.541	634.54	634.541	634.54	21.01	21.062	21.096	21.16	21.185	21.041	0.571232	0.407429	0.312778	0.495682	0.615359	1.78156
DG(18:1/18:3)+H	DG(36:4)+H	DG	(18:1/18:3)	617.514	C39 H69 O5	8.75124e+07	5.86283e+07	5.69272e+07	6.19436e+07	5.69845e+07	5.53455e+07	617.514	617.514	617.514	617.514	617.514	23.22	23.079	23.103	23.146	23.148	23.042	0.00238051	0.00238051	0.00238051	0.00238051	0.00238051	0.00238051
DG(36:4e)+NH4	DG(36:4e)+NH4	DG	(36:4e)	620.561	C39 H74 O4 N1	1.39121e+07	1.54675e+07	1.9791e+07	59680.9	1.19996e+06	9.6058e+06	620.561	620.561	620.561	620.561	620.561	22.839	22.917	22.98	22.872	22.935	22.913	0.00729984	0.00729984	0.00729984	0.00729984	0.887052	0.00729984
DG(16:1/20:4)+NH4	DG(36:5)+NH4	DG	(16:1/20:4)	632.525	C39 H70 O5 N1	2.34125e+06	1.23542e+07	1.42944e+07	4.58572e+06	1.41043e+07	3.78693e+06	632.525	632.525	632.525	632.525	632.525	19.405	19.528	19.402	19.366	19.576	19.413	0.000743054	0.000743054	0.000743054	0.000743054	0.000743054	0.000743054
DG(16:0/20:5)+NH4	DG(36:5)+NH4	DG	(16:0/20:5)	632.525	C39 H70 O5 N1	4.29743e+06	9.14558e+06	1.0524e+07	1.16658e+07	5.13197e+06	666474	632.525	632.525	632.525	632.526	632.525	20.048	20.125	20.155	20.198	20.164	20.202	0.000743054	0.000743054	0.000743054	1.59129	0.000743054	0.000743054
DG(37:0)+NH4	DG(37:0)+NH4	DG	(37:0)	656.619	C40 H82 O5 N1	8.15444e+06	6.60932e+06	8.90688e+06	1.32332e+07	9.73791e+06	1.75484e+07	656.619	656.619	656.619	656.619	656.619	25.322	25.406	25.402	25.425	25.451	25.384	0.000715788	0.000715788	0.000715788	0.000715788	0.000715788	0.944947
DG(37:1)+NH4	DG(37:1)+NH4	DG	(37:1)	654.603	C40 H80 O5 N1	5.33109e+07	1.89208e+07	1.69201e+07	1.39837e+07	6.82567e+06	1.46832e+07	654.603	654.603	654.603	654.603	654.603	23.786	23.808	23.841	23.867	23.927	23.755	0.153482	0.000717992	0.000717992	0.20695	0.000717992	0.000717992
DG(19:0/18:1)+NH4	DG(37:1)+NH4	DG	(19:0/18:1)	654.603	C40 H80 O5 N1	2.19435e+07	2.55416e+07	2.16088e+07	1.6635e+07	3.39672e+07	1.76549e+07	654.603	654.603	654.603	654.603	654.602	25.4	25.462	25.485	25.509	25.479	25.447	0.000717992	0.804258	0.0755725	0.000717992	0.93258	0.000717992
DG(19:1/18:1)+NH4	DG(37:2)+NH4	DG	(19:1/18:1)	652.587	C40 H78 O5 N1	2.13484e+07	1.29447e+07	1.27598e+07	7.82036e+06	8.43996e+06	1.52186e+07	652.587	652.588	652.587	652.587	652.587	23.95	23.836	23.852	23.914	23.942	23.993	0.0605743	0.728684	0.0911295	0.301063	0.66883	0.224445
DG(17:0/20:4)+H	DG(37:4)+H	DG	(17:0/20:4)	631.53	C40 H71 O5	29856	7.23036e+06	8.62424e+06	6.29111e+06	6.3664e+06	4.5716e+06	631.53	631.53	631.528	631.53	631.526	24.302	24.26	24.284	24.319	24.313	24.206	0.00232768	0.00232768	3.10115	0.00232768	5.09473	3.79787
DG(18:0/20:0)+NH4	DG(38:0)+NH4	DG	(18:0/20:0)	670.634	C41 H84 O5 N1	7.47365e+07	6.92473e+07	7.19358e+07	7.37448e+07	7.84472e+07	7.5416e+07	670.634	670.634	670.635	670.634	670.634	26.465	26.528	26.532	26.539	26.564	26.489	0.0276306	0.111044	0.202092	0.471896	0.0112282	0.252701
DG(20:0/18:1)+NH4	DG(38:1)+NH4	DG	(20:0/18:1)	668.619	C41 H82 O5 N1	5.45294e+07	6.11539e+07	1.70776e+08	5.58858e+07	6.97401e+07	5.4204e+07	668.617	668.618	668.618	668.617	668.617	25.711	25.776	25.909	25.81	25.823	25.754	2.57167	0.377599	1.75806	2.0497	2.79602	3.0398
DG(38:2)+NH4	DG(38:2)+NH4	DG	(38:2)	666.603	C41 H80 O5 N1	3.02368e+07	2.05181e+07	3.11535e+08	2.2569e+08	1.51234e+08	1.02946e+08	666.603	666.603	666.603	666.603	666.603	23.629	23.7	23.251	23.274	23.271	23.012	0.672769	0.326326	0.327826	0.000705067	0.000705067	0.521345
DG(20:1/18:1)+NH4	DG(38:2)+NH4	DG	(20:1/18:1)	666.603	C41 H80 O5 N1	4.59004e+07	1.59158e+08	4.0904e+07	1.16004e+08	3.98957e+07	1.12865e+08	666.603	666.603	666.604	666.603	666.603	24.538	24.778	24.648	24.835	24.679	24.743	0.219816	0.000705067	0.611353	0.324736	0.771779	0.410244
DG(18:0/20:3)+NH4	DG(38:3)+NH4	DG	(18:0/20:3)	664.587	C41 H78 O5 N1	2.43162e+07	3.8763e+07	2.69559e+07	2.41068e+07	1.72921e+07	2.6781e+07	664.587	664.588	664.588	664.587	664.587	23.34	23.436	23.485	23.513	23.513	23.783	0.340768	0.721545	0.313774	0.0399195	0.224906	0.253496
DG(18:0/20:3)+H	DG(38:3)+H	DG	(18:0/20:3)	647.561	C41 H75 O5	1.3797e+07	1.06305e+07	1.38709e+07	1.85152e+07	2.02189e+07	1.79208e+07	647.561	647.561	647.561	647.561	647.558	25.92	25.991	25.996	26.035	26.031	25.964	0.00227006	0.00227006	0.00227006	0.00227006	4.49606	4.78483
DG(18:1/20:3)+NH4	DG(38:4)+NH4	DG	(18:1/20:3)	662.572	C41 H76 O5 N1	1.84548e+07	8.31939e+07	3.78455e+07	6.6252e+07	6.32512e+07	3.43597e+07	662.571	662.572	662.572	662.572	662.571	21.848	22.135	21.975	22.15	22.197	21.927	0.687427	0.215026	0.423396	0.560739	0.901744	0.20597
DG(18:0/20:4)+NH4	DG(38:4)+NH4	DG	(18:0/20:4)	662.572	C41 H76 O5 N1	1.8488e+08	2.9916e+08	3.25022e+08	2.08169e+08	2.23727e+08	1.94338e+08	662.571	662.572	662.572	662.572	662.571	23.101	23.181	23.231	23.26	23.276	23.166	0.589325	0.000709357	0.26945	0.0957934	0.921364	0.458018
DG(18:1/20:4)+NH4	DG(38:5)+NH4	DG	(18:1/20:4)	660.556	C41 H74 O5 N1	1.28945e+08	1.58225e+08	1.19316e+07	4.62545e+06	1.26134e+07	1.10139e+07	660.556	660.556	660.556	660.556	660.556	21.168	21.236	21.044	21.031	21.126	21.034	0.736455	0.430743	0.465562	0.952939	0.840913	0.152099
DG(38:5)+NH4	DG(38:5)+NH4	DG	(38:5)	660.556	C41 H74 O5 N1	4.71249e+06	1.12512e+07	1.5322e+07	1.23245e+07	1.45987e+07	4.19767e+06	660.556	660.556	660.556	660.554	660.556	21.895	21.965	21.989	22.027	22.032	21.928	0.000711522	0.000711522	0.000711522	3.66732	0.000711522	0.000711522
DG(18:1/20:4)+H	DG(38:5)+H	DG	(18:1/20:4)	643.53	C41 H71 O5	4.41584e+07	4.2055e+07	2.68602e+07	2.62155e+07	2.32454e+07	5.04946e+07	643.527	643.527	643.527	643.527	643.527	23.106	23.198	23.088	23.101	23.11	23.195	4.12797	4.48693	4.17303	4.4574	4.81325	0.00228428
DG(38:5p)+NH4	DG(38:5p)+NH4	DG	(38:5p)	644.561	C41 H74 O4 N1	1.45826e+07	1.42466e+07	1.21359e+07	4.36939e+06	4.67156e+06	8.47078e+06	644.561	644.561	644.561	644.561	644.561	22.52	22.601	22.645	22.654	22.666	22.582	0.00702804	0.00702804	0.00702804	0.00702804	0.00702804	0.00702804
DG(16:0/22:6)+NH4	DG(38:6)+NH4	DG	(16:0/22:6)	658.541	C41 H72 O5 N1	5.94733e+06	8.01636e+06	1.4159e+07	1.02223e+07	6.27637e+06	7.81846e+06	658.54	658.54	658.54	658.54	658.54	20.026	20.082	20.144	20.163	20.166	20.061	0.0007137	0.0007137	0.0007137	0.0007137	0.0007137	0.0007137
DG(38:6p)+NH4	DG(38:6p)+NH4	DG	(38:6p)	642.546	C41 H72 O4 N1	8.76869e+06	1.17715e+07	1.52338e+07	8.01719e+06	8.31027e+06	2.17645e+06	642.546	642.546	642.546	642.546	642.546	21.895	21.938	21.977	22.004	22.005	21.926	0.00705008	0.00705008	0.00705008	0.00705008	0.00705008	0.00705008
DG(16:0/24:0)+NH4	DG(40:0)+NH4	DG	(16:0/24:0)	698.666	C43 H88 O5 N1	1.56209e+08	1.54069e+08	1.52514e+08	1.25837e+08	1.40948e+08	1.28073e+08	698.666	698.665	698.665	698.665	698.665	26.942	26.987	26.994	27.012	27.019	26.956	0.000672711	0.775006	0.733498	0.813651	0.422906	0.852296
DG(16:0/24:1)+NH4	DG(40:1)+NH4	DG	(16:0/24:1)	696.65	C43 H86 O5 N1	2.14248e+08	2.24921e+08	2.27746e+08	1.55495e+08	2.02398e+08	1.63979e+08	696.651	696.65	696.65	696.65	696.65	26.448	26.481	26.519	26.502	26.498	26.458	0.663934	0.226039	0.0610493	0.256183	0.0236417	0.0365607
DG(40:2)+NH4	DG(40:2)+NH4	DG	(40:2)	694.634	C43 H84 O5 N1	2.59644e+07	2.28452e+07	2.36784e+07	9.79021e+06	2.02666e+07	1.8095e+07	694.634	694.634	694.634	694.634	694.634	24.695	24.769	24.801	24.68	24.816	24.735	0.000676615	0.000676615	0.000676615	0.000676615	0.000676615	0.000676615
DG(16:1/24:1)+NH4	DG(40:2)+NH4	DG	(16:1/24:1)	694.634	C43 H84 O5 N1	5.76665e+07	8.17334e+07	7.85395e+07	6.63197e+07	6.89649e+07	5.40695e+07	694.634	694.634	694.634	694.634	694.634	25.697	25.754	25.78	25.799	25.808	25.72	0.567881	0.772306	0.111526	1.14084	0.100009	1.57129
DG(40:3)+NH4	DG(40:3)+NH4	DG	(40:3)	692.619	C43 H82 O5 N1	7.4399e+06	1.34688e+07	1.28068e+07	8.8701e+06	7.33305e+06	8.82692e+06	692.619	692.619	692.619	692.618	692.619	23.897	23.992	23.848	23.876	23.887	23.958	0.000678584	0.000678584	0.37904	0.827974	0.360184	0.142171
DG(40:4)+NH4	DG(40:4)+NH4	DG	(40:4)	690.603	C43 H80 O5 N1	63380.6	2.85595e+07	3.66065e+07	2.9977e+07	2.41414e+07	2.93143e+07	690.603	690.603	690.603	690.602	690.602	23.302	23.168	23.208	23.245	23.253	23.155	0.000680564	0.000680564	0.000680564	0.918719	0.927407	0.776814
DG(18:0/22:4)+NH4	DG(40:4)+NH4	DG	(18:0/22:4)	690.603	C43 H80 O5 N1	5.4297e+06	1.00396e+07	7.14776e+06	8.10185e+06	5.24742e+06	5.0355e+06	690.603	690.603	690.603	690.603	690.603	24.322	24.388	24.409	24.464	24.455	24.4	0.000680564	0.737718	0.213538	0.000680564	0.000680564	0.000680564
DG(18:1/22:4)+NH4	DG(40:5)+NH4	DG	(18:1/22:4)	688.587	C43 H78 O5 N1	1.4414e+07	3.09009e+06	1.14103e+07	2.37659e+06	917858	494410	688.587	688.587	688.588	688.587	688.587	22.916	22.809	22.578	22.881	22.85	22.784	0.000682557	0.000682557	1.49804	0.000682557	0.000682557	0.000682557
DG(40:5e)+NH4	DG(40:5e)+NH4	DG	(40:5e)	674.608	C43 H80 O4 N1	5.23098e+07	6.33701e+07	5.97845e+07	3.03085e+07	3.06646e+07	2.30145e+07	674.608	674.608	674.608	674.608	674.608	24.594	24.678	24.706	24.734	24.741	24.634	0.00671501	0.0778674	0.28836	0.326812	0.00671501	0.00671501
DG(40:5p)+NH4	DG(40:5p)+NH4	DG	(40:5p)	672.593	C43 H78 O4 N1	1.29827e+06	6.50356e+06	7.06421e+06	1.74395e+06	3.75507e+06	1.56299e+06	672.593	672.593	672.592	672.593	672.593	22.857	22.807	22.852	22.861	22.888	22.879	0.00673513	0.00673513	0.452681	0.00673513	0.00673513	0.00673513
DG(40:5p)+NH4	DG(40:5p)+NH4	DG	(40:5p)	672.593	C43 H78 O4 N1	268945	7.3757e+06	1.38971e+07	2.72917e+06	1.17335e+06	198638			672.593	672.593	672.593	25.749	25.732	25.772	25.8	25.794	25.747	1000000	1000000	0.00673513	0.00673513	0.00673513	1000000
DG(18:1/22:5)+NH4	DG(40:6)+NH4	DG	(18:1/22:5)	686.572	C43 H76 O5 N1	2.5771e+07	3.04259e+07	3.59696e+07	2.48752e+07	2.036e+07	2.30681e+07	686.572	686.572	686.571	686.572	686.572	21.259	21.318	21.354	21.374	21.378	21.283	0.000684561	0.311009	0.720201	0.000684561	0.488703	0.292074
DG(18:0/22:6)+NH4	DG(40:6)+NH4	DG	(18:0/22:6)	686.572	C43 H76 O5 N1	1.59022e+07	2.02316e+07	2.4109e+07	1.82209e+07	1.35816e+07	1.44632e+07	686.571	686.572	686.571	686.571	686.571	22.522	22.618	22.647	22.68	22.682	22.582	0.806136	0.204596	0.886244	0.60368	0.957613	0.995482
DG(25:0/16:0)+NH4	DG(41:0)+NH4	DG	(25:0/16:0)	712.681	C44 H90 O5 N1	1.83167e+07	1.24321e+07	1.07777e+07	5.37791e+06	5.97965e+06	3.28845e+06	712.681	712.681	712.681		712.681	27.135	27.155	27.107	27.207	27.222	27.151	0.000659481	0.000659481	0.000659481	1000000	0.000659481	0.000659481
DG(25:1/16:0)+NH4	DG(41:1)+NH4	DG	(25:1/16:0)	710.666	C44 H88 O5 N1	2.7518e+07	2.66026e+07	2.89589e+07	1.69327e+07	1.93525e+07	1.58529e+07	710.666	710.666	710.666	710.666	710.666	26.642	26.693	26.723	26.72	26.754	26.686	0.000661352	0.000661352	0.000661352	0.000661352	0.000661352	0.000661352
DG(26:0/16:0)+NH4	DG(42:0)+NH4	DG	(26:0/16:0)	726.697	C45 H92 O5 N1	1.26372e+08	1.15632e+08	1.12411e+08	7.16856e+07	8.24276e+07	6.97576e+07	726.697	726.697	726.697	726.697	726.697	27.31	27.352	27.358	27.37	27.384	27.32	0.0998078	0.447958	0.35843	0.284121	0.328156	0.564843
DG(26:1/16:0)+NH4	DG(42:1)+NH4	DG	(26:1/16:0)	724.681	C45 H90 O5 N1	4.60373e+08	4.45289e+08	4.71731e+08	2.61141e+08	3.10523e+08	2.54877e+08	724.681	724.681	724.681	724.681	724.681	26.893	26.928	26.937	26.952	26.959	26.899	0.335968	0.284911	0.577454	0.358047	0.226955	0.64093
DG(18:1/24:1)+NH4	DG(42:2)+NH4	DG	(18:1/24:1)	722.666	C45 H88 O5 N1	1.51355e+08	1.98707e+08	1.61215e+08	1.19127e+08	1.39813e+08	1.29087e+08	722.665	722.666	722.666	722.666	722.666	26.351	26.381	26.411	26.415	26.421	26.362	0.346592	0.119654	0.260881	0.097597	0.226204	0.400559
DG(27:1/16:0)+NH4	DG(43:1)+NH4	DG	(27:1/16:0)	738.697	C46 H92 O5 N1	3.85998e+07	4.47145e+07	3.80115e+07	2.3957e+07	2.37238e+07	1.62824e+07	738.697	738.697	738.697	738.697	738.697	27.068	27.117	27.137	27.149	27.148	27.096	0.000636256	0.0941252	0.000636256	0.320118	0.000636256	0.929298
DG(25:1/18:1)+NH4	DG(43:2)+NH4	DG	(25:1/18:1)	736.681	C46 H90 O5 N1	2.10112e+07	1.81488e+07	1.99386e+07	1.12964e+07	1.44585e+07	1.29275e+07	736.682	736.681	736.681	736.681	736.681	26.58	26.632	26.644	26.657	26.653	26.612	0.304786	0.192118	0.175829	0.000637996	0.000637996	0.000637996
DG(26:0/18:1)+NH4	DG(44:1)+NH4	DG	(26:0/18:1)	752.713	C47 H94 O5 N1	5.45748e+07	5.86896e+07	7.08705e+07	3.50156e+07	1.15854e+08	4.16879e+07	752.712	752.713	752.713	752.713	752.712	26.9	26.927	26.939	26.947	27.332	26.915	0.48288	0.000624408	0.000624408	0.000624408	0.630347	0.000624408
DG(26:1/18:1)+NH4	DG(44:2)+NH4	DG	(26:1/18:1)	750.697	C47 H92 O5 N1	2.22346e+08	1.91247e+08	1.77102e+08	1.01047e+08	1.11648e+08	1.04945e+08	750.697	750.697	750.697	750.697	750.697	26.801	26.838	26.862	26.871	26.876	26.826	0.000626085	0.000626085	0.0938728	0.370949	0.000626085	0.374945
DG(26:1/18:2)+NH4	DG(44:3)+NH4	DG	(26:1/18:2)	748.681	C47 H90 O5 N1	3.08173e+07	3.11388e+07	3.25118e+07	1.734e+07	1.7128e+07	1.60024e+07	748.681	748.681	748.681	748.681	748.681	26.375	26.437	26.447	26.466	26.472	26.415	0.0153203	0.138283	0.00062777	0.00062777	0.00738632	0.00062777
DG(27:0/18:1)+NH4	DG(45:1)+NH4	DG	(27:0/18:1)	766.728	C48 H96 O5 N1	6.77824e+06	9.53615e+06	7.69559e+06	1.00034e+07	1.17693e+07	1.26617e+07	766.728	766.728	766.728	766.728	766.728	27.439	27.503	27.511	27.541	27.529	27.488	0.000612994	0.000612994	0.000612994	0.524919	0.000612994	0.000612994
DG(51:0)+NH4	DG(51:0)+NH4	DG	(51:0)	852.838	C54 H110 O5 N1	2.39999e+07	1.67428e+07	1.58816e+07	1.01486e+07	9.30548e+06	1.33179e+07	852.838	852.838	852.838	852.838	852.837	28.829	28.777	28.776	28.798	28.804	28.868	0.000551101	0.000551101	0.000551101	0.000551101	1.32319	0.000551101
DG(53:1)+NH4	DG(53:1)+NH4	DG	(53:1)	878.854	C56 H112 O5 N1	4.87995e+07	3.78611e+07	3.4025e+07	3.01933e+07	1.89187e+07	3.11114e+07	878.854	878.854	878.854	878.854	878.854	28.718	28.779	28.475	28.795	28.378	28.747	0.000534788	0.000534788	0.000534788	0.000534788	0.000534788	0.000534788
DG(55:1)+NH4	DG(55:1)+NH4	DG	(55:1)	906.885	C58 H116 O5 N1	1.32869e+07	1.67526e+07	1.23102e+07	1.17176e+07	1.395e+07	1.2466e+07	906.885	906.885	906.885	906.885	906.884	28.578	28.634	28.65	28.666	28.687	28.598	0.000518258	0.000518258	0.000518258	0.000518258	0.899199	0.000518258
LPC(12:0)+H	LPC(12:0)+H	LPC	(12:0)	440.277	C20 H43 O7 N1 P1	3.35017e+06	6.27205e+06	7.41475e+06	8.82895e+06	7.2216e+06	8.79288e+06	440.277	440.277	440.277	440.277	440.277	2.552	2.554	2.579	2.587	2.569	2.609	1.32978	0.248639	0.407766	0.423529	0.182771	0.866431
LPC(13:0)+H	LPC(13:0)+H	LPC	(13:0)	454.293	C21 H45 O7 N1 P1	2.92569e+06	2.5433e+06	2.94682e+06	3.18474e+06	4.36563e+06	3.81293e+06	454.293	454.293	454.293	454.293	454.293	3.013	2.9	2.922	2.939	2.919	2.953	0.00336787	0.00336787	0.199145	0.00336787	0.309338	0.69015
LPC(14:0)+HCOO	LPC(14:0)+HCOO	LPC	(14:0)	512.299	C23 H47 O9 N1 P1	7.35775e+07	1.70609e+08	1.77012e+08	1.72249e+08	1.73139e+08	1.58257e+08	512.3	512.299	512.3	512.299	512.3	3.51	3.497	3.491	3.494	3.504	3.479	0.510385	0.00298653	1.43172	0.061546	0.291763	0.0243412
LPC(14:0)+H	LPC(14:0)+H	LPC	(14:0)	468.308	C22 H47 O7 N1 P1	3.47946e+08	8.69199e+08	9.7232e+08	9.73453e+08	8.49671e+08	9.65358e+08	468.308	468.309	468.309	468.309	468.309	3.537	3.468	3.497	3.486	3.493	3.492	0.489998	0.0715981	0.1442	0.321433	0.532833	0.148342
LPC(14:0e)+H	LPC(14:0e)+H	LPC	(14:0e)	454.329	C22 H49 O6 N1 P1	3.5691e+06	9.65806e+06	1.04966e+07	8.43895e+06	8.95264e+06	9.27917e+06	454.329	454.329	454.329	454.329	454.329	4.513	4.474	4.567	4.577	4.503	4.502	0.855041	0.406027	0.205732	0.47426	0.00763763	0.586513
LPC(14:1)+HCOO	LPC(14:1)+HCOO	LPC	(14:1)	510.284	C23 H45 O9 N1 P1	2.39131e+06	4.47848e+06	4.99947e+06	5.94574e+06	5.19714e+06	7.14756e+06	510.284	510.284	510.284	510.284	510.284	2.791	2.747	2.734	2.796	2.791	2.765	0.00875983	0.0402325	0.708371	0.118503	1.08071	0.876904
LPC(14:1)+H	LPC(14:1)+H	LPC	(14:1)	466.293	C22 H45 O7 N1 P1	1.22278e+07	2.31405e+07	3.01039e+07	3.49373e+07	3.19107e+07	3.3422e+07	466.293	466.293	466.293	466.293	466.293	2.801	2.755	2.788	2.729	2.784	2.73	0.187586	0.307682	0.871834	0.0826305	0.676678	0.524413
LPC(15:0)+H	LPC(15:0)+H	LPC	(15:0)	482.324	C23 H49 O7 N1 P1	2.97715e+07	6.46043e+07	6.45246e+07	5.5318e+07	4.79608e+07	6.90743e+07	482.324	482.324	482.324	482.324	482.324	3.938	3.892	3.916	3.934	3.977	3.929	0.0985437	0.150252	0.432344	0.195864	0.339046	0.0196341
LPC(16:0)+HCOO	LPC(16:0)+HCOO	LPC	(16:0)	540.331	C25 H51 O9 N1 P1	3.06036e+08	4.93256e+08	5.56385e+08	8.16104e+08	4.97527e+08	4.87718e+08	540.331	540.331	540.331	540.331	540.331	5.48	6.073	6.167	5.521	6.138	6.142	0.59495	0.433938	0.433938	0.813335	0.495012	0.247015
LPC(16:0)+H	LPC(16:0)+H	LPC	(16:0)	496.34	C24 H51 O7 N1 P1	2.14532e+09	3.4551e+09	4.0697e+09	3.45178e+09	3.56721e+09	3.31598e+09	496.34	496.34	496.34	496.34	496.34	6.16	6.042	6.162	6.162	6.17	6.119	0.510678	0.309204	0.170186	0.196378	0.244732	0.528811
LPC(16:0e)+HCOO	LPC(16:0e)+HCOO	LPC	(16:0e)	526.351	C25 H53 O8 N1 P1	2.98176e+07	4.54941e+07	5.08115e+07	3.79311e+07	4.02563e+07	3.76211e+07	526.352	526.352	526.352	526.352	526.352	7.589	7.571	7.651	7.664	7.701	7.671	0.663948	0.603152	0.62785	1.26051	0.853935	0.768441
LPC(16:0e)+H	LPC(16:0e)+H	LPC	(16:0e)	482.361	C24 H53 O6 N1 P1	1.97416e+08	3.15675e+08	3.40021e+08	2.5863e+08	2.65634e+08	2.63338e+08	482.36	482.361	482.361	482.361	482.361	7.648	7.55	7.691	7.7	7.689	7.63	0.280848	0.440604	0.585724	0.41158	0.627187	0.0465834
LPC(16:0p)+HCOO	LPC(16:0p)+HCOO	LPC	(16:0p)	524.336	C25 H51 O8 N1 P1	1.60356e+07	1.70208e+07	1.62128e+07	1.1306e+07	1.27401e+07	1.18046e+07	524.336	524.336	524.336	524.336	524.336	7.073	7.022	7.065	7.129	7.146	7.096	0.0334328	0.487226	1.20242	1.15855	1.2253	0.525369
LPC(16:0p)+H	LPC(16:0p)+H	LPC	(16:0p)	480.345	C24 H51 O6 N1 P1	1.43506e+08	1.51161e+08	1.33779e+08	9.16993e+07	1.04219e+08	9.73072e+07	480.345	480.345	480.345	480.345	480.345	7.075	7.006	7.1	7.091	7.077	7.105	0.575566	0.113523	0.492417	0.544463	0.648555	0.126014
LPC(16:1)+HCOO	LPC(16:1)+HCOO	LPC	(16:1)	538.315	C25 H49 O9 N1 P1	2.20308e+08	3.99434e+08	4.68164e+08	4.19156e+08	4.09413e+08	4.05962e+08	538.315	538.315	538.315	538.315	538.315	3.78	3.771	3.784	3.77	3.752	3.753	0.333392	0.244336	0.643619	0.12162	0.643619	0.400267
LPC(16:1)+H	LPC(16:1)+H	LPC	(16:1)	494.324	C24 H49 O7 N1 P1	1.31645e+09	2.88855e+09	3.51084e+09	3.07297e+09	3.16224e+09	2.99748e+09	494.324	494.324	494.324	494.324	494.324	3.801	3.793	3.831	3.833	3.836	3.796	0.419704	0.122329	0.438032	0.0314166	0.10222	0.276074
LPC(16:1p)+H	LPC(16:1p)+H	LPC	(16:1p)	478.329	C24 H49 O6 N1 P1	303823	914996	281368	456172	715720	743562	478.329	478.33	478.329	478.329	478.329	5.455	5.462	5.385	5.414	5.536	5.453	0.00725442	1.1384	0.00725442	0.00725442	0.00725442	0.00725442
LPC(17:0)+H	LPC(17:0)+H	LPC	(17:0)	510.355	C25 H53 O7 N1 P1	3.64667e+07	8.25535e+07	9.42277e+07	6.70348e+07	6.59728e+07	6.13654e+07	510.355	510.355	510.355	510.355	510.355	6.324	6.255	6.401	6.32	6.35	6.369	0.00299791	0.00299791	0.00299791	0.00299791	0.00299791	0.00299791
LPC(17:0)+HCOO	LPC(17:0)+HCOO	LPC	(17:0)	554.346	C26 H53 O9 N1 P1	6.56197e+06	1.03879e+07	1.16703e+07	8.83584e+06	9.98127e+06	9.57308e+06	554.346	554.346	554.346	554.346	554.346	7.171	7.119	7.185	7.196	7.215	7.206	0.00806355	0.00806355	0.00806355	0.00806355	0.00806355	0.00806355
LPC(17:0)+H	LPC(17:0)+H	LPC	(17:0)	510.355	C25 H53 O7 N1 P1	3.62908e+07	5.9779e+07	5.54343e+07	5.34197e+07	5.42067e+07	5.12561e+07	510.355	510.356	510.355	510.356	510.355	7.158	7.108	7.198	7.197	7.212	7.215	0.124482	0.794603	0.00299791	1.03169	0.00299791	0.518325
LPC(17:0)+HCOO	LPC(17:0)+HCOO	LPC	(17:0)	554.346	C26 H53 O9 N1 P1	1.17296e+07	1.53665e+07	1.45107e+07	1.17695e+07	1.28982e+07	1.33296e+07	554.346	554.347	554.347	554.347	554.347	8.027	7.959	8.079	8.085	8.095	8.055	0.103672	0.588928	0.73685	1.32854	1.14273	0.421163
LPC(17:0)+H	LPC(17:0)+H	LPC	(17:0)	510.355	C25 H53 O7 N1 P1	5.96418e+07	8.00082e+07	7.80384e+07	6.70737e+07	7.23213e+07	6.94203e+07	510.355	510.355	510.356	510.355	510.356	8.04	7.968	8.097	8.046	8.117	8.111	0.00299791	0.00299791	0.720145	0.00299791	0.855345	0.00299791
LPC(17:1)+HCOO	LPC(17:1)+HCOO	LPC	(17:1)	552.331	C26 H51 O9 N1 P1	1.75475e+07	3.40427e+07	4.10131e+07	3.20517e+07	3.78258e+07	3.42676e+07	552.331	552.331	552.331	552.331	552.331	4.613	4.555	4.606	4.607	4.617	4.616	0.0949974	0.288722	1.11794	0.507794	1.39313	0.9224
LPC(17:1)+H	LPC(17:1)+H	LPC	(17:1)	508.34	C25 H51 O7 N1 P1	1.28722e+08	2.49562e+08	2.86906e+08	2.3063e+08	2.17607e+08	2.21613e+08	508.339	508.34	508.34	508.34	508.34	4.591	4.536	4.579	4.584	4.581	4.563	0.569442	0.264646	0.0443208	0.282351	0.408251	0.258744
LPC(18:0)+HCOO	LPC(18:0)+HCOO	LPC	(18:0)	568.362	C27 H55 O9 N1 P1	2.67254e+08	3.48809e+08	2.66082e+08	2.53908e+08	3.00887e+08	2.01355e+07	568.362	568.362	568.363	568.363	568.362	9.919	9.891	9.975	9.997	10.006	9.219	0.271781	0.623669	1.2905	0.96852	0.773222	0.379107
LPC(18:0)+H	LPC(18:0)+H	LPC	(18:0)	524.371	C26 H55 O7 N1 P1	1.49882e+09	1.13055e+08	9.49491e+07	9.2837e+07	1.87003e+09	1.56978e+09	524.371	524.372	524.371	524.371	524.371	9.931	9.174	9.23	9.278	10.015	9.973	0.145946	1.2711	0.737131	0.716153	0.355721	0.224021
LPC(18:0e)+H	LPC(18:0e)+H	LPC	(18:0e)	510.392	C26 H57 O6 N1 P1	8.58939e+07	1.1386e+08	1.23719e+08	8.59433e+07	9.47247e+07	9.10641e+07	510.392	510.392	510.392	510.392	510.392	11.145	11.13	11.199	11.212	11.225	11.195	0.445795	0.320401	0.882714	0.806302	0.67699	0.0735317
LPC(18:0e)+HCOO	LPC(18:0e)+HCOO	LPC	(18:0e)	554.383	C27 H57 O8 N1 P1	1.38673e+07	1.91281e+07	1.80995e+07	1.38921e+07	1.47268e+07	1.39782e+07	554.383	554.383	554.383	554.383	554.383	11.141	11.123	11.188	11.217	11.236	11.186	0.668257	0.462623	0.88291	0.601516	1.31402	0.65563
LPC(18:0p)+H	LPC(18:0p)+H	LPC	(18:0p)	508.376	C26 H55 O6 N1 P1	7.95611e+07	1.17712e+08	1.34951e+08	1.16675e+08	1.18406e+08	1.22241e+08	508.376	508.376	508.376	508.377	508.377	7.905	7.934	7.957	7.963	8.006	7.95	0.00682565	0.441661	0.00682565	0.980632	1.06522	0.00682565
LPC(18:0p)+HCOO	LPC(18:0p)+HCOO	LPC	(18:0p)	552.367	C27 H55 O8 N1 P1	1.24464e+07	1.93462e+07	2.20441e+07	1.79255e+07	1.78727e+07	1.96702e+07	552.368	552.367	552.367	552.367	552.368	7.935	7.912	7.983	7.929	8.008	7.989	0.777508	0.379222	0.000959507	0.000959507	1.75874	0.761215
LPC(18:0p)+HCOO	LPC(18:0p)+HCOO	LPC	(18:0p)	552.367	C27 H55 O8 N1 P1	2.03432e+07	2.05751e+07	1.84247e+07	1.27494e+07	1.47108e+07	1.36426e+07	552.367	552.367	552.368	552.368	552.367	10.726	10.713	10.779	10.79	10.815	10.767	0.000959507	0.000959507	1.36045	1.07622	0.000959507	0.000959507
LPC(18:0p)+H	LPC(18:0p)+H	LPC	(18:0p)	508.376	C26 H55 O6 N1 P1	1.68093e+08	1.70125e+08	1.57485e+08	1.11919e+08	1.22701e+08	1.13338e+08	508.376	508.376	508.376	508.376	508.376	10.751	10.727	10.779	10.807	10.819	10.77	0.486903	0.00682565	0.534112	0.00682565	0.00682565	0.2961
LPC(18:0p)+H	LPC(18:0p)+H	LPC	(18:0p)	508.376	C26 H55 O6 N1 P1	4.53575e+06	5.21726e+06	4.27712e+06	2.11677e+06	2.72903e+06	2.52436e+06	508.376	508.376	508.376	508.376	508.376	11.493	11.491	11.557	11.59	11.595	11.555	0.00682565	0.00682565	0.00682565	0.00682565	0.00682565	0.00682565
LPC(18:1)+HCOO	LPC(18:1)+HCOO	LPC	(18:1)	566.346	C27 H53 O9 N1 P1	3.35885e+08	6.06703e+08	7.51609e+08	5.64063e+08	5.80885e+08	5.74215e+08	566.347	566.347	566.347	566.347	566.347	5.854	5.808	5.876	5.86	5.872	5.863	0.558792	0.664735	1.2792	0.938419	1.25271	1.09203
LPC(18:1)+H	LPC(18:1)+H	LPC	(18:1)	522.355	C26 H53 O7 N1 P1	1.70926e+09	4.30685e+09	4.84051e+09	3.26685e+09	3.40246e+09	3.26423e+09	522.355	522.355	522.356	522.355	522.356	5.862	5.803	5.883	5.902	5.914	5.862	0.35315	0.0527036	0.192455	0.127365	0.739975	0.201912
LPC(18:1p)+HCOO	LPC(18:1p)+HCOO	LPC	(18:1p)	550.351	C27 H53 O8 N1 P1	3.13626e+06	3.2498e+06	3.20868e+06	3.29069e+06	2.76444e+06	2.8718e+06	550.352	550.352	550.352	550.351	550.351	7.366	7.292	7.373	7.328	7.428	7.389	0.571399	0.862122	0.625909	0.000963021	0.000963021	0.000963021
LPC(18:1p)+H	LPC(18:1p)+H	LPC	(18:1p)	506.361	C26 H53 O6 N1 P1	2.37774e+07	2.79303e+07	2.59919e+07	2.42007e+07	2.68858e+07	2.21587e+07	506.36	506.361	506.361	506.361	506.361	7.361	7.305	7.412	7.393	7.426	7.407	0.115471	0.390098	0.409846	1.14253	1.14845	0.285429
LPC(18:2)+HCOO	LPC(18:2)+HCOO	LPC	(18:2)	564.331	C27 H51 O9 N1 P1	4.62103e+07	7.32397e+07	9.22304e+07	7.83577e+07	7.30495e+07	7.58257e+07	564.331	564.331	564.331	564.331	564.331	4.201	4.137	4.155	4.221	4.207	4.171	0.000832845	0.351691	0.688373	0.194088	0.452696	0.00260486
LPC(18:2)+H	LPC(18:2)+H	LPC	(18:2)	520.34	C26 H51 O7 N1 P1	4.03287e+08	8.69102e+08	9.52774e+08	7.89465e+08	7.94117e+08	8.70533e+08	520.34	520.34	520.34	520.34	520.34	4.194	4.144	4.201	4.192	4.188	4.189	0.237287	0.1239	0.808183	0.250855	0.738998	0.306588
LPC(18:2p)+H	LPC(18:2p)+H	LPC	(18:2p)	504.345	C26 H51 O6 N1 P1	5.17832e+06	4.79837e+06	8.52567e+06	7.18592e+06	6.8725e+06	6.29998e+06	504.342	504.342	504.342	504.343	504.343	7.582	7.541	7.604	7.712	7.733	7.63	5.71131	5.07881	5.00346	4.42846	3.25268	5.90959
LPC(18:3)+HCOO	LPC(18:3)+HCOO	LPC	(18:3)	562.315	C27 H49 O9 N1 P1	8.88754e+06	1.70292e+07	2.13598e+07	2.31361e+07	2.18548e+07	2.20075e+07	562.315	562.315	562.315	562.315	562.315	3.475	3.412	3.417	3.437	3.371	3.435	0.262362	0.698061	0.388519	0.251692	0.728186	0.00983434
LPC(18:3)+H	LPC(18:3)+H	LPC	(18:3)	518.324	C26 H49 O7 N1 P1	5.15493e+07	1.02196e+08	1.299e+08	1.37052e+08	1.30554e+08	1.28445e+08	518.324	518.324	518.324	518.324	518.325	3.405	3.352	3.396	3.42	3.411	3.422	0.564261	0.159225	0.218917	0.521816	1.44799	0.0781943
LPC(18:4)+H	LPC(18:4)+H	LPC	(18:4)	516.308	C26 H47 O7 N1 P1	1.29378e+06	2.04371e+06	4.41723e+06	4.85368e+06	4.71587e+06	5.27606e+06	516.308	516.308	516.308	516.309	516.308	2.89	2.907	2.922	2.833	2.891	2.852	0.00296334	0.00296334	0.00296334	0.789315	0.00296334	0.00296334
LPC(18:4)+H	LPC(18:4)+H	LPC	(18:4)	516.308	C26 H47 O7 N1 P1	5.05078e+07	5.74486e+07	7.77104e+07	9.48174e+07	8.34836e+07	6.25474e+07	516.306	516.306	516.306	516.308	516.307	3.866	3.799	3.829	3.836	3.83	3.813	5.61383	4.02176	4.08568	0.00296334	3.22573	4.44593
LPC(19:0)+HCOO	LPC(19:0)+HCOO	LPC	(19:0)	582.378	C28 H57 O9 N1 P1	6.20412e+06	7.52023e+06	5.03142e+06	4.22563e+06	4.5952e+06	4.59303e+06	582.378	582.378	582.378	582.378	582.378	11.324	11.321	11.392	11.41	11.426	11.384	1.35903	0.919455	0.972685	1.01218	1.33671	1.39337
LPC(19:0)+H	LPC(19:0)+H	LPC	(19:0)	538.387	C27 H57 O7 N1 P1	3.28574e+07	1.65078e+07	3.00669e+07	2.47532e+07	2.96108e+07	2.69247e+07	538.387	538.387	538.387	538.387	538.387	11.343	10.756	11.39	11.416	11.417	11.381	0.907396	0.41147	0.365035	0.381752	0.340889	0.0864249
LPC(19:1)+H	LPC(19:1)+H	LPC	(19:1)	536.371	C27 H55 O7 N1 P1	9.15212e+06	1.41951e+07	2.16614e+07	1.10144e+07	1.32885e+07	9.0158e+06	536.371	536.371	536.371	536.371	536.371	7.48	7.502	7.467	7.498	7.564	7.567	0.0028525	0.0028525	0.0028525	0.267595	0.0028525	0.370024
LPC(19:1)+H	LPC(19:1)+H	LPC	(19:1)	536.371	C27 H55 O7 N1 P1	8.01153e+06	1.08891e+07	1.13258e+07	8.48956e+06	9.64439e+06	9.93194e+06	536.371	536.371	536.371	536.371	536.371	8.233	8.23	8.262	8.257	8.325	8.267	0.873407	0.308611	0.0922309	0.0028525	0.32539	0.0028525
LPC(20:0)+HCOO	LPC(20:0)+HCOO	LPC	(20:0)	596.393	C29 H59 O9 N1 P1	1.04353e+07	1.10485e+07	9.8122e+06	1.16101e+07	1.30892e+07	1.15742e+07	596.394	596.394	596.394	596.394	596.394	12.55	12.552	12.603	12.631	12.634	12.591	0.882756	0.922998	1.02528	0.802273	1.07055	1.51657
LPC(20:0)+H	LPC(20:0)+H	LPC	(20:0)	552.402	C28 H59 O7 N1 P1	7.7599e+07	8.5052e+07	8.88252e+07	9.12723e+07	1.06957e+08	9.58277e+07	552.402	552.402	552.403	552.402	552.402	12.56	12.552	12.619	12.638	12.649	12.608	0.276013	0.371957	0.33586	0.0605899	0.105955	0.0407855
LPC(20:0e)+H	LPC(20:0e)+H	LPC	(20:0e)	538.423	C28 H61 O6 N1 P1	5.52457e+07	6.4738e+07	5.87081e+07	3.75899e+07	4.56309e+07	4.04573e+07	538.423	538.423	538.423	538.423	538.423	13.605	13.624	13.683	13.705	13.725	13.671	0.325896	0.569311	0.259146	0.651031	0.602742	0.274004
LPC(20:0e)+HCOO	LPC(20:0e)+HCOO	LPC	(20:0e)	582.414	C29 H61 O8 N1 P1	7.43083e+06	7.53901e+06	7.5422e+06	4.79791e+06	5.99528e+06	4.94822e+06	582.414	582.415	582.415	582.415	582.415	13.614	13.62	13.693	13.709	13.717	13.692	0.646396	1.14089	1.1323	1.08423	1.28168	1.06534
LPC(20:0p)+H	LPC(20:0p)+H	LPC	(20:0p)	536.407	C28 H59 O6 N1 P1	807792	540065	1.56172e+06	2.1966e+06	1.57976e+06	2.858e+06	536.407	536.407	536.407	536.407	536.407	11.261	11.264	11.135	11.148	11.168	11.142	0.00646896	0.00646896	0.00646896	0.00646896	0.00646896	0.00646896
LPC(20:0p)+HCOO	LPC(20:0p)+HCOO	LPC	(20:0p)	580.398	C29 H59 O8 N1 P1	1.05338e+07	1.14444e+07	1.04411e+07	5.62463e+06	6.91233e+06	5.35062e+06	580.399	580.399	580.399	580.399	580.399	13.233	13.23	13.295	13.313	13.326	13.269	0.450501	0.314388	1.28441	1.5463	0.822659	0.950158
LPC(20:0p)+H	LPC(20:0p)+H	LPC	(20:0p)	536.407	C28 H59 O6 N1 P1	9.83077e+07	1.05084e+08	1.00876e+08	5.50572e+07	6.37915e+07	5.51599e+07	536.408	536.408	536.407	536.408	536.408	13.228	13.223	13.299	13.316	13.327	13.284	0.237748	0.101658	0.00460471	0.379432	0.705676	0.401803
LPC(20:1)+HCOO	LPC(20:1)+HCOO	LPC	(20:1)	594.378	C29 H57 O9 N1 P1	6.46823e+06	9.92315e+06	9.94335e+06	8.39676e+06	9.50565e+06	3.70555e+06	594.378	594.378	594.378	594.378	594.378	9.978	9.909	10.006	10.023	10.022	9.318	0.601419	1.06072	1.31477	0.596372	1.20036	0.453365
LPC(20:1)+H	LPC(20:1)+H	LPC	(20:1)	550.387	C28 H57 O7 N1 P1	4.41197e+07	5.1444e+07	2.50344e+07	5.02627e+07	2.05599e+07	5.8402e+07	550.386	550.387	550.387	550.387	550.387	9.992	9.942	9.383	10.008	9.376	10.001	0.827545	0.104417	0.1554	0.549668	0.109868	0.169826
LPC(20:1p)+H	LPC(20:1p)+H	LPC	(20:1p)	534.392	C28 H57 O6 N1 P1	1.66102e+06	1.25766e+06	1.77672e+06	569141	623048	590165	534.392	534.392	534.392	534.392	534.392	10.807	10.755	10.795	10.806	10.783	10.764	0.00649336	0.00649336	0.0944438	0.00649336	0.00649336	0.00649336
LPC(20:2)+H	LPC(20:2)+H	LPC	(20:2)	548.371	C28 H55 O7 N1 P1	4.81894e+06	1.19608e+07	4.81635e+06	3.88521e+06	8.0681e+06	9.98124e+06	548.371	548.371	548.372	548.371	548.371	7.138	7.111	6.851	7.197	7.207	7.189	0.24157	0.168627	1.10059	0.706693	0.407625	0.305505
LPC(20:3)+HCOO	LPC(20:3)+HCOO	LPC	(20:3)	590.346	C29 H53 O9 N1 P1	1.68778e+07	3.39173e+07	4.53889e+07	3.61597e+07	3.38522e+07	3.51682e+07	590.347	590.347	590.347	590.347	590.347	4.809	4.731	4.78	4.794	4.791	4.766	0.720713	0.297232	1.32205	0.412419	1.1984	0.971413
LPC(20:3)+H	LPC(20:3)+H	LPC	(20:3)	546.355	C28 H53 O7 N1 P1	9.42474e+07	1.80302e+08	2.21866e+08	1.97604e+08	1.83924e+08	1.78468e+08	546.355	546.355	546.355	546.355	546.356	4.785	4.731	4.774	4.784	4.795	4.773	0.478571	0.269916	0.17474	0.000970064	0.41096	0.0339157
LPC(20:4)+HCOO	LPC(20:4)+HCOO	LPC	(20:4)	588.331	C29 H51 O9 N1 P1	5.81591e+07	1.13262e+08	9.57239e+07	1.25021e+08	1.14311e+08	1.46106e+08	588.331	588.331	588.331	588.331	588.331	4.021	3.962	3.963	3.988	4.008	3.956	1.06823	0.97814	0.563408	0.714683	0.505617	0.0874848
LPC(20:4)+H	LPC(20:4)+H	LPC	(20:4)	544.34	C28 H51 O7 N1 P1	4.98585e+08	1.07346e+09	1.17324e+09	1.20911e+09	1.17517e+09	1.13928e+09	544.34	544.34	544.34	544.34	544.34	3.994	3.936	3.988	3.95	3.976	4.002	0.182735	0.000863431	0.293071	0.134971	0.30593	0.122111
LPC(20:5)+HCOO	LPC(20:5)+HCOO	LPC	(20:5)	586.315	C29 H49 O9 N1 P1	6.10226e+06	1.17093e+07	1.38622e+07	2.34961e+07	1.56209e+07	1.77389e+07	586.315	586.315	586.316	586.316	586.316	3.187	3.154	3.226	3.203	3.182	3.18	0.493711	0.689851	1.29703	0.914986	1.19982	0.885991
LPC(20:5)+H	LPC(20:5)+H	LPC	(20:5)	542.324	C28 H49 O7 N1 P1	4.14517e+07	6.95411e+07	7.81727e+07	9.65458e+07	9.47227e+07	8.91281e+07	542.325	542.324	542.325	542.324	542.325	3.183	3.176	3.216	3.229	3.165	3.243	0.731168	0.120832	0.804925	0.563372	1.09811	0.37898
LPC(21:0)+H	LPC(21:0)+H	LPC	(21:0)	566.418	C29 H61 O7 N1 P1	856786	2.54618e+06	1.96311e+06	1.37555e+06	2.47422e+06	2.30032e+06	566.418	566.418	566.418	566.418	566.419	13.728	13.734	13.789	13.788	13.829	13.747	0.00270119	0.00270119	0.00270119	0.00270119	0.950764	0.302833
LPC(22:0)+HCOO	LPC(22:0)+HCOO	LPC	(22:0)	624.425	C31 H63 O9 N1 P1	2.01754e+06	2.9219e+06	3.03035e+06	3.39127e+06	4.43059e+06	3.57607e+06	624.425	624.425	624.425	624.425	624.425	14.843	14.849	14.909	14.91	14.95	14.888	0.561269	0.95363	0.860744	1.20186	0.987261	0.34507
LPC(22:0)+H	LPC(22:0)+H	LPC	(22:0)	580.434	C30 H63 O7 N1 P1	1.88415e+07	2.20127e+07	1.96175e+07	2.65889e+07	3.29817e+07	2.86811e+07	580.434	580.434	580.434	580.434	580.434	14.828	14.854	14.914	14.925	14.944	14.883	0.143806	0.137018	0.538442	0.99672	0.4523	0.417739
LPC(22:1)+HCOO	LPC(22:1)+HCOO	LPC	(22:1)	622.409	C31 H61 O9 N1 P1	801004	684585	562264	5648.41	927991	1.04936e+06	622.409	622.409	622.409	622.409	622.41	12.45	12.41	12.453	12.322	12.503	12.436	0.00718177	0.00718177	0.00718177	0.00718177	1.04187	0.00718177
LPC(22:1)+H	LPC(22:1)+H	LPC	(22:1)	578.418	C30 H61 O7 N1 P1	4.72752e+06	3.91123e+06	604433	9.76399e+06	8.31753e+06	8.88274e+06	578.419	578.418	578.418	578.418	578.418	12.427	11.937	12.289	12.472	12.497	12.46	0.984634	0.547234	0.811749	0.685542	0.626761	0.0130183
LPC(22:3)+H	LPC(22:3)+H	LPC	(22:3)	574.387	C30 H57 O7 N1 P1	2.75532e+06	4.58805e+06	4.86001e+06	3.25296e+06	3.69423e+06	3.53126e+06	574.387	574.387	574.387	574.387	574.387	8.109	8.131	8.134	8.195	8.18	8.11	0.108864	0.448356	0.350861	0.794813	0.169798	0.443029
LPC(22:4)+HCOO	LPC(22:4)+HCOO	LPC	(22:4)	616.362	C31 H55 O9 N1 P1	9.02434e+06	110503	1.28386e+06	411999	1.24365e+07	1.24138e+07	616.363	616.363	616.363	616.363	616.363	5.577	5.872	5.982	6.012	5.58	5.596	0.837933	1.41552	2.08882	1.6313	1.04398	0.323625
LPC(22:4)+H	LPC(22:4)+H	LPC	(22:4)	572.371	C30 H55 O7 N1 P1	4.87644e+07	9.64348e+07	1.20927e+08	8.0263e+07	8.07648e+07	7.40876e+07	572.371	572.37	572.371	572.371	572.372	5.601	5.527	5.57	5.622	5.618	5.616	0.217464	1.23953	0.521462	0.000821145	0.886715	0.823714
LPC(22:5)+HCOO	LPC(22:5)+HCOO	LPC	(22:5)	614.346	C31 H53 O9 N1 P1	1.81587e+07	4.295e+07	4.40349e+07	4.34015e+07	3.54295e+07	2.79135e+07	614.347	614.346	614.347	614.346	614.347	4.219	4.162	4.213	4.285	4.235	4.257	0.384913	0.103411	1.63828	0.0186703	1.02299	0.246555
LPC(22:5)+H	LPC(22:5)+H	LPC	(22:5)	570.355	C30 H53 O7 N1 P1	1.69161e+08	3.30857e+08	3.50054e+08	3.7651e+08	3.31776e+08	3.48624e+08	570.355	570.355	570.356	570.355	570.355	4.245	4.206	4.222	4.206	4.212	4.21	0.691621	0.632009	0.402433	0.486486	0.00268254	0.582917
LPC(22:6)+HCOO	LPC(22:6)+HCOO	LPC	(22:6)	612.331	C31 H51 O9 N1 P1	2.55554e+07	4.3351e+07	4.91061e+07	5.84612e+07	4.86586e+07	5.20287e+07	612.331	612.331	612.331	612.331	612.331	3.755	3.742	3.769	3.755	3.772	3.721	0.273496	0.654009	1.08515	0.609916	0.546224	1.08842
LPC(22:6)+H	LPC(22:6)+H	LPC	(22:6)	568.34	C30 H51 O7 N1 P1	1.31627e+08	2.91866e+08	3.45205e+08	3.43028e+08	3.30142e+08	3.19844e+08	568.34	568.34	568.34	568.34	568.34	3.723	3.785	3.83	3.725	3.812	3.784	0.0290847	0.106503	0.465443	0.22439	0.592128	0.143453
LPC(24:0)+HCOO	LPC(24:0)+HCOO	LPC	(24:0)	652.456	C33 H67 O9 N1 P1	141494	6.39957e+06	6.5547e+06	841302	1.20198e+07	1.10409e+06	652.456	652.456	652.457	652.457	652.456	16.717	16.891	16.948	16.551	16.991	16.5	0.434466	0.449793	1.27284	1.25751	0.636779	1.29276
LPC(24:0)+H	LPC(24:0)+H	LPC	(24:0)	608.465	C32 H67 O7 N1 P1	6.18696e+06	8.74787e+06	9.09365e+06	1.0338e+08	1.16022e+08	1.14759e+08	608.464	608.464	608.465	608.465	608.465	16.455	16.469	16.549	16.976	16.985	16.911	1.29255	0.973713	0.405167	0.835759	0.179912	1.24324
LPC(24:1)+HCOO	LPC(24:1)+HCOO	LPC	(24:1)	650.44	C33 H65 O9 N1 P1	3.31883e+06	3.53343e+06	3.00103e+06	4.71319e+06	5.31004e+06	5.36835e+06	650.441	650.441	650.441	650.441	650.441	14.583	14.617	14.686	14.693	14.725	14.66	1.28601	0.686412	1.09075	1.12458	1.64269	0.239023
LPC(24:1)+H	LPC(24:1)+H	LPC	(24:1)	606.449	C32 H65 O7 N1 P1	2.382e+07	2.69428e+07	2.42956e+07	3.25543e+07	3.97893e+07	3.46883e+07	606.449	606.45	606.449	606.45	606.449	14.601	14.616	14.68	14.698	14.712	14.656	0.737852	0.477418	0.208542	0.652206	0.175662	0.535032
LPC(26:0)+H	LPC(26:0)+H	LPC	(26:0)	636.496	C34 H71 O7 N1 P1	6.27104e+07	1.82328e+08	1.65084e+08	1.31657e+08	1.54873e+08	1.31697e+08	636.496	636.496	636.496	636.496	636.497	16.049	15.759	15.806	15.825	15.834	15.775	0.619752	0.371518	0.0479657	0.393514	0.398321	0.580475
LPC(26:1)+H	LPC(26:1)+H	LPC	(26:1)	634.481	C34 H69 O7 N1 P1	8.36189e+06	7.2195e+06	7.01073e+06	5.70302e+06	6.83722e+06	5.07731e+06	634.481	634.481	634.481	634.481	634.481	13.827	13.831	13.858	13.881	13.912	13.863	0.00241142	0.00241142	0.0875204	0.00241142	0.00241142	0.00241142
LPC(26:1)+HCOO	LPC(26:1)+HCOO	LPC	(26:1)	678.472	C35 H69 O9 N1 P1	12854.2	6.22376e+06	8646.86	6.56294e+06	7.84973e+06	7.73298e+06	678.472	678.472	678.472	678.472	678.473	16.433	16.656	16.53	16.732	16.752	16.671	0.345586	0.478237	0.87619	0.703744	1.80917	0.401682
LPC(26:1)+H	LPC(26:1)+H	LPC	(26:1)	634.481	C34 H69 O7 N1 P1	4.92861e+07	6.92521e+06	4.49951e+07	9.22196e+06	8.78376e+06	6.25068e+07	634.481	634.481	634.481	634.481	634.481	16.621	16.236	16.716	16.295	16.315	16.676	0.00231686	0.327086	0.00241142	0.0859443	0.232521	0.791939
LPC(28:0)+H	LPC(28:0)+H	LPC	(28:0)	664.528	C36 H75 O7 N1 P1	7.23994e+08	7.79635e+08	7.47649e+08	7.30825e+08	7.67808e+08	7.59083e+08	664.528	664.528	664.528	664.528	664.528	17.911	17.955	17.997	18.021	18.033	17.957	0.00230239	0.00230239	0.00230239	0.00230239	0.00230239	0.00230239
LPC(28:1)+H	LPC(28:1)+H	LPC	(28:1)	662.512	C36 H73 O7 N1 P1	1.15286e+08	1.18887e+08	2.09127e+07	5.8149e+07	9.28949e+07	1.86584e+07	662.511	662.512	662.512	662.512	662.512	16.161	16.195	15.853	16.255	16.278	15.83	1.13126	0.616547	0.337398	0.00230939	0.370605	0.278531
LPC(28:1)+H	LPC(28:1)+H	LPC	(28:1)	662.512	C36 H73 O7 N1 P1	6.5e+07	4.69019e+07	2.93947e+07	2.188e+07	2.84393e+07	2.43566e+07	662.512	662.512	662.512	662.512	662.512	17.651	17.699	17.737	17.761	17.769	17.71	0.00230939	0.00230939	0.00230939	0.796257	0.00230939	0.00230939
LPE(14:0)-H	LPE(14:0)-H	LPE	(14:0)	424.247	C19 H39 O7 N1 P1	1.10585e+07	2.07666e+07	2.55047e+07	2.13979e+07	2.37067e+07	2.00145e+07	424.247	424.247	424.247	424.247	424.247	3.722	3.652	3.713	3.734	3.702	3.642	0.7601	0.57153	0.720029	1.09952	0.762457	0.654029
LPE(14:0)+H	LPE(14:0)+H	LPE	(14:0)	426.262	C19 H41 O7 N1 P1	1.54975e+07	2.65055e+07	3.40562e+07	2.78115e+07	2.90822e+07	2.62877e+07	426.261	426.261	426.261	426.261	426.262	3.699	3.657	3.676	3.672	3.709	3.658	0.768237	0.629825	0.123093	0.313118	0.109158	0.205203
LPE(14:1)-H	LPE(14:1)-H	LPE	(14:1)	422.231	C19 H37 O7 N1 P1	3.92975e+06	7.38374e+06	8.84437e+06	8.18262e+06	7.45656e+06	7.62038e+06	422.232	422.232	422.232	422.232	422.232	2.872	2.835	2.81	2.861	2.886	2.827	1.2753	0.912936	1.24451	0.858463	1.20188	1.18767
LPE(14:1)+H	LPE(14:1)+H	LPE	(14:1)	424.246	C19 H39 O7 N1 P1	4.87314e+06	1.10048e+07	1.42987e+07	1.1826e+07	1.09095e+07	8.4521e+06	424.245	424.246	424.246	424.246	424.246	2.894	2.806	2.827	2.883	2.837	2.821	1.22681	0.453676	0.307675	0.635174	0.201463	0.385319
LPE(15:0)-H	LPE(15:0)-H	LPE	(15:0)	438.263	C20 H41 O7 N1 P1	3.06102e+06	4.66351e+06	5.6729e+06	3.50843e+06	4.64948e+06	4.69767e+06	438.263	438.263	438.263	438.263	438.263	4.584	4.48	4.517	4.536	4.549	4.542	0.325079	1.16019	0.749482	0.954838	0.655931	0.822498
LPE(15:0)+H	LPE(15:0)+H	LPE	(15:0)	440.277	C20 H43 O7 N1 P1	3.0604e+06	5.11737e+06	6.77295e+06	5.48019e+06	2.69219e+06	6.05918e+06	440.277	440.277	440.277	440.277	440.277	4.517	4.531	4.522	4.565	4.525	4.56	0.00347508	0.471226	0.314506	0.144159	0.464412	0.887009
LPE(16:0)-H	LPE(16:0)-H	LPE	(16:0)	452.278	C21 H43 O7 N1 P1	1.32163e+08	1.1862e+08	1.23852e+08	2.5727e+08	2.40925e+08	2.40275e+08	452.279	452.279	452.279	452.279	452.279	5.818	6.423	6.528	5.862	5.864	5.874	0.549374	0.896506	1.56645	1.20605	1.29007	0.710779
LPE(16:0e)-H	LPE(16:0e)-H	LPE	(16:0e)	438.299	C21 H45 O6 N1 P1	8.36084e+06	9.5915e+06	9.81118e+06	9.39035e+06	9.19644e+06	8.99955e+06	438.299	438.299	438.299	438.299	438.299	8.187	8.135	8.2	8.196	8.248	8.214	0.375246	0.699226	0.66044	0.977575	1.09622	0.687818
LPE(16:0e)+H	LPE(16:0e)+H	LPE	(16:0e)	440.314	C21 H47 O6 N1 P1	1.01898e+07	1.25869e+07	1.21872e+07	1.13739e+07	1.17344e+07	1.15164e+07	440.313	440.314	440.314	440.314	440.314	8.138	8.154	8.214	8.2	8.229	8.165	0.275872	0.355497	0.487221	0.276008	0.973238	0.711924
LPE(16:1)-H	LPE(16:1)-H	LPE	(16:1)	450.263	C21 H41 O7 N1 P1	2.93941e+08	5.75707e+08	7.0203e+08	6.08311e+08	5.64392e+08	5.63579e+08	450.263	450.263	450.263	450.263	450.263	3.978	3.942	3.979	3.988	3.997	3.942	0.569601	0.35195	0.689531	0.311973	0.569601	0.47188
LPE(17:0)-H	LPE(17:0)-H	LPE	(17:0)	466.294	C22 H45 O7 N1 P1	1.10295e+07	1.32904e+07	1.38615e+07	9.54839e+06	1.0075e+07	1.056e+07	466.294	466.294	466.294	466.294	466.294	8.539	8.513	8.58	8.57	8.565	8.547	0.0353211	0.839535	0.181152	0.880282	0.899583	0.689415
LPE(17:1)-H	LPE(17:1)-H	LPE	(17:1)	464.278	C22 H43 O7 N1 P1	37665072	8.78686e+07	9.13625e+07	8.8153e+07	7.14618e+07	7.5267e+07	464.278	464.278	464.279	464.279	464.279	4.865	4.864	4.906	4.905	4.908	4.894	0.25517	0.39948	0.789333	0.76564	0.735486	0.416711
LPE(18:0)-H	LPE(18:0)-H	LPE	(18:0)	480.31	C23 H47 O7 N1 P1	3.36691e+08	3.89751e+08	3.89716e+08	3.00762e+08	3.23139e+08	3.15488e+08	480.31	480.31	480.31	480.31	480.31	10.298	10.27	10.345	10.361	10.38	10.342	0.673461	0.363245	1.26475	1.02324	1.32721	0.638068
LPE(18:0e)-H	LPE(18:0e)-H	LPE	(18:0e)	466.33	C23 H49 O6 N1 P1	1.26285e+07	1.40994e+07	1.3302e+07	9.64814e+06	1.04743e+07	1.00144e+07	466.331	466.33	466.331	466.331	466.331	11.517	11.503	11.563	11.593	11.593	11.577	0.740827	0.393434	0.865202	0.809448	0.955267	0.646473
LPE(18:0e)+H	LPE(18:0e)+H	LPE	(18:0e)	468.345	C23 H51 O6 N1 P1	1.61464e+07	1.59899e+07	1.65842e+07	1.27456e+07	1.3664e+07	1.29173e+07	468.345	468.345	468.345	468.345	468.345	11.524	11.508	11.565	11.587	11.602	11.564	0.752715	0.00740907	0.833851	0.336355	0.818905	0.255218
LPE(18:1)-H	LPE(18:1)-H	LPE	(18:1)	478.294	C23 H45 O7 N1 P1	8.92523e+08	1.8154e+09	2.16793e+09	1.85138e+09	1.78096e+09	1.67297e+09	478.294	478.294	478.294	478.294	478.295	6.234	6.232	6.294	6.302	6.295	6.256	0.584306	0.34805	0.753658	0.931373	1.48961	0.699298
LPE(18:2)-H	LPE(18:2)-H	LPE	(18:2)	476.278	C23 H43 O7 N1 P1	1.71332e+08	3.34492e+08	3.95582e+08	3.63148e+08	3.20445e+08	3.1224e+08	476.278	476.278	476.279	476.278	476.279	4.44	4.414	4.465	4.449	4.4	4.368	0.357921	0.0450787	0.68756	0.404112	0.914318	1.30695
LPE(18:3)-H	LPE(18:3)-H	LPE	(18:3)	474.263	C23 H41 O7 N1 P1	3.8104e+07	7.56097e+07	9.65494e+07	8.82942e+07	7.32446e+07	7.62989e+07	474.263	474.263	474.264	474.263	474.263	3.548	3.523	3.606	3.58	3.56	3.55	0.437458	0.0832239	1.97036	0.365768	0.532342	0.108653
LPE(18:4)-H	LPE(18:4)-H	LPE	(18:4)	472.247	C23 H39 O7 N1 P1	289270	1.81294e+06	2.02725e+06	2.45526e+06	2.05457e+06	1.62792e+06	472.247	472.247	472.248	472.247	472.248	2.998	2.964	2.914	2.984	2.962	2.916	0.00946539	0.00946539	1.94489	0.00323983	1.32234	1.27363
LPE(19:0)-H	LPE(19:0)-H	LPE	(19:0)	494.325	C24 H49 O7 N1 P1	4.29893e+06	5.28254e+06	5.07766e+06	3.72024e+06	3.9609e+06	4.01388e+06	494.325	494.325	494.325	494.325	494.325	7.871	7.891	7.873	7.918	7.904	7.877	0.00904263	0.00904263	0.00904263	0.00904263	0.00904263	0.00904263
LPE(19:1)-H	LPE(19:1)-H	LPE	(19:1)	492.31	C24 H47 O7 N1 P1	2.76198e+06	7.3018e+06	7.08767e+06	4.4225e+06	5.51849e+06	1.93185e+06	492.31	492.31	492.31	492.31	492.31	8.029	8.071	8.212	8.167	8.255	7.935	0.00907965	0.648921	0.618452	1.37001	1.58939	1.32939
LPE(20:0)-H	LPE(20:0)-H	LPE	(20:0)	508.341	C25 H51 O7 N1 P1	1.21529e+07	1.35724e+07	1.33028e+07	4.51642e+06	1.07051e+07	4.0714e+06	508.341	508.341	508.341	508.341	508.341	12.86	12.868	12.919	12.49	12.955	12.446	0.231085	0.0422354	0.0659597	0.105185	0.736651	0.197643
LPE(20:0e)+H	LPE(20:0e)+H	LPE	(20:0e)	496.376	C25 H55 O6 N1 P1	3.89378e+06	1.06211e+06	1.45578e+06	1.14883e+06	932556	1.59406e+06	496.377	496.376	496.376	496.376	496.376	14.002	13.831	13.899	13.918	13.919	14.031	0.939872	0.00699067	0.00699067	0.00699067	0.00699067	0.00699067
LPE(20:1)-H	LPE(20:1)-H	LPE	(20:1)	506.325	C25 H49 O7 N1 P1	6.88679e+06	2.79574e+07	3.3239e+07	3.39418e+07	3.16816e+07	2.73158e+07	506.325	506.325	506.325	506.326	506.326	10.32	9.748	9.823	9.845	9.846	9.816	0.279524	0.338656	0.161023	0.690209	0.648733	0.524426
LPE(20:2)-H	LPE(20:2)-H	LPE	(20:2)	504.31	C25 H47 O7 N1 P1	2.62997e+06	4.90915e+06	8.78623e+06	5.44471e+06	4.6611e+06	3.65093e+06	504.31	504.31	504.31	504.31	504.311	6.93	7.251	6.918	6.946	6.992	6.962	0.0088636	0.0088636	1.09748	0.0088636	1.97789	0.0088636
LPE(20:3)-H	LPE(20:3)-H	LPE	(20:3)	502.294	C25 H45 O7 N1 P1	1.47583e+08	3.04172e+08	3.72284e+08	2.77392e+08	2.50148e+08	2.51507e+08	502.294	502.294	502.294	502.295	502.294	5.07	5.052	5.085	5.064	5.128	5.06	0.640004	0.825154	0.825154	1.60358	0.00889917	0.00889917
LPE(20:3)-H	LPE(20:3)-H	LPE	(20:3)	502.294	C25 H45 O7 N1 P1	2.13174e+07	4.2578e+07	6.63108e+07	4.26608e+07	2.92424e+07	4.05118e+07	502.294	502.294	502.294	502.294	502.295	5.823	5.769	5.803	5.814	5.841	5.798	0.00889917	0.00889917	0.00889917	0.00889917	1.4483	0.966506
LPE(20:3)+H	LPE(20:3)+H	LPE	(20:3)	504.308	C25 H47 O7 N1 P1	2.23426e+07	2.53155e+07	2.66025e+07	2.12971e+07	2.15827e+07	2.25606e+07	504.306	504.306	504.306	504.306	504.306	10.306	10.275	10.374	10.389	10.411	10.35	5.45394	5.07322	4.43671	4.48826	5.57292	4.98598
LPE(20:4)-H	LPE(20:4)-H	LPE	(20:4)	500.278	C25 H43 O7 N1 P1	1.9932e+09	3.83882e+09	4.71359e+09	4.19663e+09	3.77308e+09	3.67446e+09	500.279	500.278	500.279	500.278	500.279	4.204	4.155	4.251	4.249	4.218	4.193	0.518651	0.262794	0.770511	0.384726	0.740528	0.44869
LPE(20:4)+H	LPE(20:4)+H	LPE	(20:4)	502.293	C25 H45 O7 N1 P1	9.29827e+06	1.2455e+07	1.7726e+07	1.39498e+07	1.44847e+07	1.31816e+07	502.293	502.293	502.293	502.293	502.291	6.903	6.864	6.908	6.925	6.916	6.896	0.00304603	0.00304603	0.00304603	0.00304603	4.54012	0.00304603
LPE(20:5)-H	LPE(20:5)-H	LPE	(20:5)	498.263	C25 H41 O7 N1 P1	3.07383e+08	6.35309e+08	8.00503e+08	7.832e+08	6.53732e+08	6.75575e+08	498.263	498.263	498.263	498.263	498.263	3.368	3.282	3.316	3.318	3.311	3.303	0.524763	0.532791	0.675286	1.20312	1.59247	1.04658
LPE(21:1)-H	LPE(21:1)-H	LPE	(21:1)	520.341	C26 H51 O7 N1 P1	214574	343741	708623	572972	419223	495087	520.341		520.341	520.341	520.341	11.115	11.114	11.166	11.188	11.203	11.156	0.00859052	1000000	0.00859052	0.00859052	0.00859052	0.00859052
LPE(22:0)-H	LPE(22:0)-H	LPE	(22:0)	536.372	C27 H55 O7 N1 P1	1.88584e+07	1.95512e+07	1.9434e+07	1.15476e+07	1.72215e+06	1.40204e+06	536.372	536.373	536.372	536.373	536.372	15.155	15.168	15.225	15.256	14.842	14.779	0.2359	1.37306	0.40731	0.69256	0.614256	0.468947
LPE(22:1)-H	LPE(22:1)-H	LPE	(22:1)	534.357	C27 H53 O7 N1 P1	2.74447e+06	4.4518e+06	4.7971e+06	5.92271e+06	5.38132e+06	5.39597e+06	534.357	534.357	534.357	534.357	534.357	12.282	12.269	12.333	12.345	12.36	12.327	1.49426	0.511774	0.968398	1.2959	1.02454	0.755058
LPE(22:2)-H	LPE(22:2)-H	LPE	(22:2)	532.341	C27 H51 O7 N1 P1	1.16405e+06	3.40042e+06	5.4363e+06	4.55506e+06	2.84619e+06	3.05582e+06	532.341	532.341	532.341	532.341	532.341	10.392	10.326	10.451	10.495	10.427	10.343	0.00839688	0.00839688	0.836813	0.00839688	0.00839688	0.00839688
LPE(22:3)-H	LPE(22:3)-H	LPE	(22:3)	530.325	C27 H49 O7 N1 P1	5.50706e+06	1.01352e+07	9.24875e+06	9.25514e+06	1.02577e+07	9.60264e+06	530.325	530.326	530.326	530.326	530.326	8.619	8.561	7.968	7.974	8.661	8.657	0.00842879	0.928619	0.730627	1.38306	1.43208	0.289388
LPE(22:4)-H	LPE(22:4)-H	LPE	(22:4)	528.31	C27 H47 O7 N1 P1	1.78098e+08	3.61153e+08	4.2722e+08	3.99752e+08	3.52828e+08	3.59083e+08	528.31	528.31	528.31	528.31	528.31	5.965	5.954	6.016	5.959	6.017	5.953	0.460847	0.602809	0.786414	0.935947	0.746665	0.438133
LPE(22:5)-H	LPE(22:5)-H	LPE	(22:5)	526.294	C27 H45 O7 N1 P1	6.84861e+08	1.35039e+09	1.70624e+09	1.64107e+09	1.44418e+09	1.3312e+09	526.295	526.294	526.294	526.294	526.295	4.48	4.398	4.47	4.449	4.521	4.489	1.34235	0.721023	0.593718	0.962333	1.32525	1.16754
LPE(22:6)-H	LPE(22:6)-H	LPE	(22:6)	524.278	C27 H43 O7 N1 P1	9.43149e+08	1.88765e+09	2.13847e+09	2.22337e+09	1.76643e+09	1.96762e+09	524.278	524.279	524.279	524.278	524.279	3.94	3.902	3.948	3.911	3.989	3.941	0.430058	0.493002	0.712351	0.225968	0.491094	0.174583
LPE(22:6)+H	LPE(22:6)+H	LPE	(22:6)	526.293	C27 H45 O7 N1 P1	1.07207e+09	2.17566e+09	2.64714e+09	2.73415e+09	2.51059e+09	2.30201e+09	526.293	526.293	526.293	526.293	526.293	3.925	3.909	3.913	3.916	3.954	3.91	0.00290713	0.00290713	0.00290713	0.00290713	0.00290713	0.00290713
LPE(22:6)+H	LPE(22:6)+H	LPE	(22:6)	526.293	C27 H45 O7 N1 P1	8851.56	1.25641e+07	2.39174e+07	37313.8	81046.6	2.03855e+07	526.293	526.293	526.293	526.293	526.293	19.365	19.272	19.327	19.182	19.167	19.228	0.00290713	0.00290713	0.00290713	0.215602	0.246118	0.800828
LPE(22:6)+H	LPE(22:6)+H	LPE	(22:6)	526.293	C27 H45 O7 N1 P1	3.78968e+06	403056	263243	0	0	3.06991e+06	526.292		526.293			21.961	21.993	22.035	21.927	21.905	21.999	1.09154	1000000	0.00290713	1000000	1000000	0.00290713
LPE(22:6)+H	LPE(22:6)+H	LPE	(22:6)	526.293	C27 H45 O7 N1 P1	1.89084e+08	2.06757e+08	1.70429e+08	1.46646e+08	1.21073e+08	9.68232e+07	526.293	526.293	526.293	526.293	526.293	27.734	27.78	27.796	27.818	27.821	27.771	0.00290713	0.324021	0.475914	0.00290713	0.00290713	0.00290713
LPE(23:0)-H	LPE(23:0)-H	LPE	(23:0)	550.388	C28 H57 O7 N1 P1	950851	1.04211e+06	297271	0	75443.6	341300	550.388	550.388	550.388		550.388	16.21	16.249	16.245	16.175	16.305	16.274	0.669473	1.1128	0.00812155	1000000	0.00812155	1000000
LPE(24:0)-H	LPE(24:0)-H	LPE	(24:0)	564.403	C29 H59 O7 N1 P1	2.15275e+06	3.85253e+07	2.93867e+06	21573.8	2.32844e+07	2.14989e+07	564.404	564.404	564.404	564.404	564.404	16.796	17.231	16.879	17.143	17.318	17.244	0.103596	0.716633	1.1897	0.776873	0.314438	0.408343
LPE(24:1)-H	LPE(24:1)-H	LPE	(24:1)	562.388	C29 H57 O7 N1 P1	1.14848e+07	1.14973e+07	1.15644e+07	5.84147e+06	6.82731e+06	6.84297e+06	562.388	562.388	562.388	562.388	562.388	14.922	14.944	14.996	15.003	15.034	14.979	0.799217	0.719201	0.749429	0.706754	0.921908	0.150199
LPG(16:0)-H	LPG(16:0)-H	LPG	(16:0)	483.273	C22 H44 O9 N0 P1	3497.71	3.3783e+06	3.18352e+06	4.30343e+06	2.90002e+06	4.91626e+06	483.273	483.273	483.273	483.273	483.273	5.374	4.984	5.131	5.611	5.135	5.602	0.294802	0.716924	0.67347	0.232726	0.110641	0.476894
LPG(16:0)+H	LPG(16:0)+H	LPG	(16:0)	485.287	C22 H46 O9 N0 P1	1.69372e+06	1.80084e+06	146860	206638	124433	733034	485.287	485.289	485.287	485.287	485.287	5.589	5.503	5.512	5.508	5.504	5.511	0.00109214	3.36405	0.00109214	0.00109214	0.00109214	0.00109214
LPG(16:1)-H	LPG(16:1)-H	LPG	(16:1)	481.257	C22 H42 O9 N0 P1	1.44495e+06	2.71538e+06	3.08588e+06	1.46209e+06	4.09688e+06	1.45718e+06	481.257	481.258	481.258	481.257	481.258	3.564	3.493	3.472	3.724	3.502	3.657	0.217202	2.09549	0.81551	0.00721028	1.3142	0.00721028
LPG(18:0)-H	LPG(18:0)-H	LPG	(18:0)	511.304	C24 H48 O9 N0 P1	6.07301e+06	6.51425e+06	7.22131e+06	5.67875e+06	6.64761e+06	6.97873e+06	511.304	511.304	511.304	511.304	511.305	9.338	9.301	9.363	9.387	9.41	9.347	0.495732	0.399899	0.000919218	0.399899	1.1607	0.495732
LPG(18:0)+H	LPG(18:0)+H	LPG	(18:0)	513.319	C24 H50 O9 N0 P1	1.28742e+06	2.3671e+06	2.46792e+06	1.95863e+06	2.2944e+06	2.61113e+06	513.319	513.319	513.319	513.319	513.319	9.343	9.309	9.434	9.443	9.37	9.361	0.131556	0.0010325	0.793912	1.35302	0.885473	0.920422
LPG(18:1)-H	LPG(18:1)-H	LPG	(18:1)	509.288	C24 H46 O9 N0 P1	1.54628e+07	2.85306e+07	2.91575e+07	2.11863e+07	2.39069e+07	1.94979e+07	509.289	509.289	509.289	509.289	509.289	5.404	5.364	5.419	5.43	5.439	5.403	0.0637556	0.0598286	0.103026	0.562491	0.425044	0.731354
LPG(18:1)+H	LPG(18:1)+H	LPG	(18:1)	511.303	C24 H48 O9 N0 P1	3.11163e+06	3.69782e+06	4.46441e+06	2.03634e+06	2.09844e+06	1.39709e+06	511.302	511.304	511.303	511.303	511.303	5.931	5.271	5.41	5.495	5.392	5.49	2.10926	1.0865	0.00103657	0.00103657	0.754015	0.00103657
LPG(18:1)+NH4	LPG(18:1)+NH4	LPG	(18:1)	528.33	C24 H51 O9 N1 P1	8.28874e+06	9.76794e+06	1.32395e+07	7.8679e+06	9.83373e+06	8.06738e+06	528.332	528.332	528.332	528.332	528.332	5.383	5.318	5.401	5.366	5.412	5.406	4.48873	4.48873	4.48873	4.48873	4.48873	4.48873
LPG(18:2)-H	LPG(18:2)-H	LPG	(18:2)	507.273	C24 H44 O9 N0 P1	0	942760	351837	922210	7053.58	0		507.273	507.273	507.273	507.273	3.738	3.957	3.946	3.891	3.975	3.728	1000000	0.0068405	0.0068405	0.0068405	0.0068405	1000000
LPG(22:6)-H	LPG(22:6)-H	LPG	(22:6)	555.273	C28 H44 O9 N0 P1	577116	7.57862e+06	7.95096e+06	1.02952e+06	7.61722e+06	732223	555.273	555.273	555.274	555.273	555.273	3.466	3.759	3.633	3.473	3.681	3.475	0.649176	0.253083	1.36954	0.697801	0.0152538	1.05809
LPI(14:1)-H	LPI(14:1)-H	LPI	(14:1)	541.242	C23 H42 O12 N0 P1	318354	488805	1.17194e+06	959803	995664	1.13779e+06	541.242	541.242	541.242	541.242	541.242	2.528	2.561	2.564	2.499	2.544	2.464	0.00282683	0.00282683	0.00282683	0.00282683	0.00282683	0.00282683
LPI(16:0)-H	LPI(16:0)-H	LPI	(16:0)	571.289	C25 H48 O12 N0 P1	2.19144e+06	5.58855e+06	6.33657e+06	5.12002e+06	4.34462e+06	3.8641e+06	571.288	571.289	571.29	571.289	571.289	4.647	4.607	4.645	4.631	4.626	4.661	0.853386	0.637978	1.12635	0.693992	0.68699	0.378915
LPI(16:0)+H	LPI(16:0)+H	LPI	(16:0)	573.303	C25 H50 O12 N0 P1	2.21724e+06	2.85344e+06	4.34834e+06	3.32141e+06	2.77855e+06	4.45215e+06	573.303	573.303	573.303	573.304	573.303	5.16	5.14	5.186	5.119	5.217	5.143	0.00779692	0.00779692	0.00779692	1.41553	0.00779692	3.61507
LPI(16:1)-H	LPI(16:1)-H	LPI	(16:1)	569.273	C25 H46 O12 N0 P1	1.22689e+07	2.22007e+07	2.77441e+07	2.06887e+07	1.92584e+07	2.13728e+07	569.273	569.273	569.274	569.273	569.274	3.363	3.365	3.37	3.305	3.333	3.312	0.169462	0.00268764	0.480384	0.25905	1.05831	0.851032
LPI(16:1)+H	LPI(16:1)+H	LPI	(16:1)	571.288	C25 H48 O12 N0 P1	2.1417e+06	2.36721e+06	7.60191e+06	5.54847e+06	5.45512e+06	3.8203e+06	571.288	571.288	571.288	571.288	571.288	3.377	3.356	3.327	3.373	3.317	3.303	0.00782443	0.00782443	0.00782443	0.00782443	0.00782443	0.00782443
LPI(16:1)+NH4	LPI(16:1)+NH4	LPI	(16:1)	588.314	C25 H51 O12 N1 P1	2.51045e+06	5.85238e+06	8.14904e+06	2.86226e+06	2.88552e+06	3.47974e+06	588.314	588.315	588.314	588.314	588.314	3.306	3.267	3.381	3.355	3.275	3.364	0.00589821	0.536329	0.00589821	0.00589821	0.00589821	0.00589821
LPI(17:0)-H	LPI(17:0)-H	LPI	(17:0)	585.305	C26 H50 O12 N0 P1	1.24668e+06	2.37649e+06	2.89513e+06	2.26364e+06	2.4275e+06	2.31682e+06	585.305	585.305	585.306	585.306	585.305	6.746	6.63	6.695	6.728	6.74	6.674	0.00261402	0.00261402	2.1279	1.94851	1.34711	0.887521
LPI(18:0)-H	LPI(18:0)-H	LPI	(18:0)	599.32	C27 H52 O12 N0 P1	7.98969e+07	1.13111e+08	1.54835e+08	1.30313e+08	1.26878e+08	1.45271e+08	599.321	599.321	599.321	599.321	599.321	8.714	8.648	8.747	8.739	8.82	8.742	0.52638	1.48914	0.880114	0.945188	1.82952	0.848411
LPI(18:0)+H	LPI(18:0)+H	LPI	(18:0)	601.335	C27 H54 O12 N0 P1	1.75052e+07	2.45153e+07	3.32119e+07	2.84524e+07	2.78875e+07	3.17269e+07	601.335	601.335	601.335	601.335	601.335	8.714	8.657	8.735	8.743	8.78	8.697	0.225382	0.439905	0.406546	0.019174	0.579594	0.228708
LPI(18:0)+NH4	LPI(18:0)+NH4	LPI	(18:0)	618.361	C27 H57 O12 N1 P1	2.54485e+07	3.59334e+07	4.78649e+07	4.04738e+07	4.05125e+07	4.74071e+07	618.361	618.362	618.361	618.362	618.361	8.726	8.681	8.739	8.776	8.795	8.746	0.47621	0.756079	0.215942	0.405151	0.128614	0.511788
LPI(18:0e)-H	LPI(18:0e)-H	LPI	(18:0e)	585.341	C27 H54 O11 N0 P1	35418.3	810972	562424	687122	700211	311394	585.341	585.341	585.341	585.341	585.341	10.067	9.895	10.098	10.168	10.152	10.01	0.00592817	0.00592817	0.00592817	0.00592817	0.00592817	0.00592817
LPI(18:1)-H	LPI(18:1)-H	LPI	(18:1)	597.305	C27 H50 O12 N0 P1	4.27032e+07	6.28672e+07	8.50115e+07	6.80839e+07	5.59979e+07	6.12591e+07	597.305	597.305	597.305	597.305	597.305	4.995	4.948	5.009	5.02	5.015	4.984	1.012	1.15932	1.09571	1.48077	1.3753	1.01869
LPI(18:1)+H	LPI(18:1)+H	LPI	(18:1)	599.319	C27 H52 O12 N0 P1	4.61524e+06	7.61885e+06	6.41045e+06	4.80103e+06	6.57241e+06	7.98703e+06	599.319	599.319	599.319	599.319	599.32	5.002	4.907	5.036	5.022	4.976	4.964	0.0826438	0.000884337	0.251168	0.38799	0.748399	1.16711
LPI(18:1)+NH4	LPI(18:1)+NH4	LPI	(18:1)	616.346	C27 H55 O12 N1 P1	1.43076e+07	2.57373e+07	3.4727e+07	2.02727e+07	2.32606e+07	3.13797e+07	616.346	616.346	616.345	616.346	616.346	4.995	4.879	4.961	4.972	5.001	4.977	0.00562996	0.0203295	0.266847	0.0170846	0.296149	0.378895
LPI(18:2)-H	LPI(18:2)-H	LPI	(18:2)	595.289	C27 H48 O12 N0 P1	5.54892e+06	8.42411e+06	1.2255e+07	1.43622e+07	1.08667e+07	1.23345e+07	595.289	595.289	595.289	595.289	595.29	3.705	3.66	3.687	3.64	3.717	3.659	0.617297	0.766804	0.891114	0.771844	1.81167	0.714729
LPI(18:2)+NH4	LPI(18:2)+NH4	LPI	(18:2)	614.33	C27 H53 O12 N1 P1	1.6675e+06	3.8553e+06	5.63923e+06	4.7542e+06	3.77012e+06	4.42474e+06	614.33	614.33	614.33	614.33	614.33	3.705	3.643	3.747	3.586	3.624	3.708	0.00564843	0.00564843	0.00564843	0.00564843	0.00564843	0.00564843
LPI(20:2)-H	LPI(20:2)-H	LPI	(20:2)	623.32	C29 H52 O12 N0 P1	2186.78	568841	378001	685713	292784	206624	623.32	623.32	623.32	623.32	623.32	5.374	5.43	5.366	5.447	5.435	5.319	0.0024546	0.0024546	0.0024546	0.0024546	0.0024546	0.0024546
LPI(20:3)-H	LPI(20:3)-H	LPI	(20:3)	621.305	C29 H50 O12 N0 P1	1.53552e+07	2.69308e+07	3.12517e+07	3.30124e+07	3.42952e+07	3.53503e+07	621.304	621.305	621.305	621.305	621.305	4.14	4.152	4.177	4.146	4.178	4.109	0.51107	0.372555	0.42245	0.309784	0.823219	0.660658
LPI(20:3)+NH4	LPI(20:3)+NH4	LPI	(20:3)	640.346	C29 H55 O12 N1 P1	5.39644e+06	8.87894e+06	5.97366e+06	6.12704e+06	4.63296e+06	1.08754e+07	640.346	640.345	640.345	640.346	640.345	4.091	4.162	4.074	4.067	4.083	4.135	0.00541895	1.11263	1.1345	0.206873	1.05329	0.0866251
LPI(20:4)-H	LPI(20:4)-H	LPI	(20:4)	619.289	C29 H48 O12 N0 P1	5.37112e+07	9.32e+07	1.1755e+08	1.00021e+08	1.25789e+08	1.38811e+08	619.289	619.289	619.289	619.29	619.289	3.52	3.526	3.569	3.508	3.522	3.538	0.533725	0.514251	0.942161	1.53316	0.709636	0.524037
LPI(20:4)+NH4	LPI(20:4)+NH4	LPI	(20:4)	638.33	C29 H53 O12 N1 P1	2.94555e+07	4.28943e+07	5.84193e+07	4.79151e+07	4.27301e+07	5.14931e+07	638.329	638.33	638.33	638.33	638.33	3.541	3.533	3.584	3.49	3.505	3.509	0.777764	0.168361	0.202826	0.486379	0.567841	0.0274623
LPI(20:4)+H	LPI(20:4)+H	LPI	(20:4)	621.303	C29 H50 O12 N0 P1	4.94534e+06	7.32646e+06	8.42847e+06	7.41001e+06	4.08554e+06	8.19409e+06	621.303	621.304	621.303	621.303	621.304	3.537	3.432	3.507	3.566	3.465	3.524	0.00719455	0.58189	0.921402	1.39943	0.184338	0.168243
LPI(22:4)-H	LPI(22:4)-H	LPI	(22:4)	647.32	C31 H52 O12 N0 P1	684546	1.26074e+06	2.95661e+06	1.78711e+06	1.76633e+06	2.60796e+06	647.32	647.32	647.32	647.32	647.32	4.854	4.754	4.859	4.806	4.753	4.777	0.00236359	0.00236359	0.00236359	0.00236359	0.00236359	0.00236359
LPI(22:5)-H	LPI(22:5)-H	LPI	(22:5)	645.305	C31 H50 O12 N0 P1	412644	1.76239e+06	3.98944e+06	1.79014e+06	1.8252e+06	2.42344e+06	645.305	645.305	645.306	645.305	645.305	3.688	3.722	3.692	3.728	3.686	3.732	0.00237097	0.00237097	3.00706	0.00237097	1.34893	2.46623
LPI(22:6)-H	LPI(22:6)-H	LPI	(22:6)	643.289	C31 H48 O12 N0 P1	388772	1.42999e+06	3.54764e+06	1.1323e+06	1.15315e+06	3.05754e+06	643.289	643.289	643.289	643.289	643.289	3.376	3.327	3.39	3.371	3.315	3.35	0.0023784	0.0023784	0.0023784	0.446875	0.0023784	0.224674
LPS(16:0)-H	LPS(16:0)-H	LPS	(16:0)	496.268	C22 H43 O9 N1 P1	3.83253e+06	8.13234e+06	9.7383e+06	4.18294e+06	4.45166e+06	4.664e+06	496.268	496.269	496.268	496.269	496.269	5.249	5.179	5.234	5.278	5.183	5.186	0.482542	0.869429	0.198542	0.92988	1.35304	0.613519
LPS(16:0)+H	LPS(16:0)+H	LPS	(16:0)	498.283	C22 H45 O9 N1 P1	4.89904e+06	8.12731e+06	8.25621e+06	4.02762e+06	4.09262e+06	3.60009e+06	498.283	498.283	498.283	498.283	498.283	5.261	5.2	5.258	5.177	5.215	5.232	0.00307055	0.141546	0.00307055	0.872055	0.00307055	0.221822
LPS(16:1)+H	LPS(16:1)+H	LPS	(16:1)	496.267	C22 H43 O9 N1 P1	1.05339e+06	8.91768e+06	1.56317e+07	9.53048e+06	9.55351e+06	1.02456e+07	496.267	496.267	496.267	496.267	496.267	3.361	3.382	3.41	3.341	3.324	3.266	0.00308302	0.142121	0.00308302	0.00308302	0.00308302	0.00308302
LPS(16:1)-H	LPS(16:1)-H	LPS	(16:1)	494.252	C22 H41 O9 N1 P1	5.87757e+06	1.09827e+07	1.39001e+07	9.1721e+06	9.6678e+06	5.31694e+06	494.252	494.253	494.253	494.253	494.253	3.379	3.256	3.412	3.314	3.387	3.397	0.00904396	0.290277	1.54874	1.26751	1.6317	0.605905
LPS(18:0)-H	LPS(18:0)-H	LPS	(18:0)	524.299	C24 H47 O9 N1 P1	4.92673e+07	7.27289e+07	8.09106e+07	5.04048e+07	5.22339e+07	5.58679e+07	524.299	524.3	524.3	524.3	524.3	8.792	8.731	8.825	8.842	8.835	8.835	0.185905	1.26544	0.372821	0.822946	1.16054	0.626493
LPS(18:0)+H	LPS(18:0)+H	LPS	(18:0)	526.314	C24 H49 O9 N1 P1	4.95528e+07	6.73485e+07	7.83375e+07	5.00982e+07	5.03024e+07	5.2292e+07	526.314	526.314	526.314	526.314	526.314	8.806	8.728	8.831	8.852	8.835	8.804	0.542395	0.0825933	0.200508	0.517809	0.688809	0.0808073
LPS(18:1)-H	LPS(18:1)-H	LPS	(18:1)	522.284	C24 H45 O9 N1 P1	2.37558e+07	5.78284e+07	6.9651e+07	4.88577e+07	4.99751e+07	5.04779e+07	522.284	522.284	522.284	522.284	522.284	5.046	4.985	4.997	5.029	5.042	5.014	0.510202	0.410639	0.424042	0.766767	0.565727	0.0449373
LPS(18:1)+H	LPS(18:1)+H	LPS	(18:1)	524.298	C24 H47 O9 N1 P1	2.1267e+07	5.57907e+07	5.94822e+07	4.57651e+07	4.69782e+07	5.01888e+07	524.298	524.298	524.298	524.299	524.299	5.045	5.004	4.971	5.018	5.038	5.021	0.161111	0.147874	0.136316	1.25221	0.4416	0.332883
LPS(18:2)-H	LPS(18:2)-H	LPS	(18:2)	520.268	C24 H43 O9 N1 P1	1.24881e+06	5.17739e+06	5.9037e+06	3.65146e+06	3.17107e+06	8.3356e+06	520.268	520.269	520.269	520.268	520.269	3.732	3.63	3.726	3.721	3.696	3.715	0.00859172	0.804335	1.57894	0.871724	0.981167	0.379554
LPS(18:2)+H	LPS(18:2)+H	LPS	(18:2)	522.283	C24 H45 O9 N1 P1	1.11822e+06	4.41119e+06	5.92691e+06	4.28516e+06	2.98541e+06	4.18086e+06	522.283	522.283	522.283	522.283	522.283	3.63	3.65	3.701	3.708	3.662	3.781	0.00292945	0.655833	0.035364	0.00292945	0.00292945	0.00292945
LPS(20:0)-H	LPS(20:0)-H	LPS	(20:0)	552.331	C26 H51 O9 N1 P1	2.57684e+06	2.80712e+06	3.69504e+06	1.53729e+06	1.7399e+06	2.56638e+06	552.331	552.331	552.331	552.332	552.331	11.782	11.754	11.803	11.829	11.839	11.835	0.618235	0.522278	1.31528	1.68644	1.16139	0.372005
LPS(20:0)+H	LPS(20:0)+H	LPS	(20:0)	554.345	C26 H53 O9 N1 P1	2.03557e+06	2.51385e+06	2.77729e+06	1.08907e+06	1.59951e+06	1.95594e+06	554.345	554.346	554.345	554.345	554.345	11.759	11.753	11.815	11.797	11.894	11.787	0.00276001	1.05986	0.00276001	0.00276001	0.00276001	0.00276001
LPS(20:3)-H	LPS(20:3)-H	LPS	(20:3)	546.284	C26 H45 O9 N1 P1	910902	1.80224e+06	2.35643e+06	1.971e+06	1.16056e+06	1.26957e+06	546.284	546.284	546.284	546.284	546.284	4.213	4.214	4.213	4.217	4.14	4.237	0.00818256	0.00818256	0.00818256	0.00818256	0.00818256	0.00818256
LPS(20:3)+H	LPS(20:3)+H	LPS	(20:3)	548.298	C26 H47 O9 N1 P1	3.09774e+06	4.57824e+06	4.7426e+06	3.64529e+06	312772	2.39932e+06	548.298	548.298	548.298	548.298	548.298	8.791	8.791	8.837	8.799	8.671	8.79	0.00279045	0.00279045	0.00279045	0.00279045	0.00279045	0.00279045
LPS(20:4)-H	LPS(20:4)-H	LPS	(20:4)	544.268	C26 H43 O9 N1 P1	3.16374e+06	5.79033e+06	7.00243e+06	5.70376e+06	4.09452e+06	4.74504e+06	544.268	544.268	544.269	544.268	544.269	3.581	3.56	3.571	3.591	3.565	3.545	0.00821286	0.00821286	1.27046	0.00821286	1.57729	0.00821286
LPS(20:4)+H	LPS(20:4)+H	LPS	(20:4)	546.283	C26 H45 O9 N1 P1	1.06121e+06	3.0339e+06	6.52113e+06	2.97406e+06	2.75793e+06	4.52199e+06	546.283	546.283	546.283	546.283	546.283	3.551	3.575	3.482	3.515	3.525	3.655	0.00280075	0.00280075	0.00280075	0.00280075	0.00280075	0.00280075
LPS(22:0)-H	LPS(22:0)-H	LPS	(22:0)	580.362	C28 H55 O9 N1 P1	6.51958e+06	8.87995e+06	8.0792e+06	4.71459e+06	5.06204e+06	5.05768e+06	580.363	580.362	580.362	580.362	580.362	14.046	14.072	14.128	14.159	14.165	14.101	0.883018	0.802034	0.653851	0.746896	0.688312	0.00263629
LPS(22:0)+H	LPS(22:0)+H	LPS	(22:0)	582.377	C28 H57 O9 N1 P1	7.20728e+06	6.35398e+06	7.23283e+06	3.53131e+06	5.2393e+06	4.26516e+06	582.377	582.377	582.377	582.377	582.377	14.048	14.077	14.136	14.147	14.181	14.107	0.375238	0.19666	0.18464	0.591593	0.579573	0.273929
LPS(22:1)-H	LPS(22:1)-H	LPS	(22:1)	578.346	C28 H53 O9 N1 P1	547686	1.02753e+06	1.13177e+06	743340	1.20735e+06	1.12124e+06	578.346	578.346	578.346	578.346	578.346	11.647	11.616	11.715	11.69	11.743	11.677	0.00772893	0.00772893	0.00772893	0.00772893	0.00772893	0.00772893
LPS(22:5)-H	LPS(22:5)-H	LPS	(22:5)	570.284	C28 H45 O9 N1 P1	1.71733e+06	2.08307e+06	6.13918e+06	2.46594e+06	5.12344e+06	4.70344e+06	570.284	570.284	570.284	570.284	570.284	3.777	3.741	3.77	3.765	3.775	3.714	0.333992	0.945968	0.684694	0.0078382	0.0078382	0.0078382
LPS(22:6)+H	LPS(22:6)+H	LPS	(22:6)	570.283	C28 H45 O9 N1 P1	4.16294e+06	1.16566e+07	1.31548e+07	2.30003e+06	8.74791e+06	1.00213e+07	570.283	570.283	570.283	570.282	570.283	3.424	3.352	3.34	3.274	3.415	3.453	0.00268288	0.691815	0.153485	1.17743	0.00268288	0.00783822
LPS(24:0)-H	LPS(24:0)-H	LPS	(24:0)	608.393	C30 H59 O9 N1 P1	1.22066e+07	1.41217e+07	1.42614e+07	6.66928e+06	6.38685e+06	6.02701e+06	608.394	608.394	608.394	608.394	608.393	16.151	16.186	16.236	16.27	16.294	16.19	1.69869	0.837402	1.2664	1.32393	0.0994916	0.866989
LPS(24:0)+H	LPS(24:0)+H	LPS	(24:0)	610.408	C30 H61 O9 N1 P1	1.06296e+07	1.33398e+07	1.46492e+07	3.87342e+06	5.72057e+06	4.60864e+06	610.407	610.408	610.408	610.408	610.408	16.144	16.185	16.252	16.258	16.283	16.207	1.30482	0.0384497	0.364461	0.00250652	0.000868272	0.00250652
LPS(24:1)-H	LPS(24:1)-H	LPS	(24:1)	606.378	C30 H57 O9 N1 P1	3.53408e+06	3.26617e+06	4.40924e+06	2.1158e+06	1.36488e+06	1.63551e+06	606.378	606.378	606.378	606.378	606.378	13.844	13.836	13.867	13.942	13.929	13.892	1.39265	1.01499	0.843484	0.00737164	0.553236	1.05457
LPS(24:1)+H	LPS(24:1)+H	LPS	(24:1)	608.392	C30 H59 O9 N1 P1	2.22127e+06	5.5353e+06	4.05001e+06	1.34192e+06	383047	1.01842e+06	608.392	608.392	608.392	608.392	608.392	13.821	13.86	13.883	13.912	13.872	13.881	0.553048	0.00251483	0.465933	0.00251483	0.00251483	0.00251483
LSM(d20:1)+H	LSM(d20:1)+H	LSM	(d20:1)	493.376	C25 H54 O5 N2 P1	2.2688e+07	2.33241e+07	2.25524e+07	1.54013e+07	1.82438e+07	1.58602e+07	493.376	493.376	493.376	493.377	493.377	8.398	8.272	8.363	8.397	8.467	8.375	0.0962146	0.0293285	0.114456	0.3578	0.495626	0.396188
LSM(d20:1)+HCOO	LSM(d20:1)+HCOO	LSM	(d20:1)	537.367	C26 H54 O7 N2 P1	2.54565e+06	2.96882e+06	2.48536e+06	1.55864e+06	1.87767e+06	1.84165e+06	537.367	537.367	537.367	537.367	537.367	8.384	8.295	8.357	8.449	8.491	8.455	0.00842999	0.00842999	0.00842999	0.00842999	0.00842999	0.00842999
LSM(d20:1+hO)+H	LSM(d20:1+hO)+H	LSM	(d20:1+hO)	509.371	C25 H54 O6 N2 P1	1.55246e+06	863805	988036	496448	615197	275673	509.371	509.372	509.371	509.371	509.371	5.793	5.748	5.746	5.818	5.795	5.728	0.00484911	1.74437	0.00484911	0.00484911	0.00484911	0.00484911
LSM(d20:2)+H	LSM(d20:2)+H	LSM	(d20:2)	491.361	C25 H52 O5 N2 P1	1.83959e+07	2.00562e+07	1.78208e+07	1.66367e+07	1.74134e+07	1.87792e+07	491.361	491.361	491.361	491.361	491.361	5.174	5.124	5.18	5.176	5.165	5.198	0.371356	0.204473	0.0682391	0.216684	0.0193951	0.328618
LSM(d20:2)+HCOO	LSM(d20:2)+HCOO	LSM	(d20:2)	535.352	C26 H52 O7 N2 P1	2.19647e+06	2.14789e+06	889162	1.80693e+06	878200	1.78887e+06	535.352	535.352	535.352	535.352	535.352	5.248	5.095	5.2	5.242	5.201	5.167	0.538842	0.00846173	0.00846173	0.00846173	0.00846173	0.00846173
LSM(d22:1)+H	LSM(d22:1)+H	LSM	(d22:1)	521.408	C27 H58 O5 N2 P1	1.99896e+06	2.05464e+06	2.12584e+06	1.30758e+06	1.31734e+06	1.18499e+06	521.408	521.408	521.408	521.408	521.408	11.588	11.603	11.681	11.698	11.692	11.634	0.00485225	0.00485225	0.26952	0.00485225	0.41528	0.00485225
LdMePE(16:0)-H	LdMePE(16:0)-H	LdMePE	(16:0)	480.31	C23 H47 O7 N1 P1	1.75737e+06	3.18948e+06	4.45464e+06	2.00492e+06	5.5829e+06	3.20172e+06	480.309	480.309	480.309	480.309	480.312	5.475	5.434	5.46	5.441	5.517	5.481	2.13306	0.634029	2.1747	1.42102	5.20804	1.26683
LdMePE(16:1)-H	LdMePE(16:1)-H	LdMePE	(16:1)	478.294	C23 H45 O7 N1 P1	447898	519734	483594	7643.13	747943	2163.91	478.294	478.294	478.294	478.294	478.294	3.801	3.82	3.851	3.879	3.781	3.879	0.00934572	0.00934572	0.00934572	0.00934572	0.00934572	0.00934572
LdMePE(18:1)-H	LdMePE(18:1)-H	LdMePE	(18:1)	506.325	C25 H49 O7 N1 P1	1.97264e+06	4.31942e+06	2.7456e+06	1.92948e+06	1.00076e+06	1.4803e+06	506.324	506.325	506.326	506.325	506.324	5.849	5.807	5.825	5.814	5.811	5.813	1.47243	0.727852	2.26627	1.14458	1.95631	1.80621
MG(16:0)+H	MG(16:0)+H	MG	(16:0)	331.284	C19 H39 O4	1.58261e+07	1.13366e+07	1.7732e+07	1.72452e+07	2.01175e+07	1.80595e+07	331.284	331.284	331.284	331.284	331.284	10.039	10.005	10.064	10.077	10.093	10.08	0.846614	0.0980125	0.0406599	0.218936	0.946227	0.128198
MG(16:0)+NH4	MG(16:0)+NH4	MG	(16:0)	348.311	C19 H42 O4 N1	5.9376e+07	4.17663e+07	6.32255e+07	6.84493e+07	6.78384e+07	6.36679e+07	348.31	348.311	348.311	348.311	348.311	10.031	10.007	10.096	10.074	10.097	10.103	1.03491	0.480806	0.0130056	0.0130056	0.0130056	0.0130056
MG(17:0)+NH4	MG(17:0)+NH4	MG	(17:0)	362.326	C20 H44 O4 N1	3.57372e+06	110630	5.03518e+06	4.24253e+06	4.08739e+06	4.86362e+06	362.326	362.326	362.326	362.326	362.326	11.382	11.522	11.482	11.478	11.483	11.46	0.0125025	0.0125025	0.0125025	0.0125025	0.0125025	0.0125025
MG(18:0)+NH4	MG(18:0)+NH4	MG	(18:0)	376.342	C21 H46 O4 N1	6.85868e+08	3.94041e+08	6.36643e+08	7.13586e+08	6.19287e+08	6.3278e+08	376.342	376.342	376.342	376.342	376.342	12.62	12.623	12.675	12.703	12.708	12.672	0.575195	0.82231	0.450308	0.211164	0.0384491	0.51408
MG(18:0)+H	MG(18:0)+H	MG	(18:0)	359.316	C21 H43 O4	7.02711e+07	3.87001e+07	1.17391e+08	1.36769e+08	1.07283e+08	1.06179e+08			359.315	359.316	359.316	12.616	12.618	12.671	12.704	12.708	12.67	1000000	1000000	0.460514	0.00982423	0.00982423	0.00982423
MG(18:1)+NH4	MG(18:1)+NH4	MG	(18:1)	374.326	C21 H44 O4 N1	6.86938e+06	9.13457e+06	1.09642e+07	3.49114e+06	1.13408e+07	1.29366e+07	374.326	374.326	374.327	374.327	374.327	10.281	10.243	10.335	10.259	10.331	10.354	0.0121017	0.0121017	0.402136	0.252534	0.321992	0.393961
MG(18:2)+NH4	MG(18:2)+NH4	MG	(18:2)	372.311	C21 H42 O4 N1	3.31745e+06	2.98486e+06	3.20099e+06	2.30628e+06	5.54515e+06	2.0288e+06	372.311	372.311	372.311	372.311	372.311	7.522	7.512	7.615	7.582	7.498	7.632	0.0121673	0.0121673	0.0121673	0.0121673	0.0121673	0.0121673
MG(20:0)+NH4	MG(20:0)+NH4	MG	(20:0)	404.373	C23 H50 O4 N1	1.01847e+07	6.05154e+06	9.59136e+06	8.47932e+06	9.31115e+06	8.14691e+06	404.373	404.373	404.373	404.373	404.374	14.945	14.939	15.023	15.039	15.059	14.998	0.159432	0.0112025	0.0359321	0.0778241	0.307958	0.21631
MG(27:0)+NH4	MG(27:0)+NH4	MG	(27:0)	502.483	C30 H64 O4 N1	1.39394e+07	8.0861e+06	8.05914e+06	7.79974e+06	1.94284e+06	1.17997e+07	502.483	502.483	502.483	502.484	502.483	20.138	20.207	20.196	20.252	20.209	20.19	0.239869	0.00901523	0.400949	1.33244	0.00901523	0.397088
MG(28:0)+NH4	MG(28:0)+NH4	MG	(28:0)	516.499	C31 H66 O4 N1	4.5685e+06	2.24626e+07	2.7615e+07	2.81392e+07	2.54107e+07	2.26637e+07	516.499	516.499	516.499	516.499	516.499	21.008	21.168	21.205	21.237	21.255	21.167	0.304996	0.0144628	1.4202	0.626391	0.0609295	0.101588
MG(30:0)+H	MG(30:0)+H	MG	(30:0)	527.503	C33 H67 O4	37549.7	2.38563e+07	2.15848e+07	2.68368e+07	3.10854e+07	2.98778e+07	527.503	527.503	527.503	527.503	527.503	23.19	23.056	23.112	23.182	23.159	23.052	0.0066919	0.0066919	0.0066919	0.0066919	0.326955	0.0066919
MG(30:0)+NH4	MG(30:0)+NH4	MG	(30:0)	544.53	C33 H70 O4 N1	6.10853e+07	6.41036e+07	5.76983e+07	7.80567e+07	9.24291e+07	8.8038e+07	544.53	544.53	544.53	544.53	544.53	23.004	23.073	23.141	23.182	23.199	23.082	0.177272	0.272767	0.329697	0.0083191	0.24511	0.0083191
MG(31:0)+NH4	MG(31:0)+NH4	MG	(31:0)	558.546	C34 H72 O4 N1	1.098e+07	1.29685e+07	1.7288e+07	2.18872e+07	2.00538e+07	1.88139e+07	558.545	558.546	558.546	558.545	558.546	23.923	24.026	24.097	24.14	24.145	24.015	0.230008	0.887179	0.24981	0.430529	0.00811035	0.45033
MG(32:0)+H	MG(32:0)+H	MG	(32:0)	555.535	C35 H71 O4	3.14827e+08	3.3781e+08	3.15e+08	3.40994e+08	4.02767e+08	3.35703e+08	555.535	555.535	555.535	555.535	555.535	24.756	24.84	24.874	24.901	24.906	24.804	0.317658	0.252964	0.0548481	0.11425	0.0224468	0.593176
MG(32:0)+NH4	MG(32:0)+NH4	MG	(32:0)	572.561	C35 H74 O4 N1	9.00558e+08	9.44846e+08	9.08367e+08	9.47394e+08	1.14416e+09	1.00785e+09	572.561	572.562	572.561	572.561	572.561	24.766	24.85	24.884	24.909	24.914	24.826	0.0671893	0.470744	0.053217	0.41475	0.00791182	0.187805
MG(32:1)+H	MG(32:1)+H	MG	(32:1)	553.519	C35 H69 O4	2.53725e+07	3.42818e+07	2.57948e+07	3.31451e+06	3.42113e+07	2.06924e+07	553.519	553.519	553.519	553.519	553.519	22.958	23.063	23.108	22.952	23.16	23.044	0.00637738	0.00637738	0.00637738	0.00637738	0.00637738	0.00637738
MG(33:0)+H	MG(33:0)+H	MG	(33:0)	569.55	C36 H73 O4	1.22481e+07	1.44507e+07	1.42728e+07	1.06814e+07	1.57479e+07	1.24808e+07	569.55	569.55	569.55	569.55	569.55	25.368	25.436	25.465	25.482	25.505	25.402	0.273075	0.104521	0.00619787	0.00619787	0.457326	0.383689
MG(33:0)+NH4	MG(33:0)+NH4	MG	(33:0)	586.577	C36 H76 O4 N1	3.13069e+07	3.29944e+07	2.91862e+07	3.44958e+07	2.91057e+07	1.94815e+07	586.577	586.577	586.577	586.576	586.577	25.094	25.151	25.196	25.493	25.233	25.127	0.299245	0.25151	0.191842	1.96644	0.253215	0.0195541
MG(33:1)+NH4	MG(33:1)+NH4	MG	(33:1)	584.561	C36 H74 O4 N1	2.26689e+07	3.33979e+07	2.94057e+07	2.47754e+07	2.68723e+07	2.2229e+07	584.561	584.561	584.562	584.561	584.562	23.871	23.968	24.037	24.066	24.056	23.958	0.4644	0.355018	0.553458	0.230138	0.606489	0.117131
MG(34:0)+H	MG(34:0)+H	MG	(34:0)	583.566	C37 H75 O4	1.58464e+08	1.56807e+08	1.59582e+08	1.61756e+08	1.79447e+08	1.588e+08	583.566	583.566	583.566	583.566	583.566	25.808	25.872	25.884	25.907	25.914	25.849	0.0557435	0.352197	0.206438	0.607523	0.321249	0.0916263
MG(34:0)+NH4	MG(34:0)+NH4	MG	(34:0)	600.593	C37 H78 O4 N1	5.62672e+08	5.28944e+08	5.73515e+08	5.67451e+08	5.83565e+06	5.64877e+08	600.593	600.593	600.592	600.593	600.592	25.812	25.879	25.895	25.91	25.795	25.856	0.00754255	0.194025	0.233886	0.00421251	0.227226	0.496959
MG(34:1)+NH4	MG(34:1)+NH4	MG	(34:1)	598.577	C37 H76 O4 N1	2.56378e+07	2.49486e+07	2.82723e+07	3.49973e+07	3.0776e+07	3.54783e+07	598.577	598.577	598.577	598.577	598.577	23.007	23.073	23.107	23.168	23.165	23.072	0.00756795	0.00756795	0.00756795	0.00756795	0.00756795	0.00756795
MG(34:1)+H	MG(34:1)+H	MG	(34:1)	581.55	C37 H73 O4	8.87262e+07	1.11012e+08	9.65589e+07	8.291e+07	1.10577e+08	7.94178e+07	581.55	581.55	581.551	581.551	581.55	24.626	24.696	24.751	24.75	24.774	24.671	0.2553	0.207256	0.838328	0.405004	0.245086	0.241647
MG(36:0)+H	MG(36:0)+H	MG	(36:0)	611.597	C39 H79 O4	2.85935e+07	3.16836e+07	2.98041e+07	2.97905e+07	3.36256e+07	2.9256e+07	611.597	611.597	611.597	611.597	611.597	26.469	26.521	26.535	26.56	26.567	26.488	0.0629009	0.34096	0.210155	0.164275	0.128303	0.290175
MG(36:0)+NH4	MG(36:0)+NH4	MG	(36:0)	628.624	C39 H82 O4 N1	1.17301e+08	1.18485e+08	1.18376e+08	1.13588e+08	1.30458e+08	1.32783e+08	628.624	628.624	628.624	628.624	628.624	26.472	26.534	26.54	26.563	26.574	26.509	0.00720622	0.00243389	0.0612926	0.280724	0.12801	0.350718
MG(36:1)+NH4	MG(36:1)+NH4	MG	(36:1)	626.608	C39 H80 O4 N1	1.03759e+08	1.06512e+08	1.09907e+08	9.83842e+07	1.05994e+08	1.02833e+08	626.608	626.609	626.608	626.608	626.608	25.753	25.815	25.825	25.847	25.855	25.793	0.0072294	0.53547	0.495573	0.0072294	0.0072294	0.653471
MG(38:0)+H	MG(38:0)+H	MG	(38:0)	639.629	C41 H83 O4	2.21004e+07	1.57904e+07	2.0796e+07	2.01726e+07	2.01923e+07	2.07945e+07	639.628	639.629	639.629	639.628	639.629	26.928	26.987	26.996	27.013	27.026	26.954	0.39784	0.0757784	0.252537	0.279021	0.760645	1.1217
MG(38:0)+NH4	MG(38:0)+NH4	MG	(38:0)	656.655	C41 H86 O4 N1	1.06654e+08	8.47844e+07	9.9504e+07	8.37549e+07	9.96953e+07	9.08475e+07	656.655	656.655	656.655	656.655	656.655	26.939	26.99	26.996	27.019	27.025	26.959	0.149957	0.239806	0.477374	0.34793	0.175846	0.407322
MG(38:1)+NH4	MG(38:1)+NH4	MG	(38:1)	654.639	C41 H84 O4 N1	7.59814e+07	8.13142e+07	6.65077e+07	7.43212e+07	8.68589e+07	7.20267e+07	654.64	654.64	654.64	654.64	654.64	26.411	26.465	26.473	26.482	26.491	26.444	0.375061	0.330762	0.682101	0.818053	1.11898	0.141253
MGDG(12:0/16:1)+HCOO	MGDG(28:1)+HCOO	MGDG	(12:0/16:1)	717.479	C38 H69 O12	2.6637e+06	1.70271e+06	3.06253e+06	1.37948e+06	3.49093e+06	2.9393e+06	717.479	717.479	717.479	717.478	717.482	16.269	16.343	16.294	16.362	16.339	16.266	0.00492	0.00492	0.00492	1.42656	3.37776	0.00492
MGDG(14:0/16:1)+HCOO	MGDG(30:1)+HCOO	MGDG	(14:0/16:1)	745.511	C40 H73 O12	4.29123e+07	3.60524e+07	4.34301e+07	3.72361e+07	4.99011e+07	4.35953e+07	745.508	745.511	745.511	745.511	745.511	18	18.06	18.07	18.077	18.087	18.011	3.03219	0.72899	0.00473501	0.00473501	0.00473501	0.00473501
MGDG(14:0/16:2)+HCOO	MGDG(30:2)+HCOO	MGDG	(14:0/16:2)	743.495	C40 H71 O12	7.10126e+06	5.65339e+06	2.87348e+06	2.64194e+06	2.31202e+06	2.84236e+06	743.495	743.495	743.495	743.495	743.493	16.412	16.434	16.461	16.502	16.51	16.438	0.00474785	0.00474785	0.00474785	0.00474785	2.82387	0.00474785
MGDG(16:0/16:0)+HCOO	MGDG(32:0)+HCOO	MGDG	(16:0/16:0)	775.558	C42 H79 O12	5.32636e+08	5.38399e+08	5.3412e+08	1.27773e+08	1.5166e+08	2.31389e+08	775.558	775.558	775.558	775.558	775.558	21.364	21.454	21.49	21.341	21.354	21.425	0.00455156	0.00455156	0.00455156	0.00455156	0.206909	0.809056
MGDG(16:0/16:1)+HCOO	MGDG(32:1)+HCOO	MGDG	(16:0/16:1)	773.542	C42 H77 O12	7.27283e+07	8.13094e+07	7.72523e+07	7.82086e+07	8.8733e+07	8.2879e+07	773.542	773.542	773.542	773.542	773.542	19.722	19.791	19.837	19.843	19.855	19.779	0.618622	0.00456342	0.00456342	0.00456342	0.00456342	0.00456342
MGDG(16:1/16:1)+HCOO	MGDG(32:2)+HCOO	MGDG	(16:1/16:1)	771.526	C42 H75 O12	9.10622e+06	8.43824e+06	9.03589e+06	8.63903e+06	9.26711e+06	9.20282e+06	771.526	771.526	771.526	771.526	771.526	18.014	18.053	18.104	18.107	18.132	18.066	0.00457535	0.00457535	0.00457535	0.00457535	0.135485	1.92933
MGDG(16:0/18:0)+HCOO	MGDG(34:0)+HCOO	MGDG	(16:0/18:0)	803.589	C44 H83 O12	6.27104e+07	6.40421e+07	5.63463e+07	5.02965e+07	5.68316e+07	5.00475e+07	803.59	803.59	803.59	803.59	803.59	23.393	23.502	23.552	23.581	23.598	23.47	1.28233	0.744746	1.20518	1.28856	0.648926	0.86421
MGDG(16:0/18:1)+HCOO	MGDG(34:1)+HCOO	MGDG	(16:0/18:1)	801.573	C44 H81 O12	9.4643e+07	9.56792e+07	9.30729e+07	8.85407e+07	1.00657e+08	9.34123e+07	801.574	801.574	801.574	801.575	801.574	21.529	21.559	21.66	21.681	21.683	21.564	1.00486	0.750362	1.39909	2.40586	1.17203	1.1633
MGDG(16:1/18:1)+HCOO	MGDG(34:2)+HCOO	MGDG	(16:1/18:1)	799.558	C44 H79 O12	9.25483e+06	1.4366e+07	1.24235e+07	1.44508e+07	2.058e+07	1.78144e+07	799.559	799.559	799.559	799.56	799.558	19.692	19.778	19.822	19.803	19.825	19.763	1.72529	2.23933	1.64525	2.72584	0.248225	0.776017
MGDG(16:1/18:2)+HCOO	MGDG(34:3)+HCOO	MGDG	(16:1/18:2)	797.542	C44 H77 O12	596516	1.34019e+06	464941	1.86786e+06	1.68287e+06	1.0865e+06	797.542	797.542	797.542	797.542	797.542	18.477	18.364	18.455	18.401	18.44	18.364	0.0044261	0.0044261	0.0044261	0.0044261	0.0044261	0.0044261
MGDG(17:1/18:0)+HCOO	MGDG(35:1)+HCOO	MGDG	(17:1/18:0)	815.589	C45 H83 O12	2.31347e+06	2.58778e+06	9385.81	708419	539470	3.05006e+06	815.589	815.589	815.593	815.589	815.592	22.403	22.49	22.409	22.517	22.522	22.458	0.00432816	0.00432816	4.65243	0.00432816	3.31229	2.89051
MGDG(18:0/18:1)+HCOO	MGDG(36:1)+HCOO	MGDG	(18:0/18:1)	829.605	C46 H85 O12	2.89122e+07	2.83764e+07	2.50426e+07	4.70394e+06	2.33617e+07	2.36098e+07	829.606	829.605	829.605	829.606	829.605	23.306	23.399	23.443	23.296	23.476	23.362	1.31927	0.00425504	0.00425504	1.83638	0.00425504	0.863628
MGDG(18:0/18:2)+HCOO	MGDG(36:2)+HCOO	MGDG	(18:0/18:2)	827.589	C46 H83 O12	3.27855e+06	2.65494e+06	3.99485e+06	3.07291e+06	5.36749e+06	6.49966e+06	827.59	827.592	827.589	827.595	827.591	21.852	21.407	21.485	21.513	21.975	21.425	1.56415	3.59535	0.0042654	7.46925	2.3991	4.44601
MGDG(16:0/20:3)-H	MGDG(36:3)-H	MGDG	(16:0/20:3)	779.568	C45 H79 O10	9.98717e+08	1.20075e+09	1.20021e+09	1.62106e+09	1.73901e+09	1.52234e+09	779.568	779.568	779.568	779.568	779.568	20.567	20.648	20.679	20.674	20.706	20.606	0.00452815	0.00452815	0.00452815	0.00452815	0.00452815	0.00452815
MGDG(18:0/20:4)-H	MGDG(38:4)-H	MGDG	(18:0/20:4)	805.584	C47 H81 O10	7.10636e+07	4.96253e+09	4.8364e+09	3.92111e+09	4.10444e+09	3.87349e+09	805.58	805.581	805.584	805.584	805.584	20.111	20.551	20.596	20.608	20.6	20.515	4.2063	3.59308	0.00438192	0.00438192	0.00438192	0.00438192
MGDG(16:0/24:0)+HCOO	MGDG(40:0)+HCOO	MGDG	(16:0/24:0)	887.683	C50 H95 O12	2.64737e+06	2.51298e+06	2.25665e+06	1.78304e+06	1.8372e+06	1.77318e+06	887.683	887.685	887.683	887.683	887.683	26.397	26.46	26.466	26.489	26.489	26.428	0.00397665	2.68505	0.00397665	0.00397665	0.00397665	0.00397665
MGDG(16:1/24:0)+HCOO	MGDG(40:1)+HCOO	MGDG	(16:1/24:0)	885.667	C50 H93 O12	4.74428e+06	5.31427e+06	4.18044e+06	4.24002e+06	3.38478e+06	3.30667e+06	885.668	885.667	885.667	885.667	885.668	25.766	25.818	25.843	25.858	25.874	25.8	1.23802	0.0039857	0.0039857	0.0039857	1.16124	0.0039857
MGDG(16:1/24:1)+HCOO	MGDG(40:2)+HCOO	MGDG	(16:1/24:1)	883.652	C50 H91 O12	1.68357e+06	1.57938e+06	1.80053e+06	1.4723e+06	1.34409e+06	1.92978e+06	883.652	883.652	883.652	883.652	883.652	24.634	24.72	24.772	24.765	24.765	24.683	0.00399479	0.00399479	0.00399479	0.00399479	0.00399479	3.55397
MGDG(16:0/26:0)+HCOO	MGDG(42:0)+HCOO	MGDG	(16:0/26:0)	915.714	C52 H99 O12	1.83712e+06	1.78274e+06	1.69556e+06	938821	1.23251e+06	884948	915.714	915.715	915.714	915.714	915.717	26.834	26.894	26.896	26.918	26.929	26.868	0.00385491	0.953867	0.00385491	0.00385491	2.69349	0.00385491
MGDG(16:1/26:0)+HCOO	MGDG(42:1)+HCOO	MGDG	(16:1/26:0)	913.699	C52 H97 O12	7.37956e+06	6.57396e+06	5.8734e+06	3.70059e+06	4.30753e+06	3.61423e+06	913.7	913.7	913.7	913.7	913.7	26.349	26.401	26.404	26.429	26.432	26.379	1.53494	1.33684	1.73303	1.73303	1.55683	1.07527
MGDG(16:1/26:1)+HCOO	MGDG(42:2)+HCOO	MGDG	(16:1/26:1)	911.683	C52 H95 O12	263692	1.73002e+06	1.77852e+06	1.35927e+06	2.07296e+06	1.57869e+06	911.683	911.683	911.683	911.683	911.683	25.724	25.656	25.695	25.694	25.765	25.655	0.00387196	0.00387196	0.00387196	0.00387196	0.00387196	0.00387196
MGDG(20:1/22:4)-H	MGDG(42:5)-H	MGDG	(20:1/22:4)	859.63	C51 H87 O10	1.5994e+08	2.11529e+08	2.20516e+08	1.76343e+08	2.03094e+08	1.55635e+08	859.63	859.63	859.627	859.63	859.63	22.059	22.144	22.175	22.192	22.203	22.103	0.00410642	0.00410642	3.63357	0.00410642	0.00410642	0.00410642
MGDG(16:0/30:0)+CH3COO	MGDG(46:0)+CH3COO	MGDG	(16:0/30:0)	985.792	C57 H109 O12	3.28583e+06	3.33356e+06	2.99855e+06	1.47138e+06	1.41967e+06	1.2312e+06	985.797	985.797	985.797	985.792	985.797	26.506	26.564	26.568	26.591	26.602	26.539	4.77734	4.35941	4.79256	0.00358088	4.78039	0.00358088
MGDG(18:0/30:0)+CH3COO	MGDG(48:0)+CH3COO	MGDG	(18:0/30:0)	1013.82	C59 H113 O12	4.69582e+06	4.71648e+06	4.01578e+06	1.42709e+06	1.92622e+06	2.16123e+06	1013.83	1013.82	1013.83	1013.82	1013.82	26.929	26.964	26.98	26.981	26.999	26.939	4.52492	0.00348187	4.66104	0.00348187	0.00348187	0.00348187
MGDG(18:1/30:0)+CH3COO	MGDG(48:1)+CH3COO	MGDG	(18:1/30:0)	1011.81	C59 H111 O12	6.48486e+06	6.48193e+06	5.91671e+06	1.841e+06	2.32745e+06	2.36226e+06	1011.81	1011.81	1011.81	1011.81	1011.81	26.469	26.515	26.527	26.548	26.548	26.495	3.64641	3.94687	3.77588	0.0034888	4.50824	3.24317
MGMG(16:0)+HCOO	MGMG(16:0)+HCOO	MGMG	(16:0)	537.328	C26 H49 O11	2.85708e+06	2.78168e+06	5.90531e+06	6.28469e+06	6.42667e+06	5.88384e+06	537.329	537.329	537.329	537.329	537.329	7.682	7.627	6.962	6.898	6.989	6.899	1.2422	1.27198	1.09518	1.08029	1.05796	0.883017
MGMG(18:0)+HCOO	MGMG(18:0)+HCOO	MGMG	(18:0)	565.359	C28 H53 O11	1.44874e+06	1.8158e+06	1.39686e+06	1.20156e+06	1.88105e+06	1.30937e+06	565.359	565.359	565.36	565.36	565.359	11.102	11.106	11.136	11.17	11.204	11.151	0.00260012	0.00260012	1.10455	0.446566	0.00260012	0.763178
MGMG(20:4)-H	MGMG(20:4)-H	MGMG	(20:4)	539.323	C29 H47 O9	3.56986e+07	6.8215e+07	1.18203e+08	1.01136e+08	1.00396e+08	9.05976e+07	539.323	539.323	539.323	539.323	539.323	3.769	3.743	3.776	3.735	3.766	3.74	0.00272564	0.00272564	0.00272564	0.00272564	0.00272564	6.91336
MePC(20:0e)+NH4	MePC(20:0e)+NH4	MePC	(20:0e)	583.445	C29 H64 O7 N2 P1	1.89633e+06	5.21136e+06	6.20077e+06	5.74035e+06	5.61218e+06	6.96237e+06	583.444	583.444	583.444	583.443	583.445	5.502	5.453	5.519	5.494	5.54	5.472	0.650396	0.244188	1.02233	1.88787	0.448252	0.701815
MePC(20:0e)+NH4	MePC(20:0e)+NH4	MePC	(20:0e)	583.445	C29 H64 O7 N2 P1	3.83015e+06	2.11271e+06	3.38545e+06	1.70087e+06	5.39291e+06	3.22542e+06	583.445	583.445	583.445	583.445	583.445	6.192	6.21	6.234	6.258	6.249	6.221	0.00433632	0.00433632	0.00433632	0.00433632	0.00433632	0.00433632
MePC(22:0e)+NH4	MePC(22:0e)+NH4	MePC	(22:0e)	611.476	C31 H68 O7 N2 P1	1.72541e+06	2.78994e+06	1.78115e+06	112778	2.76178e+06	236126	611.475	611.476	611.476	611.476	611.476	9.947	9.933	9.983	9.865	9.988	9.884	1.6705	0.00413753	0.00413753	0.00413753	0.00413753	0.00413753
MePC(29:1)+NH4	MePC(29:1)+NH4	MePC	(29:1)	721.549	C38 H78 O8 N2 P1	2.03908e+07	1.66728e+07	1.25514e+07	1.33929e+07	1.11032e+07	1.06623e+07	721.546	721.549	721.549	721.549	721.549	17.491	17.523	17.587	17.57	17.56	17.524	4.667	0.00342319	0.00342319	0.00342319	0.00342319	0.00342319
MePC(29:4)+NH4	MePC(29:4)+NH4	MePC	(29:4)	715.502	C38 H72 O8 N2 P1	565596	2.36536e+06	3.06138e+06	3.54849e+06	796864	3.4755e+06	715.502	715.502	715.502	715.502	715.502	14.303	14.508	14.241	14.248	14.395	14.29	0.00345212	0.00345212	0.00345212	0.00345212	0.00345212	0.00345212
MePC(30:0)+NH4	MePC(30:0)+NH4	MePC	(30:0)	737.58	C39 H82 O8 N2 P1	2.56153e+06	5.70051e+06	3.9309e+06	32839.3	1.36313e+06	1.28662e+06	737.58	737.582	737.58	737.58	737.58	16.602	16.63	16.657	16.55	16.693	16.637	0.00334879	2.84787	0.00334879	0.00334879	0.00334879	0.00334879
MePC(30:1)+NH4	MePC(30:1)+NH4	MePC	(30:1)	735.565	C39 H80 O8 N2 P1	1.09412e+06	1.25169e+06	1.48176e+06	636492	1.24945e+06	1.05069e+06	735.565	735.565	735.565	735.565	735.565	16.27	16.133	16.192	16.178	16.22	16.149	0.00335796	0.00335796	0.00335796	0.00335796	0.00335796	0.00335796
MePC(31:4)+NH4	MePC(31:4)+NH4	MePC	(31:4)	743.533	C40 H76 O8 N2 P1	2.61603e+08	2.79176e+08	2.35045e+08	2.60666e+08	2.9284e+08	2.05996e+08	743.528	743.528	743.528	743.528	743.528	16.137	16.169	16.206	16.222	16.236	16.174	7.89671	7.72725	7.33588	7.74339	7.35336	0.00332198
MePC(31:5)+NH4	MePC(31:5)+NH4	MePC	(31:5)	741.518	C40 H74 O8 N2 P1	2.88766e+06	4.29646e+06	4.65876e+06	3.55356e+06	5.49379e+06	4.30732e+06	741.518	741.518	741.518	741.518	741.512	14.45	14.71	14.462	14.498	14.516	14.455	0.00333101	0.00333101	0.00333101	0.00333101	7.4246	0.00333101
MePC(32:0)+NH4	MePC(32:0)+NH4	MePC	(32:0)	765.612	C41 H86 O8 N2 P1	9.64583e+06	4.93033e+06	6.58784e+06	138956	6.79975e+06	7.1607e+06	765.612	765.612	765.612	765.611	765.612	16.868	16.869	16.935	16.825	16.944	16.881	0.00322618	0.00322618	0.00322618	1.22578	0.00322618	0.388539
MePC(33:5)+NH4	MePC(33:5)+NH4	MePC	(33:5)	769.549	C42 H78 O8 N2 P1	1.23913e+07	1.45747e+07	1.21019e+07	1.61356e+07	1.21507e+07	1.58583e+07	769.549	769.549	769.549	769.549	769.549	16.313	16.341	16.377	16.384	16.421	16.356	0.00320967	0.00320967	0.00320967	0.00320967	0.00320967	7.63625
MePC(34:1)+NH4	MePC(34:1)+NH4	MePC	(34:1)	791.627	C43 H88 O8 N2 P1	2.05432e+06	1.46326e+07	1.14594e+07	1.13147e+07	8.4821e+06	1.32237e+07	791.628	791.627	791.627	791.627	791.627	17.092	16.983	17.032	17.029	17.02	17.017	0.740917	0.00312016	0.133308	0.00312016	0.166076	0.00312016
MePC(34:3)+NH4	MePC(34:3)+NH4	MePC	(34:3)	787.596	C43 H84 O8 N2 P1	2.42513e+08	1.77137e+08	2.95704e+08	2.07043e+08	2.20664e+08	2.25693e+08	787.596	787.596	787.596	787.594	787.596	19.005	19.06	19.117	19.128	19.134	19.057	0.00313613	0.00313613	0.00313613	2.19462	0.00313613	0.00313613
MePC(34:7)+NH4	MePC(34:7)+NH4	MePC	(34:7)	779.533	C43 H76 O8 N2 P1	8.86274e+06	1.67537e+07	6.00537e+06	3.81544e+06	34415.7	1.0996e+07	779.538	779.533	779.533	779.533	779.533	18.109	18.156	18.198	18.184	18.077	18.119	6.20567	0.00316856	0.00316856	0.00316856	0.00316856	0.00316856
MePC(35:6)+NH4	MePC(35:6)+NH4	MePC	(35:6)	795.565	C44 H80 O8 N2 P1	5.00855e+06	156059	525144	3.54242e+06	2.81375e+06	1.62921e+06	795.565	795.565	795.565	795.565	795.565	20.53	20.522	20.541	20.565	20.55	20.524	0.00310471	0.00310471	0.00310471	0.00310471	0.00310471	1000000
MePC(36:0e)+NH4	MePC(36:0e)+NH4	MePC	(36:0e)	807.695	C45 H96 O7 N2 P1	1.45273e+07	2.4854e+07	2.78139e+07	62500	2.57978e+07	2.29432e+07	807.695	807.693	807.695	807.694	807.695	21.638	21.802	21.81	21.691	21.841	21.713	0.228391	2.29229	0.149153	1.17305	0.126867	2.9881
MePC(36:1)+NH4	MePC(36:1)+NH4	MePC	(36:1)	819.659	C45 H92 O8 N2 P1	1.10985e+07	6.44043e+06	1.40569e+07	2.55278e+06	7.02502e+06	8.12702e+06	819.659	819.659	819.659	819.659	819.658	18.923	18.887	18.944	18.932	19.061	18.822	0.00301345	0.00301345	0.00301345	0.00301345	0.808227	1.69647
MePC(36:2)+NH4	MePC(36:2)+NH4	MePC	(36:2)	817.643	C45 H90 O8 N2 P1	1.08645e+07	2.36657e+07	1.38577e+07	4843249	4.72722e+07	5.41052e+06	817.64	817.643	817.642	817.642	817.641	17.063	17.097	17.14	17.137	17.296	17.038	4.11973	0.00302088	1.07072	0.744176	2.40994	2.03936
MePC(37:4)+NH4	MePC(37:4)+NH4	MePC	(37:4)	827.627	C46 H88 O8 N2 P1	719469	9.77948e+06	1.49449e+07	4.49691e+06	3.26972e+06	1.11556e+07	827.627	827.627	827.627	827.627	827.627	21.511	21.541	21.582	21.582	21.562	21.559	0.00298444	0.00298444	0.00298444	0.00298444	0.00298444	0.00298444
MePC(38:0)+NH4	MePC(38:0)+NH4	MePC	(38:0)	849.706	C47 H98 O8 N2 P1	1.27308e+07	2.10318e+07	1.93588e+07	2.11816e+07	48939.6	2.56957e+07	849.706	849.706	849.705	849.703	849.704	22.398	22.444	22.531	22.547	22.371	22.432	0.404293	0.776187	0.539563	2.61205	1.5505	1.75175
MePC(38:0e)+NH4	MePC(38:0e)+NH4	MePC	(38:0e)	835.726	C47 H100 O7 N2 P1	1.9357e+07	1.57675e+07	1.65644e+07	34428	1.36245e+07	1.67166e+07	835.727	835.727	835.728	835.726	835.725	23.501	23.625	23.658	23.509	23.707	23.528	0.650368	0.486439	1.71531	0.00302731	1.53815	0.26261
MePC(38:1)+NH4	MePC(38:1)+NH4	MePC	(38:1)	847.69	C47 H96 O8 N2 P1	9.61988e+06	7.81352e+06	2.25569e+06	3.43484e+06	1.63643e+06	1.86032e+07	847.69	847.689	847.69	847.69	847.689	20.29	20.352	20.374	20.399	20.32	20.381	0.0029138	0.45591	0.0029138	0.0029138	0.664712	0.521972
MePC(38:1)+NH4	MePC(38:1)+NH4	MePC	(38:1)	847.69	C47 H96 O8 N2 P1	2.59896e+07	2.31388e+07	2.12906e+07	2.6442e+07	2.29256e+07	2.34058e+07	847.69	847.69	847.69	847.69	847.69	22.746	22.771	22.973	22.851	22.891	22.819	0.0029138	0.0029138	0.0029138	0.514964	0.0029138	0.0029138
MePC(38:2)+NH4	MePC(38:2)+NH4	MePC	(38:2)	845.674	C47 H94 O8 N2 P1	71732.6	1.24566e+06	1.01173e+07	1.07558e+07	8.31733e+06	7.19428e+06	845.674	845.674	845.674	845.674	845.674	19.208	19.13	19.118	19.167	19.154	19.089	0.00292075	0.00292075	0.00292075	0.00292075	0.00292075	0.00292075
MePC(38:2)+NH4	MePC(38:2)+NH4	MePC	(38:2)	845.674	C47 H94 O8 N2 P1	704512	2.93163e+07	2.63045e+07	2.04498e+07	2.38976e+07	14458.2	845.674	845.674	845.674	845.674	845.674	24.07	23.844	23.888	23.895	23.903	24.089	0.00292075	0.00292075	0.00292075	0.00292075	0.00292075	0.00292075
MePC(38:3)+NH4	MePC(38:3)+NH4	MePC	(38:3)	843.659	C47 H92 O8 N2 P1	4.89277e+06	1.31477e+06	6.62291e+06	4.63428e+06	4.75825e+06	4.34049e+06	843.659	843.659	843.658	843.659	843.659	17.36	17.483	17.456	17.468	17.499	17.426	0.00292772	0.00292772	0.390525	0.00292772	0.948879	0.00292772
MePC(39:0)+NH4	MePC(39:0)+NH4	MePC	(39:0)	863.721	C48 H100 O8 N2 P1	1.39839e+06	2.68421e+06	8.04897e+06	9.06156e+06	59836.4	4.05078e+06	863.717	863.721	863.723	863.72	863.72	22.327	22.548	22.554	22.558	22.411	22.498	4.76713	0.484497	1.73613	1.59828	1.76732	0.00285972
MePC(39:1)+NH4	MePC(39:1)+NH4	MePC	(39:1)	861.706	C48 H98 O8 N2 P1	166562	3.67502e+06	0	1.03473e+06	1.49282e+06	5.19883e+06	861.706	861.706		861.706	861.706	20.312	20.345	20.188	20.301	20.453	20.372	0.00286641	0.00286641	1000000	0.00286641	0.00286641	0.00286641
MePC(39:1)+NH4	MePC(39:1)+NH4	MePC	(39:1)	861.706	C48 H98 O8 N2 P1	1.73178e+06	1.41338e+07	6.03221e+06	6.03078e+06	7.50719e+06	5.53583e+06	861.703	861.706	861.706	861.705	861.704	21.432	21.453	21.507	21.483	21.515	21.435	2.51068	0.00286641	0.00286641	0.150249	1.93044	1.71807
MePC(40:1)+NH4	MePC(40:1)+NH4	MePC	(40:1)	875.721	C49 H100 O8 N2 P1	6.09132e+07	6.02638e+07	6.0966e+07	4.28545e+07	6.57822e+06	5.46328e+07	875.72	875.719	875.721	875.721	875.72	22.195	22.301	22.406	22.428	22.245	22.275	1.06823	2.94554	0.279164	0.684544	0.964314	0.492771
MePC(40:2)+NH4	MePC(40:2)+NH4	MePC	(40:2)	873.706	C49 H98 O8 N2 P1	1.54857e+07	9.80072e+06	1.82089e+07	9.92511e+06	8.85848e+06	2.21013e+07	873.706	873.706	873.705	873.705	873.706	20.312	20.351	20.402	20.41	20.407	20.374	0.00282704	0.364574	0.589981	0.118427	0.00282704	1.53309
MePC(40:3)+NH4	MePC(40:3)+NH4	MePC	(40:3)	871.69	C49 H96 O8 N2 P1	3.28516e+08	8.29087e+07	1.0396e+08	5.50571e+07	7.3554e+07	5.63273e+07	871.69	871.69	871.69	871.69	871.69	25.087	25.464	25.499	25.518	25.523	25.454	0.00283358	0.00283358	0.00283358	0.00283358	0.00283358	7.77172
MePC(40:6)+NH4	MePC(40:6)+NH4	MePC	(40:6)	865.643	C49 H90 O8 N2 P1	4.46039e+07	4.75734e+07	4.06911e+07	4.92483e+07	5.67399e+07	5.48125e+07	865.643	865.643	865.643	865.643	865.643	21.893	22.005	22.051	22.058	22.071	21.964	0.00285337	0.00285337	0.00285337	0.00285337	0.00285337	0.00285337
MePC(41:1)+NH4	MePC(41:1)+NH4	MePC	(41:1)	889.737	C50 H102 O8 N2 P1	1.10451e+07	2.66607e+06	1.83007e+06	1.84497e+07	2.50364e+07	1.30903e+07	889.735	889.735	889.738	889.737	889.736	22.167	22.201	22.209	22.399	22.427	22.299	1.57066	1.7325	0.942447	0.0027761	0.982841	0.00951967
MePC(42:2)+NH4	MePC(42:2)+NH4	MePC	(42:2)	901.737	C51 H102 O8 N2 P1	9.54695e+06	7.31764e+06	7.72481e+06	3.51138e+06	8.5973e+06	1.04162e+07	901.737	901.737	901.737	901.737	901.737	22.082	22.122	22.174	22.186	22.178	22.084	0.00273916	0.00273916	0.00273916	0.00273916	0.00273916	1.03297
PA(16:0/16:0)-H	PA(32:0)-H	PA	(16:0/16:0)	647.466	C35 H68 O8 N0 P1	1.01076e+07	7.01795e+06	9.77857e+06	8.00699e+06	5.28711e+06	9.50697e+06	647.466	647.466	647.466	647.465	647.466	20.642	20.723	20.744	20.798	20.827	20.614	0.00236306	0.00236306	0.00236306	1.04643	0.00236306	0.00236306
PA(16:0/16:0)+NH4	PA(32:0)+NH4	PA	(16:0/16:0)	666.507	C35 H73 O8 N1 P1	773101	1.53195e+07	5.34749e+06	6.49448e+06	6.7658e+06	9.57761e+06	666.507	666.507	666.507	666.507	666.507	20.704	20.742	20.839	20.779	20.78	20.748	0.00520625	0.00520625	0.00520625	0.00520625	0.00520625	0.00520625
PA(16:0e/16:0)-H	PA(32:0e)-H	PA	(16:0e/16:0)	633.486	C35 H70 O7 N0 P1	829741	1.76497e+06	930281	4.70516e+06	6.72886e+06	2.51192e+06	633.486	633.486	633.486	633.486	633.487	22.104	22.026	22.068	22.122	22.06	21.944	0.00547762	0.00547762	0.00547762	0.00547762	0.144391	0.182372
PA(16:0/16:1)-H	PA(32:1)-H	PA	(16:0/16:1)	645.45	C35 H66 O8 N0 P1	3.70082e+06	1.34853e+06	3.41734e+06	1.49553e+06	1.56069e+07	4.74241e+06	645.45	645.45	645.45	645.451	645.45	18.848	18.938	18.816	18.991	19.027	18.83	0.00237044	0.00237044	0.00237044	2.11708	0.00237044	0.00237044
PA(18:0/16:0)-H	PA(34:0)-H	PA	(18:0/16:0)	675.497	C37 H72 O8 N0 P1	6.53925e+06	4.81581e+06	3.29e+06	7.7894e+06	6.72788e+06	8.12501e+06	675.497	675.497	675.498	675.497	675.497	22.576	22.709	22.603	22.58	22.617	22.598	0.665392	0.353029	0.943705	0.002265	0.0954408	0.881529
PA(18:0p/16:0)-H	PA(34:0p)-H	PA	(18:0p/16:0)	659.502	C37 H72 O7 N0 P1	931265	1.44273e+06	1.8434e+06	10274.2	1.82786e+06	202334	659.502	659.502	659.502	659.502	659.502	21.998	21.978	22.038	21.967	21.935	21.898	0.00526154	0.385943	0.00526154	0.00526154	0.00526154	0.00526154
PA(16:0/18:1)-H	PA(34:1)-H	PA	(16:0/18:1)	673.481	C37 H70 O8 N0 P1	3.06302e+07	4.39268e+07	3.36621e+06	3.54916e+07	4.40017e+07	3.1985e+07	673.48	673.482	673.482	673.482	673.481	20.645	20.683	21.16	20.77	20.708	20.63	1.78109	0.376358	0.480295	1.46028	0.364568	0.279933
PA(16:0/18:2)-H	PA(34:2)-H	PA	(16:0/18:2)	671.466	C37 H68 O8 N0 P1	3.25704e+06	3.35866e+06	3.57627e+06	4.18056e+06	4.78342e+06	3.33826e+06	671.466	671.466	671.467	671.466	671.466	18.964	19.009	19.091	19.058	19.064	19.024	0.0022786	0.0022786	1.18021	0.0022786	0.0022786	0.927032
PA(20:0p/16:0)-H	PA(36:0p)-H	PA	(20:0p/16:0)	687.533	C39 H76 O7 N0 P1	2.71753e+07	1.82553e+06	2.11824e+07	2.69943e+07	3.20543e+07	2.77067e+07	687.533	687.533	687.533	687.533	687.533	18.783	18.969	18.923	18.938	18.927	18.847	0.00504703	0.00504703	0.00504703	0.00504703	0.00504703	0.00504703
PA(18:0/18:1)-H	PA(36:1)-H	PA	(18:0/18:1)	701.513	C39 H74 O8 N0 P1	1.57499e+07	1.29268e+08	3.59168e+07	3.89449e+07	3.01113e+07	3.86691e+07	701.513	701.515	701.514	701.513	701.513	21.856	22.121	21.959	22.656	21.976	22.543	0.543782	3.1225	1.77683	0.664949	0.586547	2.54802
PA(18:0/18:1)-H	PA(36:1)-H	PA	(18:0/18:1)	701.513	C39 H74 O8 N0 P1	6.8488e+07	3.05431e+07	7.71068e+07	4.81098e+07	4.629e+07	1.29952e+07	701.513	701.513	701.513	701.513	701.513	22.676	23.216	22.771	22.797	22.75	23.295	0.002181	0.002181	0.002181	0.002181	0.002181	0.002181
PA(18:0/18:2)-H	PA(36:2)-H	PA	(18:0/18:2)	699.497	C39 H72 O8 N0 P1	0	503602	0	357185	142295	59518.9		699.497		699.497	699.497	21.649	21.681	21.662	21.656	21.746	21.687	1000000	0.00218729	1000000	0.00218729	0.00218729	0.00218729
PA(22:0/20:4)-H	PA(42:4)-H	PA	(22:0/20:4)	779.56	C45 H80 O8 N0 P1	1.06699e+08	9.22449e+07	1.00225e+08	8.07798e+07	9.30255e+07	7.74834e+07	779.56	779.555	779.56	779.555	779.56	18.718	18.774	18.818	18.848	18.855	18.772	0.00196265	6.46202	0.00196265	6.25293	0.00196265	6.5903
PA(20:1p/22:5)-H	PA(42:6p)-H	PA	(20:1p/22:5)	759.533	C45 H76 O7 N0 P1	1.72278e+07	1.89364e+07	7.95666e+06	443695	1.58412e+06	6.05322e+06	759.538	759.538		759.533	759.533	17.486	17.533	17.57	17.537	17.574	17.531	6.23734	6.22286	1000000	0.00456859	0.00456859	0.00456859
PA(20:4/23:1)-H	PA(43:5)-H	PA	(20:4/23:1)	791.56	C46 H80 O8 N0 P1	7.58913e+08	7.58807e+08	6.64984e+08	5.95119e+08	5.67281e+08	5.39541e+08	791.565	791.56	791.56	791.565	791.565	19.602	19.678	19.711	19.72	19.735	19.654	6.30081	0.00193289	0.00193289	7.08787	7.01965	6.17574
PA(24:0/20:5)-H	PA(44:5)-H	PA	(24:0/20:5)	805.575	C47 H82 O8 N0 P1	4.61445e+07	4.68099e+07	4.65485e+07	3.95086e+07	4.41059e+07	3.87794e+07	805.571	805.575	805.575	805.575	805.575	18.7	18.763	18.816	18.829	18.824	18.732	5.76672	0.00189926	0.00189926	0.00189926	0.00189926	0.00189926
PA(20:5/24:2)-H	PA(44:7)-H	PA	(20:5/24:2)	801.544	C47 H78 O8 N0 P1	1.81467e+08	1.66033e+08	1.76359e+08	1.63712e+08	1.74862e+08	1.67053e+08	801.544	801.544	801.544	801.544	801.549	18.13	18.168	18.204	18.235	18.232	18.166	0.00190882	0.00190882	0.00190882	0.00190882	5.96657	0.00190882
PA(24:0/22:5)-H	PA(46:5)-H	PA	(24:0/22:5)	833.607	C49 H86 O8 N0 P1	9.91336e+07	1.05613e+08	8.39118e+07	9.1929e+07	9.91285e+07	7.79354e+07	833.601	833.603	833.607	833.602	833.607	20.385	20.48	20.512	20.533	20.54	20.451	6.35615	4.29523	0.0018354	5.53202	0.0018354	0.0018354
PA(24:0/22:6)-H	PA(46:6)-H	PA	(24:0/22:6)	831.591	C49 H84 O8 N0 P1	1.68246e+07	2.20463e+07	2.25089e+07	2.12389e+07	2.12367e+07	1.93593e+07	831.591	831.591	831.591	831.586	831.591	19.011	19.085	19.127	19.129	19.154	19.094	0.00183985	0.00183985	0.00183985	5.53701	0.00183985	0.00183985
PA(26:1/22:4)-H	PA(48:5)-H	PA	(26:1/22:4)	861.638	C51 H90 O8 N0 P1	5251.74	1.39817e+07	1.27673e+07	9.30544e+06	1.247e+07	8.36644e+06	861.638	861.638	861.635	861.638	861.638	22.26	22.139	22.187	22.179	22.181	22.104	0.00177569	0.00177569	3.91061	0.00177569	0.00177569	0.00177569
PC(16:0)+H	PC(16:0)+H	PC	(16:0)	510.319	C24 H49 O8 N1 P1	1.9967e+06	1.68399e+06	726497	1.3678e+06	427451	1.57269e+06	510.319	510.319	510.319	510.319	510.319	4.327	4.322	4.269	4.272	4.264	4.272	0.00679967	0.00679967	0.00679967	0.00679967	0.00679967	0.00679967
PC(16:1)+H	PC(16:1)+H	PC	(16:1)	508.303	C24 H47 O8 N1 P1	5.96104e+07	7.19653e+07	7.40378e+07	9.76384e+07	6.70652e+07	6.92767e+07	508.303	508.303	508.304	508.303	508.304	7.042	6.942	6.97	7.044	7.057	7.037	0.00682663	0.00682663	0.780105	0.168266	0.795844	0.34324
PC(16:1)+H	PC(16:1)+H	PC	(16:1)	508.303	C24 H47 O8 N1 P1	3.48837e+06	3.70444e+07	4.37988e+07	1.98355e+07	3.06804e+07	3.27263e+07	508.303		508.303			8.148	9.065	8.311	8.1	8.593	8.952	0.445541	1000000	0.00682663	1000000	1000000	1000000
PC(17:0)+H	PC(17:0)+H	PC	(17:0)	524.335	C25 H51 O8 N1 P1	1.07532e+08	1.57181e+08	1.55419e+08	1.1437e+08	1.6632e+08	1.46164e+08	524.335	524.335	524.335	524.335	524.335	6.151	6.071	6.19	6.222	6.179	6.109	0.00661791	0.00661791	0.00661791	0.00661791	0.00661791	0.00661791
PC(17:0)+H	PC(17:0)+H	PC	(17:0)	524.335	C25 H51 O8 N1 P1	5.6696e+06	4.66353e+06	1.24714e+07	1.53086e+07	2.30221e+06	9.12624e+06	524.335	524.335			524.335	8.049	7.823	8.679	8.708	7.572	8.835	0.00661791	0.00661791	1000000	1000000	0.00661791	1000000
PC(17:0)+H	PC(17:0)+H	PC	(17:0)	524.335	C25 H51 O8 N1 P1	2.30916e+07	2.45259e+07	6.48627e+06	8.9611e+06	3.90084e+07	3.12774e+07		524.335	524.335	524.335	524.335	10.317	9.505	8.849	9.162	9.554	9.597	1000000	0.00661791	1.00991	0.962229	0.00661791	0.00661791
PC(17:0)+H	PC(17:0)+H	PC	(17:0)	524.335	C25 H51 O8 N1 P1	1.71328e+07	2.30313e+07	8.85097e+06	1.07036e+07	2.73652e+07	2.97626e+07	524.335	524.335	524.335	524.335	524.335	10.316	10.35	10.836	10.187	9.856	10.386	0.447291	0.117349	0.00661791	0.00661791	1.1415	1.37799
PC(17:1)+H	PC(17:1)+H	PC	(17:1)	522.319	C25 H49 O8 N1 P1	4.51317e+07	6.23451e+07	6.20961e+07	4.9944e+07	7.13168e+07	6.56465e+07	522.319	522.319	522.319	522.319	522.32	4.151	4.052	4.088	4.094	4.126	4.108	0.0468488	0.542829	0.0220746	0.611753	1.19186	0.223101
PC(18:0)+H	PC(18:0)+H	PC	(18:0)	538.35	C26 H53 O8 N1 P1	1.07261e+07	1.21898e+07	1.01473e+07	1.2778e+07	1.48959e+07	1.23666e+07	538.35	538.351	538.351	538.351	538.351	7.173	7.173	7.188	7.262	7.214	7.28	0.285075	0.578675	1.09693	0.766285	0.896312	0.422643
PC(18:1)+H	PC(18:1)+H	PC	(18:1)	536.335	C26 H51 O8 N1 P1	2.99978e+06	3.25062e+06	4.56318e+06	2.93975e+06	4.08995e+06	3.87892e+06	536.335	536.335	536.335	536.335	536.335	5.04	4.991	5.076	5.057	5.144	5.026	0.00646984	0.0679986	0.202355	0.00646984	0.0513299	0.234052
PC(19:1)+H	PC(19:1)+H	PC	(19:1)	550.35	C27 H53 O8 N1 P1	4.57761e+07	6.43877e+07	6.02841e+07	5.16878e+07	6.5942e+07	6.01478e+07	550.35	550.35	550.35	550.35	550.351	6.457	6.38	6.486	6.478	6.512	6.459	0.00630508	0.733115	0.456927	0.220823	0.536985	0.231616
PC(19:1)+H	PC(19:1)+H	PC	(19:1)	550.35	C27 H53 O8 N1 P1	6.37751e+06	2.33641e+07	1.84947e+07	1.6715e+07	3.22034e+07	8.18587e+06	550.351	550.35	550.35		550.35	10.275	10.296	9.967	8.949	10.352	10.287	0.362551	0.00630508	0.00630508	1000000	0.00630508	0.00630508
PC(19:2e)+H	PC(19:2e)+H	PC	(19:2e)	534.355	C27 H53 O7 N1 P1	599632	1.45427e+06	3.01423e+06	2.90344e+06	2.11113e+06	944165	534.355	534.355	534.355	534.355	534.355	5.153	5.103	5.173	5.158	5.202	5.215	0.00286326	0.00286326	1.36514	0.00286326	0.00286326	0.00286326
PC(19:3)+H	PC(19:3)+H	PC	(19:3)	546.319	C27 H49 O8 N1 P1	6.56031e+06	1.53844e+07	7.57372e+06	6.59348e+06	8.45339e+06	8.19551e+06	546.316	546.319	546.319	546.319	546.319	6.197	6.274	6.146	6.376	6.262	6.197	5.51595	0.0063516	0.0063516	0.0063516	0.0063516	0.0063516
PC(20:0)+H	PC(20:0)+H	PC	(20:0)	566.382	C28 H57 O8 N1 P1	2.74386e+06	3.55542e+06	3.08525e+06	3.91924e+06	4.20126e+06	2.94014e+06	566.382	566.381	566.382	566.382	566.382	10.741	10.723	10.8	10.808	10.827	10.766	0.00612661	0.246247	0.723064	0.152777	0.66833	0.166796
PC(20:1)+H	PC(20:1)+H	PC	(20:1)	564.366	C28 H55 O8 N1 P1	575870	262602	3.93343e+06	2.22669e+06	3.97148e+06	4.04971e+06	564.366	564.366	564.366	564.366	564.366	7.455	7.314	6.974	7.558	7.574	6.995	0.743259	0.348125	0.367722	0.466949	0.587438	0.484561
PC(20:4)+H	PC(20:4)+H	PC	(20:4)	558.319	C28 H49 O8 N1 P1	7.79339e+06	1.20124e+07	1.10105e+07	1.21384e+07	1.6432e+07	1.24455e+07	558.319	558.319	558.319	558.319	558.319	6.546	6.53	6.54	6.564	6.573	6.505	0.00621508	0.582946	0.00621508	0.00621508	0.00621508	0.00621508
PC(21:3)+H	PC(21:3)+H	PC	(21:3)	574.35	C29 H53 O8 N1 P1	3.83143e+06	6.35711e+06	5.97757e+06	6.65555e+06	5.68663e+06	5.31217e+06	574.351	574.35	574.351	574.351	574.352	5.23	5.173	5.144	5.281	5.183	5.167	0.711291	0.350779	0.70955	0.364812	2.22082	0.422268
PC(21:3e)+H	PC(21:3e)+H	PC	(21:3e)	560.371	C29 H55 O7 N1 P1	1.21505e+06	1.14088e+06	1.26483e+06	189262	1.14175e+06	1.14236e+06	560.371	560.371	560.371	560.37	560.371	11.341	11.322	11.379	11.588	11.415	11.375	0.00273033	0.00273033	0.00273033	2.78649	0.00273033	0.00273033
PC(23:4)+H	PC(23:4)+H	PC	(23:4)	600.366	C31 H55 O8 N1 P1	512151	2.82492e+06	940413	385069	1.5024e+06	1.13017e+06	600.366	600.366	600.366	600.366	600.366	6.086	6.045	6.072	6.112	6.149	6.126	0.189101	0.00577981	0.00577981	0.00577981	0.00577981	0.00577981
PC(24:0)+H	PC(24:0)+H	PC	(24:0)	622.444	C32 H65 O8 N1 P1	733305	924112	912272	3.51206e+06	3.90963e+06	4.13278e+06	622.444	622.444	622.444	622.444	622.444	13.011	13.006	13.034	13.096	13.096	13.062	0.0055748	0.0055748	0.0055748	0.601612	0.251476	0.516464
PC(24:0e)+CH3COO	PC(24:0e)+CH3COO	PC	(24:0e)	666.472	C34 H69 O9 N1 P1	1.26888e+06	1.14692e+06	1.08527e+06	634224	1.01426e+06	937618	666.472	666.472	666.472	666.472	666.472	15.071	15.094	15.122	15.143	15.146	15.139	0.371314	0.00670696	0.00670696	0.00670696	0.00670696	0.00670696
PC(24:1)+CH3COO	PC(24:1)+CH3COO	PC	(24:1)	678.435	C34 H65 O10 N1 P1	341886	648502	1.49173e+06	493643	732182	541495	678.435	678.435	678.435	678.435	678.44	11.468	11.322	11.483	11.346	11.345	11.328	0.000781209	0.000781209	0.000781209	0.000781209	6.96378	0.000781209
PC(24:4e)+H	PC(24:4e)+H	PC	(24:4e)	600.402	C32 H59 O7 N1 P1	2.6739e+06	5.0714e+06	6.45143e+06	6.65889e+06	7.57467e+06	5.68254e+06	600.402	600.402	600.403	600.402	600.403	8.576	8.474	8.555	8.612	8.592	8.592	0.00254829	0.18909	0.533859	0.0207694	1.02686	0.791919
PC(24:4p)+H	PC(24:4p)+H	PC	(24:4p)	598.387	C32 H57 O7 N1 P1	2.98473e+06	6.52629e+06	6.91739e+06	8.12394e+06	2.91701e+06	6.95692e+06	598.387	598.386	598.386	598.387	598.387	6.183	6.214	6.248	6.263	6.163	6.213	0.00255687	1.04192	1.01184	0.0175973	0.00255687	2.71308
PC(25:0)+H	PC(25:0)+H	PC	(25:0)	636.46	C33 H67 O8 N1 P1	2.63515e+06	2.84166e+06	3.07098e+06	3.33622e+06	4.43412e+06	1.24963e+07	636.46	636.46	636.46	636.46	636.46	13.997	14	14.066	14.091	14.134	14.19	0.00545203	0.00545203	0.00545203	0.0134023	0.227084	0.00545203
PC(25:0e)+H	PC(25:0e)+H	PC	(25:0e)	622.481	C33 H69 O7 N1 P1	1.1787e+07	2.30425e+07	1.31454e+07	8.78106e+06	1.42159e+07	4.69595e+06	622.48	622.481	622.481	622.481	622.481	15.051	15.12	15.107	15.142	15.14	15.084	0.347754	0.0875047	0.0442263	0.555086	0.943853	0.161403
PC(25:0p)+H	PC(25:0p)+H	PC	(25:0p)	620.465	C33 H67 O7 N1 P1	3.07671e+06	3.08259e+06	3.88072e+06	4.83156e+06	3.95979e+06	3.6123e+06	620.465	620.465	620.465	620.465	620.465	15.654	15.673	15.719	15.753	15.738	15.687	0.00246589	0.00246589	0.00246589	0.00246589	0.00246589	0.00246589
PC(12:0/14:0)+HCOO	PC(26:0)+HCOO	PC	(12:0/14:0)	694.466	C35 H69 O10 N1 P1	7.55841e+06	6.20549e+06	6.35555e+06	1.34799e+07	1.0408e+07	1.48056e+07	694.467	694.467	694.466	694.467	694.466	14.974	14.985	15.031	15.068	15.073	15.012	0.719214	1.0288	0.000763176	0.742253	0.000763176	0.389464
PC(12:0/14:0)+CH3COO	PC(26:0)+CH3COO	PC	(12:0/14:0)	708.482	C36 H71 O10 N1 P1	105018	1.25532e+06	1.03757e+06	723278	1.27939e+06	1.43203e+06	708.482	708.482	708.482	708.482	708.482	15.228	14.78	14.819	14.859	15.609	15.562	0.000748078	0.000748078	0.000748078	0.000748078	0.370468	0.356438
PC(26:0)+H	PC(26:0)+H	PC	(12:0/14:0)	650.476	C34 H69 O8 N1 P1	7.33517e+07	4.8502e+07	6.45802e+07	7.16817e+06	9.59715e+07	7.54142e+06	650.476	650.476	650.476	650.475	650.476	14.966	14.987	15.037	14.89	15.078	14.855	0.0361735	0.239102	0.588077	0.214412	0.709527	0.830884
PC(10:0e/16:0)+HCOO	PC(26:0e)+HCOO	PC	(10:0e/16:0)	680.487	C35 H71 O9 N1 P1	6.68469e+06	6.72849e+06	6.67911e+06	6.73835e+06	1.27928e+07	1.0507e+07	680.487	680.488	680.488	680.488	680.488	16.053	16.073	16.114	16.149	15.623	15.569	0.347501	0.537071	0.76044	0.614956	1.4761	1.06619
PC(26:0e)+CH3COO	PC(26:0e)+CH3COO	PC	(26:0e)	694.503	C36 H73 O9 N1 P1	8.52008e+06	8.12048e+06	8.38579e+06	9.09595e+06	9.52587e+06	7.12683e+06	694.503	694.503	694.503	694.503	694.504	17.004	17.04	17.078	17.106	17.105	17.05	0.781091	0.644303	0.926519	0.729255	1.11946	0.782531
PC(10:0p/16:0)+HCOO	PC(26:0p)+HCOO	PC	(10:0p/16:0)	678.472	C35 H69 O9 N1 P1	4.05007e+06	4.86304e+06	5.02447e+06	3.77216e+06	4.07239e+06	3.19156e+06	678.472	678.472	678.472	678.473	678.472	15.466	15.491	15.542	15.574	15.607	15.531	1.33015	0.681635	0.0449982	1.56598	0.00658834	0.00658834
PC(26:1)+H	PC(26:1)+H	PC	(26:1)	648.46	C34 H67 O8 N1 P1	3.42045e+06	4.17306e+06	2.96612e+06	6.46453e+06	7.09253e+06	5.42826e+06	648.46	648.46	648.46	648.46	648.46	13.187	13.207	13.229	13.248	13.286	13.223	0.00535114	0.00535114	0.151945	0.227508	0.0146964	0.247556
PC(16:0/10:1)+HCOO	PC(26:1)+HCOO	PC	(16:0/10:1)	692.451	C35 H67 O10 N1 P1	3.05777e+06	3.27793e+06	2.71308e+06	1.15059e+06	776501	1.94426e+06	692.451	692.451	692.451	692.451		14.811	14.821	14.861	14.889	14.887	14.851	0.000765397	0.000765397	0.000765397	0.000765397	1000000	0.000765397
PC(10:0e/16:1)+HCOO	PC(26:1e)+HCOO	PC	(10:0e/16:1)	678.472	C35 H69 O9 N1 P1	1.13928e+06	1.37755e+06	1.14325e+06	918576	1.07319e+06	806150	678.472	678.472	678.472	678.472	678.472	13.832	13.818	13.859	13.883	13.904	13.833	0.00658834	0.00658834	1.08401	0.00658834	1.33015	0.00658834
PC(26:1e)+CH3COO	PC(26:1e)+CH3COO	PC	(26:1e)	692.487	C36 H71 O9 N1 P1	2.69648e+06	2.76476e+06	3.80886e+06	1.55557e+06	2.1626e+06	1.96654e+06	692.487	692.488	692.487	692.487	692.488	15.202	15.231	15.281	15.291	15.307	15.25	0.471532	0.792029	0.370361	0.42099	1.72634	0.84546
PC(26:2e)+H	PC(26:2e)+H	PC	(26:2e)	632.465	C34 H67 O7 N1 P1	3937.06	2.63466e+06	3.22465e+06	4.27105e+06	5.31614e+06	3.97644e+06	632.465	632.465	632.465	632.465	632.465	15.089	14.938	15.034	15.047	15.066	15.005	0.00241911	0.00241911	0.00241911	0.00241911	0.546323	0.00241911
PC(11:0/16:0)+HCOO	PC(27:0)+HCOO	PC	(11:0/16:0)	708.482	C36 H71 O10 N1 P1	5.73503e+06	885678	5.62825e+06	1.35145e+06	16136.7	7.83511e+06	708.482	708.483	708.482	708.484	708.484	15.957	15.535	16.044	15.593	15.899	16.028	0.000748078	1.20888	0.000748078	2.80102	2.48767	1.78194
PC(27:0)+H	PC(27:0)+H	PC	(11:0/16:0)	664.491	C35 H71 O8 N1 P1	5.83745e+07	7.29956e+06	5.40678e+07	1.00893e+07	8.31717e+07	1.04526e+07	664.491	664.491	664.491	664.491	664.491	15.959	15.544	16.028	15.598	16.081	15.55	0.473249	0.28974	0.0624087	0.301689	0.170853	0.667383
PC(27:0e)+H	PC(27:0e)+H	PC	(27:0e)	650.512	C35 H73 O7 N1 P1	1.32937e+08	1.36478e+08	1.1588e+08	1.16096e+08	1.42738e+08	1.32926e+08	650.512	650.512	650.512	650.512	650.512	17.002	17.03	17.085	17.114	17.125	17.064	0.63407	0.263685	0.125332	0.114571	0.471121	0.504941
PC(27:0p)+H	PC(27:0p)+H	PC	(27:0p)	648.496	C35 H71 O7 N1 P1	2.32396e+07	2.27747e+07	2.35468e+07	1.85165e+07	1.99327e+07	1.70774e+07	648.496	648.496	648.496	648.496	648.496	15.212	15.224	15.267	15.294	15.308	15.248	0.27829	0.00390133	0.0023593	0.0023593	0.0023593	0.523473
PC(27:1)+H	PC(27:1)+H	PC	(27:1)	662.476	C35 H69 O8 N1 P1	1.18641e+06	447934	1.87048e+06	3.70846e+06	5.34626e+06	4.24419e+06	662.476	662.476	662.476	662.475	662.476	14.155	14.141	14.211	14.214	14.247	14.184	0.00523793	0.00523793	0.00523793	0.0535416	0.00523793	0.642243
PC(28:0)+H	PC(28:0)+H	PC	(28:0)	678.507	C36 H73 O8 N1 P1	1.34936e+08	1.33712e+08	1.21298e+08	1.04212e+08	1.15854e+08	1.0569e+08	678.507	678.507	678.507	678.507	678.507	13.942	13.946	14.005	14.018	14.036	13.983	0.37357	0.17313	0.0434336	0.140706	0.168709	0.57401
PC(14:0/14:0)+HCOO	PC(28:0)+HCOO	PC	(14:0/14:0)	722.498	C37 H73 O10 N1 P1	4.33884e+08	4.34641e+08	4.03546e+08	3.95811e+08	4.57578e+08	4.35546e+08	722.498	722.498	722.499	722.498	722.498	16.861	16.89	16.94	16.962	16.966	16.91	0.493386	0.000733566	1.56052	0.000733566	0.000733566	0.000733566
PC(28:0)+H	PC(28:0)+H	PC	(14:0/14:0)	678.507	C36 H73 O8 N1 P1	4.34858e+09	4.80146e+09	4.55522e+09	4.52259e+09	4.89025e+09	4.72172e+09	678.507	678.507	678.507	678.507	678.507	16.858	16.894	16.933	16.95	16.967	16.898	0.00511417	0.00511417	0.00511417	0.00511417	0.00511417	0.00511417
PC(12:0e/16:0)+HCOO	PC(28:0e)+HCOO	PC	(12:0e/16:0)	708.518	C37 H75 O9 N1 P1	303764	235203	1.00184e+06	293922	32671.4	255123		708.519	708.516	708.519	708.519	15.224	15.298	15.273	15.311	15.236	15.326	1000000	0.00630894	4.20247	0.00630894	0.00630894	0.00630894
PC(12:0e/16:0)+HCOO	PC(28:0e)+HCOO	PC	(12:0e/16:0)	708.518	C37 H75 O9 N1 P1	4.54986e+07	4.1985e+07	3.69811e+07	3.80992e+07	4.65452e+07	4.35607e+07	708.519	708.519	708.519	708.519	708.52	17.909	17.957	17.99	18.021	18.029	17.946	0.829153	0.328107	0.00630894	1.01828	1.64635	1.99073
PC(12:0e/16:0)+H	PC(28:0e)+H	PC	(12:0e/16:0)	664.528	C36 H75 O7 N1 P1	7.14552e+08	8.24208e+08	8.19068e+08	8.08825e+08	8.86511e+08	7.98334e+08	664.528	664.528	664.528	664.528	664.528	17.912	17.954	17.997	18.02	18.035	17.958	0.00230239	0.00230239	0.00230239	0.00230239	0.00230239	0.00230239
PC(14:0p/14:0)+HCOO	PC(28:0p)+HCOO	PC	(14:0p/14:0)	706.503	C37 H73 O9 N1 P1	3.20116e+06	2.78321e+06	2.61751e+06	3.15121e+06	2.05552e+06	1.28484e+06	706.504	706.503	706.504	706.504	706.503	17.652	17.71	17.748	17.762	17.782	17.703	1.91573	0.00632694	1.46138	2.08558	0.00632694	0.00632694
PC(14:0/14:1)+HCOO	PC(28:1)+HCOO	PC	(14:0/14:1)	720.482	C37 H71 O10 N1 P1	2.07021e+07	2.06143e+07	1.83394e+07	2.52475e+07	2.96841e+07	2.8715e+07	720.483	720.483	720.483	720.483	720.483	15.227	15.255	15.294	15.316	15.325	15.273	1.12074	0.834816	0.887558	0.866739	0.833428	0.691856
PC(28:1)+H	PC(28:1)+H	PC	(14:0/14:1)	676.491	C36 H71 O8 N1 P1	6.74501e+07	5.707e+07	4.62948e+07	5.77647e+06	8.2142e+06	6.24018e+06	676.491	676.491	676.491	676.491	676.491	15.473	15.516	15.558	14.919	14.937	14.882	0.00373989	0.29347	0.179648	0.262339	0.413206	0.722064
PC(14:0/14:1)+CH3COO	PC(28:1)+CH3COO	PC	(14:0/14:1)	734.498	C38 H73 O10 N1 P1	1.33732e+07	1.36373e+06	2.81162e+06	1.03744e+06	1.79712e+07	1.94613e+07	734.498	734.499	734.498	734.503	734.498	16.179	16.804	16.385	16.861	16.199	16.171	0.640533	1.51868	0.000721581	6.81346	0.000721581	0.000721581
PC(10:0e/18:1)+HCOO	PC(28:1e)+HCOO	PC	(10:0e/18:1)	706.503	C37 H73 O9 N1 P1	2.85233e+06	3.10232e+06	3.00627e+06	2.92609e+06	2.69432e+06	1.03394e+06	706.504	706.503	706.504	706.503	706.503	15.773	15.8	15.844	15.866	15.89	15.719	1.29012	0.572496	1.36513	0.473416	0.622036	0.159277
PC(28:1e)+HCOO	PC(28:1e)+HCOO	PC	(28:1e)	706.503	C37 H73 O9 N1 P1	1.36482e+07	1.76893e+07	1.10028e+06	5.05996e+06	695040	1.01501e+07	706.503	706.504	706.503	706.503	706.504	18.825	18.892	18.892	18.925	18.872	18.868	0.883889	0.937675	0.146454	0.00632694	2.08558	0.545603
PC(12:0p/16:1)+HCOO	PC(28:1p)+HCOO	PC	(12:0p/16:1)	704.487	C37 H71 O9 N1 P1	1.31951e+06	1.81345e+06	1.20239e+06	2.21693e+06	1.20651e+06	1.00078e+06	704.487	704.488	704.489	704.487	704.487	14.083	14.105	14.125	14.203	14.172	14.138	0.00634504	0.726017	1.89282	0.00634504	0.00634504	1.46556
PC(28:1p)+HCOO	PC(28:1p)+HCOO	PC	(28:1p)	704.487	C37 H71 O9 N1 P1	1.41112e+06	1.93223e+06	1.24233e+06	1.12084e+06	551387	457620	704.487	704.487	704.487	704.487	704.487	15.627	15.588	15.69	15.712	15.731	15.65	0.00634504	0.00634504	0.00634504	0.00634504	0.00634504	0.00634504
PC(28:2)+H	PC(28:2)+H	PC	(28:2)	674.476	C36 H69 O8 N1 P1	3.46617e+06	2.92102e+06	4.2984e+06	5.0937e+06	5.15025e+06	5.10397e+06	674.476	674.476	674.475	674.476	674.476	11.711	11.7	11.696	11.78	11.778	11.722	0.676867	0.184632	0.165269	0.227629	0.00514474	0.524066
PC(28:2)+H	PC(28:2)+H	PC	(28:2)	674.476	C36 H69 O8 N1 P1	1.14468e+07	1.09933e+07	1.04394e+07	1.50855e+07	7.42037e+06	2.26944e+07	674.476	674.476	674.476	674.476	674.475	13.814	13.736	13.787	13.682	13.67	13.77	0.00514474	0.00514474	0.00514474	0.00514474	1.04151	0.00514474
PC(14:1/14:1)+CH3COO	PC(28:2)+CH3COO	PC	(14:1/14:1)	732.482	C38 H71 O10 N1 P1	2.35005e+08	2.46347e+08	2.5187e+08	1.23483e+08	1.33686e+08	1.2233e+08	732.483	732.483	732.483	732.483	732.482	17.936	17.998	18.019	18.047	18.062	17.991	0.922166	0.739226	0.598608	1.13787	0.000723567	0.414304
PC(16:0p/12:2)+H	PC(28:2p)+H	PC	(16:0p/12:2)	658.481	C36 H69 O7 N1 P1	3.84395e+06	4.3631e+06	5.92781e+06	4.94363e+06	6.41794e+06	4.59833e+06	658.481	658.481	658.481	658.481	658.479	15.713	15.753	15.802	15.832	15.839	15.775	0.00232353	0.00232353	0.00232353	0.00232353	3.18228	0.00232353
PC(28:4)+HCOO	PC(28:4)+HCOO	PC	(28:4)	714.435	C37 H65 O10 N1 P1	426673	1.35422e+06	1.31656e+06	908714	1.24024e+06	1.36642e+06		714.435	714.436	714.435	714.435	13.192	13.223	13.259	13.279	13.3	13.253	1000000	0.000741845	1.09803	0.000741845	0.000741845	0.000741845
PC(29:0)+H	PC(29:0)+H	PC	(29:0)	692.522	C37 H75 O8 N1 P1	3.83275e+07	4.19554e+07	4.41442e+07	3.06881e+07	4.56607e+07	3.41697e+07	692.522	692.522	692.522	692.522	692.523	14.575	14.615	14.65	14.653	14.709	14.629	0.00501067	0.00501067	0.00501067	0.00501067	0.272237	0.00501067
PC(15:0/14:0)+HCOO	PC(29:0)+HCOO	PC	(15:0/14:0)	736.513	C38 H75 O10 N1 P1	1.83505e+08	1.88392e+08	1.68257e+08	1.48721e+08	1.67935e+08	1.47916e+08	736.514	736.514	736.514	736.515	736.515	17.749	17.799	17.846	17.863	17.871	17.799	1.16966	1.31222	1.34345	1.71547	1.87569	0.80171
PC(29:0)+H	PC(29:0)+H	PC	(15:0/14:0)	692.522	C37 H75 O8 N1 P1	2.76748e+09	2.90492e+09	2.83593e+09	2.51466e+09	2.74379e+09	2.56202e+09	692.522	692.522	692.522	692.522	692.522	17.75	17.802	17.841	17.869	17.871	17.806	0.778993	0.534957	0.361678	0.234606	0.00501067	0.986928
PC(29:0e)+H	PC(29:0e)+H	PC	(29:0e)	678.543	C37 H77 O7 N1 P1	5.88262e+07	6.99977e+07	7.15243e+07	5.82646e+07	6.37638e+07	6.11699e+07	678.542	678.543	678.543	678.543	678.544	18.84	18.447	18.484	18.521	18.517	18.439	1.54665	0.354392	0.529767	0.750829	0.683125	0.519451
PC(29:0p)+H	PC(29:0p)+H	PC	(29:0p)	676.528	C37 H75 O7 N1 P1	3.91194e+07	3.07013e+07	2.14506e+07	3.01474e+07	4.55989e+07	3.39926e+07	676.526	676.527	676.526	676.527	676.528	17.041	17.118	17.153	17.155	17.194	17.098	2.61847	1.05756	1.95923	1.41971	0.00226155	2.13512
PC(29:0p)+H	PC(29:0p)+H	PC	(29:0p)	676.528	C37 H75 O7 N1 P1	5.0334e+07	2.02603e+07	2.05821e+07	7.3866e+06	2.02443e+07	2.05587e+07	676.528	676.528	676.528	676.528	676.528	18.154	18.215	18.217	18.236	18.262	18.187	0.00226155	0.00226155	0.00226155	0.00226155	0.0244336	0.00226155
PC(16:1/13:0)+HCOO	PC(29:1)+HCOO	PC	(16:1/13:0)	734.498	C38 H73 O10 N1 P1	1.41918e+06	1.32893e+07	1.41849e+06	1.23844e+07	1.25296e+07	1.58752e+06	734.499	734.499	734.5	734.5	734.5	15.602	16.213	15.7	16.155	16.144	15.683	1.79098	1.83591	2.4404	3.6208	3.08983	1.66845
PC(29:1)+H	PC(29:1)+H	PC	(16:1/13:0)	690.507	C37 H73 O8 N1 P1	1.80629e+08	1.81956e+08	1.6534e+08	1.61717e+08	2.0661e+08	1.77868e+08	690.507	690.507	690.507	690.507	690.507	16.2	16.233	16.267	16.294	16.308	16.245	0.00502529	0.000767552	0.0455752	0.00502529	0.00502529	0.00502529
PC(29:1)+H	PC(29:1)+H	PC	(29:1)	690.507	C37 H73 O8 N1 P1	1.50178e+09	1.59971e+09	1.69908e+09	1.00844e+09	1.48675e+09	1.33734e+09	690.507	690.507	690.507	690.507	690.507	19.169	19.254	19.305	19.302	19.313	19.235	0.520676	0.00502529	0.00502529	0.186139	0.187587	0.0905567
PC(29:3)+H	PC(29:3)+H	PC	(29:3)	686.476	C37 H69 O8 N1 P1	381870	1.47105e+06	0	493602	292634	0		686.474			686.476	16.937	16.978	16.914	17.024	16.903	16.922	1000000	2.68833	1000000	1000000	0.00505481	1000000
PC(30:0)+H	PC(30:0)+H	PC	(30:0)	706.538	C38 H77 O8 N1 P1	3.3324e+08	3.50551e+08	3.05699e+08	2.38483e+08	2.83529e+08	2.66436e+08	706.538	706.538	706.538	706.538	706.538	15.855	15.878	15.929	15.936	15.946	15.902	0.00491127	0.00491127	0.00491127	0.00491127	0.00491127	0.00491127
PC(16:0/14:0)+HCOO	PC(30:0)+HCOO	PC	(16:0/14:0)	750.529	C39 H77 O10 N1 P1	2.03195e+09	2.05118e+09	1.95746e+09	1.64845e+07	1.37844e+07	1.3701e+07	750.529	750.53	750.529	750.533	750.532	18.629	18.689	18.739	18.446	18.446	18.379	0.000706169	0.733443	0.416333	5.8565	3.46751	0.107298
PC(30:0)+H	PC(30:0)+H	PC	(16:0/14:0)	706.538	C38 H77 O8 N1 P1	4.45835e+08	1.14055e+10	4.95076e+08	1.39086e+10	1.51213e+10	1.38372e+10	706.538	706.538	706.538	706.538	706.538	18.303	18.677	18.407	18.745	18.763	18.678	0.769201	0.0997398	0.34318	0.130962	0.38431	1.0084
PC(16:0e/14:0)+H	PC(30:0e)+H	PC	(16:0e/14:0)	692.559	C38 H79 O7 N1 P1	4.43219e+09	4.5584e+09	4.9005e+09	4.91856e+09	5.16231e+09	4.88227e+09	692.559	692.56	692.56	692.56	692.56	19.74	19.82	19.856	19.881	19.884	19.808	0.101753	1.35661	1.31329	1.45913	1.00718	1.95439
PC(16:0e/14:0)+HCOO	PC(30:0e)+HCOO	PC	(16:0e/14:0)	736.55	C39 H79 O9 N1 P1	3.2687e+08	3.89378e+08	3.56598e+08	3.3023e+08	3.52344e+08	3.15337e+08	736.551	736.55	736.551	736.551	736.551	19.773	19.815	19.864	19.894	19.885	19.801	1.58913	0.830181	1.26057	1.39633	1.34882	1.5674
PC(14:0p/16:0)+HCOO	PC(30:0p)+HCOO	PC	(14:0p/16:0)	734.534	C39 H77 O9 N1 P1	5.0358e+06	8.6068e+06	2.66711e+06	1.66646e+06	1.61616e+06	7.23549e+06		734.534		734.534	734.534	19.176	19.253	19.312	19.296	19.306	19.276	1000000	0.00608549	1000000	0.00608549	0.00608549	0.00608549
PC(16:1/14:0)+HCOO	PC(30:1)+HCOO	PC	(16:1/14:0)	748.513	C39 H75 O10 N1 P1	8.37435e+08	8.34627e+08	8.0302e+08	1.11892e+09	8.51672e+08	8.18151e+08	748.514	748.514	748.514	748.514	748.514	16.952	16.994	17.029	17.049	17.06	16.989	0.577772	0.643235	0.545708	0.640563	0.685986	0.624531
PC(16:1/14:0)+CH3COO	PC(30:1)+CH3COO	PC	(16:1/14:0)	762.529	C40 H77 O10 N1 P1	3.07663e+07	4.05823e+07	3.75434e+07	2.80578e+07	3.12973e+07	2.45736e+07	762.529					17.421	17.468	17.487	17.538	17.533	17.454	0.000695056	1000000	1000000	1000000	1000000	0.000695056
PC(30:1)+H	PC(30:1)+H	PC	(16:1/14:0)	704.522	C38 H75 O8 N1 P1	8.98309e+09	8.46368e+09	8.33166e+09	8.07868e+09	8.13069e+09	8.04058e+09	704.522	704.522	704.522	704.522	704.523	16.947	16.99	17.028	17.048	17.055	16.994	0.00492532	0.00492532	0.00492532	0.422229	0.0617865	0.82392
PC(30:1)+H	PC(30:1)+H	PC	(30:1)	704.522	C38 H75 O8 N1 P1	5.69896e+08	5.82922e+08	6.45275e+08	4.76544e+08	5.33928e+08	4.7178e+08	704.523	704.523	704.522	704.522	704.522	20.085	20.16	20.188	20.188	20.194	20.106	0.308762	0.0333985	0.214997	0.00492532	0.00492532	0.00492532
PC(30:1e)+H	PC(30:1e)+H	PC	(30:1e)	690.543	C38 H77 O7 N1 P1	4.13898e+08	4.60523e+08	4.05752e+08	3.44943e+08	3.59546e+08	3.32325e+08	690.543	690.543	690.543	690.543	690.543	17.967	18.018	18.056	18.075	18.089	18.014	0.682752	0.00221565	0.52925	0.0890169	0.372851	0.704474
PC(14:0e/16:1)+CH3COO	PC(30:1e)+CH3COO	PC	(14:0e/16:1)	748.55	C40 H79 O9 N1 P1	4.63859e+06	442841	896816	256047	1.15984e+06	1.75058e+06	748.547	748.55	748.55	748.55	748.55	19.052	19.477	19.5	19.502	19.204	19.187	3.90025	0.00597155	0.00597155	0.00597155	0.00597155	0.00597155
PC(30:1e)+H	PC(30:1e)+H	PC	(14:0e/16:1)	690.543	C38 H77 O7 N1 P1	6.31891e+08	5.42445e+08	4.41906e+08	3.18665e+08	4.09177e+08	3.75126e+08	690.543	690.543	690.543	690.543	690.543	19.459	19.539	19.579	19.602	19.605	19.524	0.00221565	0.536491	0.00221565	0.00221565	0.00221565	0.00221565
PC(30:1e)+HCOO	PC(30:1e)+HCOO	PC	(30:1e)	734.534	C39 H77 O9 N1 P1	1.03396e+07	1.11789e+07	0	10533.8	1.03704e+07	1.13006e+07	734.534	734.534		734.534	734.534	20.573	20.683	20.537	20.656	20.722	20.639	0.00608549	0.00608549	1000000	0.00608549	0.00608549	2.10129
PC(30:1p)+HCOO	PC(30:1p)+HCOO	PC	(30:1p)	732.518	C39 H75 O9 N1 P1	2.30483e+06	2.34217e+06	922378	1.05811e+06	2.00238e+06	1.68307e+06	732.519	732.52	732.519	732.519	732.519	15.091	15.108	15.216	15.165	15.2	15.155	1.19379	1.95145	0.541242	0.822464	0.00610224	0.00610224
PC(30:1p)+HCOO	PC(30:1p)+HCOO	PC	(30:1p)	732.518	C39 H75 O9 N1 P1	1.47731e+07	1.49528e+07	1.28099e+07	9.52018e+06	1.1028e+07	1.0093e+07	732.519	732.519	732.52	732.52	732.519	15.86	15.897	15.943	15.964	15.975	15.914	0.930311	0.882531	1.40538	1.42859	1.13099	0.433477
PC(12:0p/18:1)+HCOO	PC(30:1p)+HCOO	PC	(12:0p/18:1)	732.518	C39 H75 O9 N1 P1	1.17744e+06	4576.36	395998	537878	247719	1585.53	732.519	732.519	732.519	732.519	732.519	17.35	16.98	17.03	16.902	17.046	16.959	0.00610224	0.00610224	0.00610224	0.00610224	0.00610224	0.00610224
PC(30:1p)+HCOO	PC(30:1p)+HCOO	PC	(30:1p)	732.518	C39 H75 O9 N1 P1	5.79836e+06	8.15022e+06	31915.6	2.53061e+06	72499.7	2.5994e+06	732.519	732.519	732.519	732.519	732.519	18.841	18.884	18.848	18.954	18.865	18.834	0.00610224	0.00610224	0.00610224	0.00610224	0.00610224	2.46747
PC(18:1/12:1)+HCOO	PC(30:2)+HCOO	PC	(18:1/12:1)	746.498	C39 H73 O10 N1 P1	493890	1.58657e+06	1.5866e+06	1.3792e+06	1.40986e+06	959279	746.498	746.498	746.498	746.498	746.498	14.228	14.505	13.81	13.975	14.042	14.144	0.000709982	0.000709982	0.000709982	0.000709982	0.000709982	0.000709982
PC(16:1/14:1)+HCOO	PC(30:2)+HCOO	PC	(16:1/14:1)	746.498	C39 H73 O10 N1 P1	5.53437e+07	2.62659e+07	5.41461e+07	2.88101e+07	6.78088e+07	6.1501e+07	746.498	746.498	746.498	746.498	746.499	15.347	15.393	15.42	15.453	15.469	15.409	0.947719	0.795006	0.524409	0.938342	1.30271	1.21966
PC(30:2)+H	PC(30:2)+H	PC	(16:1/14:1)	702.507	C38 H73 O8 N1 P1	1.93193e+08	1.97902e+08	1.69298e+08	1.62885e+08	2.08823e+08	2.04752e+08	702.506	702.505	702.506	702.506	702.506	15.767	15.778	15.824	15.852	15.855	15.818	1.26614	1.97645	0.683936	0.809202	1.40421	2.18855
PC(16:0/14:2)+HCOO	PC(30:2)+HCOO	PC	(16:0/14:2)	746.498	C39 H73 O10 N1 P1	9.67421e+06	1.06602e+07	1.17194e+07	1.41093e+07	1.40152e+07	1.50767e+07	746.499	746.498	746.499	746.499	746.5	16.448	16.483	16.56	16.546	16.553	16.5	1.43667	0.000709982	1.52642	1.48088	2.57398	0.243095
PC(12:0e/18:2)+HCOO	PC(30:2e)+HCOO	PC	(12:0e/18:2)	732.518	C39 H75 O9 N1 P1	2.91574e+06	3.43962e+06	2.72976e+06	1.93445e+06	2.05676e+06	2.22034e+06	732.518	732.518	732.518	732.519	732.519	16.535	16.553	16.591	16.615	16.643	16.556	0.565897	0.927663	0.870326	0.00610224	0.864784	0.174016
PC(30:2e)+H	PC(30:2e)+H	PC	(12:0e/18:2)	688.528	C38 H75 O7 N1 P1	3.86645e+07	3.71297e+07	3.34561e+07	2.57336e+07	2.73436e+07	2.38352e+07	688.527	688.526	688.528	688.527	688.528	16.523	16.548	16.598	16.615	16.623	16.569	0.770441	2.03546	0.119864	0.423324	0.00222213	1.17565
PC(30:2p)+HCOO	PC(30:2p)+HCOO	PC	(30:2p)	730.503	C39 H73 O9 N1 P1	14774.4	340964	66160.2	0	158299	194503					730.503	14.542	14.538	14.564	14.556	14.582	14.582	1000000	1000000	1000000	1000000	0.00611907	0.00611907
PC(30:2p)+H	PC(30:2p)+H	PC	(30:2p)	686.512	C38 H73 O7 N1 P1	3.85068e+06	7.52089e+06	5.51393e+06	8.41827e+06	8.80378e+06	7.64936e+06	686.512	686.512	686.512	686.512	686.512	16.206	16.24	16.26	16.291	16.304	16.244	0.00222866	0.00222866	0.00222866	0.00222866	0.602364	0.675108
PC(16:1/14:2)+HCOO	PC(30:3)+HCOO	PC	(16:1/14:2)	744.482	C39 H71 O10 N1 P1	1.51085e+06	504935	1.47218e+07	2.73357e+06	1.34178e+06	1.91829e+06	744.482	744.483	744.482	744.482	744.482	14.523	14.793	15.221	14.559	14.594	14.674	0.000711904	1.85427	0.000711904	0.000711904	0.000711904	0.000711904
PC(30:3)+H	PC(30:3)+H	PC	(16:1/14:2)	700.491	C38 H71 O8 N1 P1	8.99409e+07	6.96328e+06	1.04599e+07	1.57872e+08	1.77723e+08	1.6933e+07	700.491	700.491	700.49	700.491	700.491	15.161	14.502	14.628	15.254	15.262	14.57	0.38897	0.186341	1.18841	0.132007	0.0136047	0.323302
PC(30:4)+H	PC(30:4)+H	PC	(30:4)	698.476	C38 H69 O8 N1 P1	6.23798e+06	6.05427e+06	5.13226e+06	6.20133e+06	7.4333e+06	6.6978e+06	698.476	698.476	698.476	698.476	698.476	14.571	14.588	14.624	14.012	14.02	13.981	0.00496796	0.00496796	0.00496796	0.520462	0.00496796	0.765195
PC(30:4e)+H	PC(30:4e)+H	PC	(30:4e)	684.496	C38 H71 O7 N1 P1	7.2528e+06	6.68074e+06	5.38243e+06	3.83878e+06	4.97877e+06	3.76227e+06	684.495	684.496	684.496	684.496	684.496	15.211	15.194	15.267	15.294	15.271	15.235	1.47476	0.573371	0.00223522	0.0824986	0.00223522	1.76549
PC(15:0/16:0)+HCOO	PC(31:0)+HCOO	PC	(15:0/16:0)	764.545	C40 H79 O10 N1 P1	5.18597e+08	5.33007e+08	4.84637e+08	4.86657e+08	6.29775e+08	5.34554e+08	764.546	764.546	764.55	764.547	764.546	19.577	19.671	19.707	19.727	19.733	19.65	1.41584	1.9521	7.29384	2.88599	1.61596	3.12535
PC(31:0)+H	PC(31:0)+H	PC	(15:0/16:0)	720.554	C39 H79 O8 N1 P1	4.30299e+09	4.8992e+09	4.9278e+09	5.98432e+09	5.88306e+09	5.76118e+09	720.553	720.554	720.553	720.554	720.553	19.593	19.676	19.728	19.724	19.757	19.659	0.45447	0.221316	0.576598	0.0755946	0.725095	0.77922
PC(18:0/13:0)+H	PC(31:0)+H	PC	(18:0/13:0)	720.554	C39 H79 O8 N1 P1	4.73953e+07	5.64934e+07	4.04818e+07	3.76407e+07	6.23137e+07	5.29314e+07	720.554	720.553	720.553	720.554	720.554	22.412	22.563	22.539	22.588	22.545	22.435	0.00481574	1.57444	0.777832	0.00481574	0.00481574	6.84408
PC(16:0e/15:0)+HCOO	PC(31:0e)+HCOO	PC	(16:0e/15:0)	750.565	C40 H81 O9 N1 P1	8.32956e+07	9.8288e+07	1.04979e+08	8.90131e+07	9.72584e+07	6.85895e+07	750.565	750.565	750.568	750.567	750.566	20.683	20.774	20.825	20.835	20.845	20.726	0.00595551	0.00595551	3.82974	2.00711	1.37292	4.55727
PC(31:0e)+H	PC(31:0e)+H	PC	(16:0e/15:0)	706.575	C39 H81 O7 N1 P1	1.58709e+09	1.60944e+09	1.62282e+09	1.38667e+09	1.51086e+09	1.42529e+09	706.574	706.575	706.575	706.574	706.574	20.69	20.773	20.814	20.84	20.849	20.744	0.268153	0.163507	0.944741	0.531395	0.0841666	0.0204791
PC(31:0p)+H	PC(31:0p)+H	PC	(31:0p)	704.559	C39 H79 O7 N1 P1	2.13027e+08	1.29501e+08	1.68151e+07	1.29054e+07	8.07657e+06	6.29383e+07	704.557	704.558	704.559	704.559	704.559	19.974	20.008	19.804	20.535	20.493	19.161	2.29572	0.552786	0.772867	0.192276	0.0220422	5.54598
PC(15:0/16:1)+HCOO	PC(31:1)+HCOO	PC	(15:0/16:1)	762.529	C40 H77 O10 N1 P1	3.46609e+08	3.40695e+08	3.34236e+08	2.34763e+08	2.79944e+08	2.44414e+08	762.53	762.53	762.532	762.531	762.53	17.821	17.864	17.909	17.924	17.939	17.862	1.5717	1.42482	3.87063	1.9153	1.86546	1.56646
PC(31:1)+H	PC(31:1)+H	PC	(15:0/16:1)	718.538	C39 H77 O8 N1 P1	6.15775e+09	6.19809e+09	6.19946e+09	5.65524e+09	5.17487e+09	5.02696e+09	718.538	718.538	718.538	718.538	718.538	17.815	17.865	17.907	17.918	17.938	17.87	0.00482925	0.0731068	0.198278	0.174702	0.103641	0.771664
PC(31:1)+H	PC(31:1)+H	PC	(31:1)	718.538	C39 H77 O8 N1 P1	6.49429e+09	6.79867e+09	6.74512e+09	6.05574e+09	6.34989e+09	6.07411e+09	718.538	718.538	718.538	718.538	718.538	21.06	21.124	21.168	21.161	21.18	21.074	0.192711	0.00482925	0.00482925	0.00482925	0.00482925	0.00482925
PC(31:1p)+H	PC(31:1p)+H	PC	(31:1p)	702.543	C39 H77 O7 N1 P1	4.03303e+07	2.30418e+07	1.16252e+07	7.14333e+06	1.78805e+07	1.67941e+07	702.543	702.543	702.543	702.543	702.543	18.548	18.604	18.687	18.695	18.664	18.599	0.0021778	0.0021778	0.0021778	0.0021778	0.0021778	0.0021778
PC(17:1/14:1)+HCOO	PC(31:2)+HCOO	PC	(17:1/14:1)	760.513	C40 H75 O10 N1 P1	1.13935e+07	2.53071e+07	1.79923e+07	1.65462e+07	1.88303e+07	1.84419e+07	760.513	760.513	760.513	760.513	760.513	16.342	16.416	16.373	16.349	16.357	16.384	0.000696898	0.000696898	0.000696898	0.000696898	0.000696898	0.000696898
PC(17:1/14:1)+H	PC(31:2)+H	PC	(17:1/14:1)	716.522	C39 H75 O8 N1 P1	3.05897e+08	1.17543e+08	3.26485e+08	2.49421e+08	2.55627e+08	2.35341e+08	716.521	716.522	716.522	716.522	716.522	16.3	16.887	16.348	16.39	16.408	16.35	1.47305	0.861759	0.00484283	0.00484283	0.00484283	0.00484283
PC(31:2)+H	PC(31:2)+H	PC	(31:2)	716.522	C39 H75 O8 N1 P1	1.28122e+08	9.6276e+07	1.16161e+08	1.14605e+08	1.37086e+08	1.17077e+08	716.522	716.522	716.522	716.522	716.523	17.37	17.415	17.452	17.47	17.488	17.417	0.00484283	0.00484283	0.00484283	0.00484283	0.465484	0.00484283
PC(31:2)+H	PC(31:2)+H	PC	(31:2)	716.522	C39 H75 O8 N1 P1	4.46515e+08	5.04322e+08	4.82443e+08	6.75716e+08	1.26674e+09	6.28562e+08	716.522	716.522	716.522	716.523	716.522	19.558	19.611	19.657	19.664	19.707	19.563	0.00484283	0.00484283	0.0620636	0.524101	0.00484283	0.547826
PC(31:3)+H	PC(31:3)+H	PC	(31:3)	714.507	C39 H73 O8 N1 P1	3.42193e+07	2.93466e+07	3.08554e+07	3.49063e+07	4.14168e+07	2.18178e+07	714.507	714.507	714.506	714.507	714.508	15.72	15.825	15.797	15.858	15.882	15.858	0.332355	0.0048565	0.617867	0.0048565	1.0924	0.190999
PC(31:3)+H	PC(31:3)+H	PC	(31:3)	714.507	C39 H73 O8 N1 P1	3.28972e+08	3.46551e+08	3.42223e+08	3.41484e+08	3.50602e+08	3.87393e+08	714.507	714.507	714.507	714.507	714.507	17.749	17.801	17.839	17.9	17.858	17.806	0.0048565	0.175688	0.0048565	0.161692	0.0048565	0.0048565
PC(16:0/16:0)+HCOO	PC(32:0)+HCOO	PC	(16:0/16:0)	778.56	C41 H81 O10 N1 P1	2.49345e+09	2.7279e+09	2.63745e+09	1.11793e+08	4.02853e+09	3.60097e+09	778.562	778.561	778.561	778.564	778.561	20.563	20.65	20.678	20.263	20.701	20.601	1.8476	1.02429	1.4353	5.27829	1.06796	1.15401
PC(32:0)+H	PC(32:0)+H	PC	(16:0/16:0)	734.569	C40 H81 O8 N1 P1	2.25152e+09	2.12462e+08	2.25985e+09	2.02684e+10	1.8523e+09	1.72263e+10	734.569	734.569	734.569	734.569	734.569	20.124	19.962	20.228	20.708	20.258	20.644	0.847394	0.162639	0.0769566	0.00472386	0.188505	0.252488
PC(16:0/16:0)+H	PC(32:0)+H	PC	(16:0/16:0)	734.569	C40 H81 O8 N1 P1	5.79762e+07	6.55289e+07	9.48859e+07	3.54982e+07	6.79067e+07	8.79179e+07	734.569	734.569	734.569	734.569	734.569	23.22	23.133	23.153	23.184	23.142	23.178	0.00472386	0.00472386	0.00472386	1.17548	0.00472386	0.00472386
PC(16:0e/16:0)+HCOO	PC(32:0e)+HCOO	PC	(16:0e/16:0)	764.581	C41 H83 O9 N1 P1	1.38901e+07	1.41344e+09	1.43671e+09	1.429e+09	1.51011e+09	1.46076e+09	764.583	764.581	764.582	764.583	764.581	21.371	21.743	21.778	21.801	21.841	21.703	2.42024	0.491079	1.20127	2.84008	0.148408	1.46416
PC(16:0e/16:0)+H	PC(32:0e)+H	PC	(16:0e/16:0)	720.59	C40 H83 O7 N1 P1	1.37366e+10	1.44872e+10	1.58217e+10	1.66764e+10	1.66208e+10	1.60392e+10	720.59	720.59	720.591	720.59	720.59	21.652	21.76	21.796	21.811	21.816	21.714	0.142203	0.504406	0.662693	0.0228563	0.0325705	0.393386
PC(32:0e)+CH3COO	PC(32:0e)+CH3COO	PC	(32:0e)	778.597	C42 H85 O9 N1 P1	7.79722e+07	6.19588e+07	4.17939e+07	3.70314e+07	3.30799e+07	6.91261e+07	778.602	778.597	778.597	778.597		22.567	22.67	22.704	22.738	22.771	22.646	6.16939	0.0057411	0.0057411	0.0057411	1000000	0.0057411
PC(14:0e/18:0)+H	PC(32:0e)+H	PC	(14:0e/18:0)	720.59	C40 H83 O7 N1 P1	2.68037e+06	1.84716e+06	6.3855e+06	6.67271e+06	7.74478e+06	3.78489e+06	720.59	720.59	720.59	720.59	720.59	24.429	24.431	24.325	24.817	24.391	24.462	0.00212326	0.00212326	0.00212326	0.00212326	0.00212326	0.00212326
PC(16:0p/16:0)+HCOO	PC(32:0p)+HCOO	PC	(16:0p/16:0)	762.565	C41 H81 O9 N1 P1	2.47274e+08	1.98382e+08	1.57345e+08	1.23479e+08	1.52747e+08	1.4655e+08	762.566	762.566	762.566	762.566	762.565	21.371	21.47	21.509	21.535	21.548	21.429	0.721866	0.594664	1.3369	0.821529	0.0361018	0.670723
PC(18:1/14:0)+HCOO	PC(32:1)+HCOO	PC	(18:1/14:0)	776.545	C41 H79 O10 N1 P1	1.85437e+09	3.94286e+09	3.97815e+09	3.32159e+09	3.62285e+09	3.36209e+09	776.545	776.545	776.545	776.545	776.545	18.907	18.779	18.826	18.839	18.846	18.764	0.000682511	0.000682511	0.000682511	0.000682511	0.000682511	0.000682511
PC(32:1)+H	PC(32:1)+H	PC	(18:1/14:0)	732.554	C40 H79 O8 N1 P1	4.30003e+10	4.40222e+10	4.65515e+10	4.16555e+10	4.47766e+10	4.12957e+10	732.554	732.554	732.554	732.554	732.554	18.767	18.791	18.855	18.854	18.85	18.815	0.00473685	0.186375	0.138515	0.116756	0.00473685	0.21496
PC(32:1)+H	PC(32:1)+H	PC	(32:1)	732.554	C40 H79 O8 N1 P1	1.38479e+09	1.4558e+09	1.44453e+09	1.21345e+09	1.36199e+09	1.27595e+09	732.555	732.554	732.554	732.554	732.554	21.854	21.931	21.974	21.986	21.996	21.885	1.32213	0.00473685	0.00473685	0.00473685	0.395234	0.00473685
PC(16:0e/16:1)+HCOO	PC(32:1e)+HCOO	PC	(16:0e/16:1)	762.565	C41 H81 O9 N1 P1	9.02188e+08	9.80805e+08	9.79583e+08	7.26036e+08	7.99099e+08	7.27362e+08	762.566	762.566	762.566	762.566	762.565	19.808	19.878	19.93	19.94	19.943	19.87	0.185519	0.675968	0.534341	0.488443	0.126586	0.344193
PC(32:1e)+H	PC(32:1e)+H	PC	(16:0e/16:1)	718.575	C40 H81 O7 N1 P1	1.28544e+10	1.34559e+10	1.40385e+10	1.15144e+10	1.21073e+10	1.17273e+10	718.574	718.575	718.575	718.575	718.574	19.814	19.892	19.928	19.943	19.948	19.868	0.244192	0.34169	0.306899	0.593578	0.181568	1.47301
PC(32:1e)+HCOO	PC(32:1e)+HCOO	PC	(32:1e)	762.565	C41 H81 O9 N1 P1	7.1826e+06	1.42655e+06	1.00838e+06	1.47413e+06	302668	1.07372e+07	762.565	762.565	762.565	762.565	762.565	22.327	22.307	22.45	22.476	22.359	22.37	0.821608	1.22026	0.00586179	0.00586179	0.354763	0.586796
PC(14:0e/18:1)+H	PC(32:1e)+H	PC	(14:0e/18:1)	718.575	C40 H81 O7 N1 P1	1.13138e+07	1.16441e+06	3.13494e+06	476253	1.10483e+06	1.76166e+06	718.575	718.575		718.575	718.575	23.956	24.023	24.06	24.063	23.953	24.03	0.00212922	0.00212922	1000000	0.00212922	0.00212922	0.00212922
PC(14:0p/18:1)+HCOO	PC(32:1p)+HCOO	PC	(14:0p/18:1)	760.55	C41 H79 O9 N1 P1	1.0813e+07	9.21845e+06	1.14763e+07	7.26926e+06	8.22377e+06	7.83882e+06	760.55	760.549	760.55	760.548	760.555	16.728	16.763	16.81	16.827	16.822	16.771	0.00587733	1.33131	0.00587733	2.30429	6.86933	2.68954
PC(32:1p)+H	PC(32:1p)+H	PC	(32:1p)	716.559	C40 H79 O7 N1 P1	1.50628e+08	2.53634e+08	2.53514e+08	1.66156e+08	2.1207e+08	9.24305e+07	716.559	716.559	716.559	716.559	716.559	18.301	18.359	18.4	18.43	18.423	18.354	0.0021352	0.0021352	0.0021352	0.0021352	0.0021352	1.16595
PC(16:0p/16:1)+HCOO	PC(32:1p)+HCOO	PC	(16:0p/16:1)	760.55	C41 H79 O9 N1 P1	2.39461e+07	2.15471e+07	1.56194e+07	1.28787e+07	2.20002e+07	1.29114e+07	760.55	760.55	760.549	760.55	760.55	19.261	19.351	19.378	19.394	19.388	19.315	0.669871	0.286017	0.70545	0.00587733	0.320203	0.15051
PC(32:1p)+H	PC(32:1p)+H	PC	(16:0p/16:1)	716.559	C40 H79 O7 N1 P1	2.66995e+08	3.59122e+08	2.76096e+08	2.83486e+08	2.73422e+08	2.83577e+08	716.558	716.558	716.558	716.558	716.558	19.273	19.339	19.364	19.403	19.405	19.331	0.803102	1.18549	1.17711	0.592373	1.56647	0.0021352
PC(14:0p/18:1)+CH3COO	PC(32:1p)+CH3COO	PC	(14:0p/18:1)	774.565	C42 H81 O9 N1 P1	0	639019	218055	0	1.64366e+06	6703.56		774.565	774.565		774.565	20.445	20.451	20.446	20.431	20.471	20.522	1000000	0.00577098	0.00577098	1000000	0.00577098	0.00577098
PC(32:2)+H	PC(32:2)+H	PC	(32:2)	730.538	C40 H77 O8 N1 P1	1.23728e+07	1.23446e+07	1.86864e+07	1.12108e+07	1.21042e+07	9.98352e+06	730.538	730.538	730.538	730.538	730.538	14.574	14.63	14.618	14.652	14.669	14.632	0.00474992	0.00474992	0.00474992	0.00474992	0.00474992	0.00474992
PC(18:1/14:1)+HCOO	PC(32:2)+HCOO	PC	(18:1/14:1)	774.529	C41 H77 O10 N1 P1	1.91917e+06	2.42224e+06	1.06154e+07	4.6021e+06	7.40889e+06	2.79968e+06	774.529	774.529	774.529	774.529	774.529	15.65	15.69	15.775	16.172	16.351	15.508	0.000684287	0.000684287	0.000684287	0.000684287	0.000684287	0.000684287
PC(16:1/16:1)+HCOO	PC(32:2)+HCOO	PC	(16:1/16:1)	774.529	C41 H77 O10 N1 P1	1.43687e+09	1.2536e+09	1.75015e+09	1.22343e+09	1.35839e+09	1.4742e+09	774.53	774.53	774.53	774.53	774.53	17.048	17.084	17.181	17.137	17.153	17.098	0.992177	0.940533	1.10838	1.04769	1.16131	0.803675
PC(32:2)+H	PC(32:2)+H	PC	(16:1/16:1)	730.538	C40 H77 O8 N1 P1	1.86019e+10	1.68236e+10	1.8366e+10	1.92189e+10	1.76908e+10	1.61067e+10	730.538	730.537	730.538	730.538	730.538	17.061	17.098	17.134	17.219	17.159	17.102	0.858915	0.87671	0.274414	0.741193	0.404455	1.28463
PC(18:1/14:1)+CH3COO	PC(32:2)+CH3COO	PC	(18:1/14:1)	788.545	C42 H79 O10 N1 P1	1.41387e+08	3.06072e+08	2.96678e+08	2.41017e+08	2.45906e+08	2.4888e+08	788.545	788.545	788.545	788.545	788.546	18.149	17.923	17.968	17.987	17.99	17.924	0.000672124	0.000672124	0.000672124	0.000672124	2.01063	0.000672124
PC(18:1/14:1)+HCOO	PC(32:2)+HCOO	PC	(18:1/14:1)	774.529	C41 H77 O10 N1 P1	1.49159e+08	8.66353e+07	1.67271e+08	2.50208e+08	1.67317e+08	1.28987e+08	774.529	774.529	774.529	774.532	774.529	18.228	18.285	18.317	17.696	18.345	18.272	0.000684287	0.000684287	0.000684287	3.38847	0.000684287	0.000684287
PC(32:2)+H	PC(32:2)+H	PC	(18:1/14:1)	730.538	C40 H77 O8 N1 P1	2.40722e+09	2.49725e+09	2.46207e+09	2.08113e+09	2.16212e+09	2.21364e+09	730.538	730.538	730.538	730.538	730.538	18.24	18.277	18.332	18.341	18.35	18.282	0.00474992	0.00474992	0.00474992	0.00474992	0.00474992	0.00474992
PC(14:0/18:2)+H	PC(32:2)+H	PC	(14:0/18:2)	730.538	C40 H77 O8 N1 P1	8.67558e+08	9.5368e+08	1.00174e+09	9.35475e+08	9.82281e+08	8.94608e+08	730.538	730.538	730.539	730.539	730.538	20.049	20.094	20.135	20.134	20.15	20.064	0.00474992	0.00474992	0.763177	1.75833	0.00474992	0.00474992
PC(14:0p/18:2)+HCOO	PC(32:2p)+HCOO	PC	(14:0p/18:2)	758.534	C41 H77 O9 N1 P1	853472	904245	1.04456e+06	2.07506e+06	765685	708788	758.534	758.534	758.534	758.534	758.534	15.584	15.63	15.598	15.595	15.548	15.619	0.00589294	0.00589294	0.00589294	0.00589294	0.00589294	0.00589294
PC(32:2p)+H	PC(32:2p)+H	PC	(32:2p)	714.543	C40 H77 O7 N1 P1	5.1756e+08	4.97721e+08	4.61959e+08	4.78528e+08	5.53167e+08	5.56068e+08	714.542	714.543	714.543	714.543	714.543	18	18.054	18.091	18.125	18.132	18.059	1.10766	0.862747	0.914528	0.0258487	0.350616	1.38056
PC(32:3)+H	PC(32:3)+H	PC	(32:3)	728.522	C40 H75 O8 N1 P1	4.75763e+07	4.467e+07	4.30887e+07	3.18313e+07	3.70674e+07	3.83015e+07	728.522	728.522	728.522	728.522	728.522	13.771	13.778	13.818	13.837	13.848	13.795	0.00476307	0.00476307	0.00476307	0.00476307	0.00476307	0.00476307
PC(18:2/14:1)+HCOO	PC(32:3)+HCOO	PC	(18:2/14:1)	772.513	C41 H75 O10 N1 P1	3.62239e+07	2.62756e+07	2.51415e+07	5.03911e+06	5.22877e+06	2.46211e+07				772.513	772.515	16.068	16.067	15.964	15.335	15.356	15.942	1000000	1000000	1000000	0.000686072	1.59929	1000000
PC(14:0/18:3)+HCOO	PC(32:3)+HCOO	PC	(14:0/18:3)	772.513	C41 H75 O10 N1 P1	8.21626e+07	1.85455e+08	1.59587e+08	1.76583e+08	1.85394e+08	1.04772e+08	772.514	772.514	772.514	772.514	772.514	16.412	16.306	16.329	16.35	16.502	16.429	0.456264	0.857551	1.20835	1.25754	1.41029	0.88603
PC(32:3)+H	PC(32:3)+H	PC	(14:0/18:3)	728.522	C40 H75 O8 N1 P1	1.55928e+09	1.18993e+09	1.49518e+09	8.71022e+08	1.05309e+09	1.03593e+09	728.522	728.522	728.522	728.522	728.522	17.011	16.521	17.095	16.526	16.515	16.438	0.60598	0.357532	0.60598	0.258702	0.0528055	0.840702
PC(18:2/14:1)+H	PC(32:3)+H	PC	(18:2/14:1)	728.522	C40 H75 O8 N1 P1	2.40224e+07	3.5698e+07	986430	3.06881e+07	2.84866e+07	5.00481e+07	728.522	728.522	728.522	728.522		18.563	18.651	18.527	18.69	18.707	18.617	0.00476307	0.00476307	0.00476307	0.00476307	1000000	0.00476307
PC(18:3/14:1)+HCOO	PC(32:4)+HCOO	PC	(18:3/14:1)	770.498	C41 H73 O10 N1 P1	3.236e+07	3.16435e+07	3.12766e+06	3.34473e+06	4.72647e+07	3.17827e+06	770.498	770.498	770.498	770.499	770.498	15.268	15.277	14.79	14.81	15.369	14.754	0.000687867	0.000687867	0.000687867	1.27381	0.596329	2.17323
PC(32:4)+H	PC(32:4)+H	PC	(18:3/14:1)	726.507	C40 H73 O8 N1 P1	1.87641e+07	1.76535e+07	1.63462e+07	1.9056e+07	2.29142e+07	2.12648e+07	726.506	726.507	726.506	726.507	726.507	14.679	14.675	14.73	14.756	14.767	14.733	1.14723	0.0723049	0.516816	0.00339983	0.120398	1.52851
PC(12:0e/20:4)+HCOO	PC(32:4e)+HCOO	PC	(12:0e/20:4)	756.518	C41 H75 O9 N1 P1	2.76226e+06	3.80899e+06	2.62084e+06	2.75242e+06	2.36192e+06	2.73194e+06	756.518	756.518	756.519	756.519	756.518	16.173	16.198	16.231	16.271	16.277	16.223	0.20823	0.26507	0.12884	0.282174	0.310012	0.715739
PC(32:4e)+H	PC(32:4e)+H	PC	(12:0e/20:4)	712.528	C40 H75 O7 N1 P1	2.90905e+07	3.36877e+07	2.95984e+07	2.14773e+07	2.79683e+07	2.25951e+07	712.527	712.527	712.528	712.528	712.528	16.164	16.204	16.249	16.268	16.284	16.224	1.43639	0.6673	0.0946911	0.00214729	0.00214729	0.00214729
PC(32:4e)+H	PC(32:4e)+H	PC	(32:4e)	712.528	C40 H75 O7 N1 P1	131070	8.62667e+06	1.23071e+07	1.99191e+07	2.48799e+07	2.48341e+07	712.528	712.528	712.528	712.527	712.526	17.07	16.934	16.979	16.993	17.016	16.946	0.00214729	0.00214729	0.00214729	0.251878	1.52481	1.33534
PC(32:4e)+HCOO	PC(32:4e)+HCOO	PC	(32:4e)	756.518	C41 H75 O9 N1 P1	1.05096e+08	1.29448e+08	4.38317e+07	4.03995e+07	8.78591e+07	8.52753e+07	756.519	756.519	756.519	756.519	756.519	18.812	18.864	18.906	18.921	18.929	18.847	0.00590865	0.00590865	0.00590865	0.00590865	0.00590865	0.00590865
PC(12:0p/20:4)+H	PC(32:4p)+H	PC	(12:0p/20:4)	710.512	C40 H73 O7 N1 P1	3.0865e+07	2.40361e+07	4.15838e+07	2.59569e+07	2.39981e+07	2.00867e+07	710.512	710.512	710.511	710.512	710.512	19.019	19.068	19.093	19.134	19.115	19.08	0.307483	0.00215338	0.769122	0.370902	0.00215338	0.00215338
PC(16:0/17:0)+HCOO	PC(33:0)+HCOO	PC	(16:0/17:0)	792.576	C42 H83 O10 N1 P1	1.41116e+08	1.18756e+08	1.34898e+08	6.87808e+07	7.97809e+07	1.13398e+08	792.58	792.575	792.581	792.575	792.575	20.762	20.837	20.882	20.895	20.901	20.822	5.43856	1.02518	6.7255	1.16396	1.18415	5.81707
PC(33:0)+H	PC(33:0)+H	PC	(16:0/17:0)	748.585	C41 H83 O8 N1 P1	1.9183e+09	2.16095e+09	2.1505e+09	1.35557e+09	1.7413e+09	1.39731e+09	748.585	748.585	748.585	748.585	748.585	20.765	20.838	20.877	20.895	20.905	20.822	0.774087	0.493558	0.00463541	0.361308	0.760728	0.52829
PC(16:0/17:0)+CH3COO	PC(33:0)+CH3COO	PC	(16:0/17:0)	806.592	C43 H85 O10 N1 P1	3.72027e+07	3.91369e+07	4.04005e+07	1.60259e+07	3.98699e+07	4.14398e+07	806.592	806.592	806.592	806.592		21.938	22.025	22.066	22.101	22.119	22.297	0.000657086	0.000657086	0.000657086	0.000657086	1000000	1000000
PC(33:0)+H	PC(33:0)+H	PC	(16:0/17:0)	748.585	C41 H83 O8 N1 P1	1.09239e+09	1.91426e+09	2.06652e+09	2.18857e+09	2.2273e+09	1.88009e+09	748.585	748.585	748.586	748.585	748.585	21.433	21.538	21.567	21.591	21.612	21.489	0.00463541	0.00463541	1.30851	0.00463541	0.00463541	0.00463541
PC(16:0e/17:0)+HCOO	PC(33:0e)+HCOO	PC	(16:0e/17:0)	778.597	C42 H85 O9 N1 P1	3.45961e+07	3.63257e+07	3.04715e+07	1.88037e+07	2.0193e+07	1.86159e+07	778.598	778.599	778.598	778.596	778.598	21.915	21.99	22.034	22.056	22.07	21.958	1.03066	2.75813	1.33506	0.356449	1.17194	0.427012
PC(33:0e)+H	PC(33:0e)+H	PC	(16:0e/17:0)	734.606	C41 H85 O7 N1 P1	1.45615e+09	1.44918e+09	1.41843e+09	1.33042e+09	1.38714e+09	1.3112e+09	734.606	734.604	734.606	734.606	734.605	22.58	22.672	22.725	22.758	22.764	22.644	0.00208275	2.03302	0.00208275	0.305565	0.628187	0.0523682
PC(33:0p)+H	PC(33:0p)+H	PC	(33:0p)	732.59	C41 H83 O7 N1 P1	1.05047e+09	1.43114e+08	1.03887e+08	9.37573e+07	1.41107e+08	1.22646e+08	732.594	732.589	732.589	732.589	732.59	20.679	20.303	20.186	20.209	20.384	20.288	5.03355	1.25646	1.57997	0.994376	0.00208848	0.00208848
PC(15:0/18:1)+HCOO	PC(33:1)+HCOO	PC	(15:0/18:1)	790.56	C42 H81 O10 N1 P1	1.1136e+08	1.54571e+09	1.45735e+09	4.92164e+07	1.23844e+09	6.92292e+07	790.562	790.561	790.561	790.562	790.561	19.248	19.675	19.708	19.154	19.73	19.279	2.30023	1.33509	1.19848	2.10923	1.14535	1.32371
PC(33:1)+H	PC(33:1)+H	PC	(15:0/18:1)	746.569	C41 H81 O8 N1 P1	2.13134e+09	2.24107e+09	2.37356e+09	1.72163e+09	1.86806e+09	1.80117e+09	746.569	746.569	746.569	746.569	746.569	19.219	19.276	19.31	19.326	19.334	19.252	0.553827	0.825737	0.848508	0.367642	0.740012	0.366302
PC(16:1/17:0)+H	PC(33:1)+H	PC	(16:1/17:0)	746.569	C41 H81 O8 N1 P1	1.01071e+10	1.00715e+10	1.00948e+10	9.01645e+09	9.83354e+09	9.16609e+09	746.569	746.569	746.57	746.569	746.569	22.757	22.845	22.902	22.916	22.93	22.804	0.00464793	0.00464793	0.575338	0.19753	0.00464793	0.00464793
PC(16:0p/17:1)+CH3COO	PC(33:1p)+CH3COO	PC	(16:0p/17:1)	788.581	C43 H83 O9 N1 P1	1.65028e+08	1.59125e+08	1.52299e+08	1.17416e+08	1.28308e+08	1.20762e+08	788.581	788.581	788.581	788.581	788.581	20.121	20.195	20.228	20.263	20.258	20.181	0.00566841	0.00566841	0.147696	0.00566841	0.00566841	0.00566841
PC(33:1p)+H	PC(33:1p)+H	PC	(16:0p/17:1)	730.575	C41 H81 O7 N1 P1	9.08548e+07	5.87316e+07	5.60687e+07	6.61473e+07	3.34765e+07	4.07783e+07	730.573	730.575	730.575	730.575	730.573	20.248	20.342	20.134	20.407	20.465	20.42	1.79649	0.192355	0.00209424	0.00209424	1.47346	1.4365
PC(17:1/16:1)+HCOO	PC(33:2)+HCOO	PC	(17:1/16:1)	788.545	C42 H79 O10 N1 P1	1.48089e+08	4.5768e+08	2.7254e+08	2.25476e+08	2.72399e+08	2.26395e+08	788.546	788.549	788.547	788.546	788.545	18.149	17.923	17.965	17.992	17.988	17.921	1.63906	4.8792	3.05686	1.95737	0.000672124	1.34104
PC(33:2)+H	PC(33:2)+H	PC	(17:1/16:1)	744.554	C41 H79 O8 N1 P1	2.38649e+09	2.41764e+09	7.96217e+09	6.37582e+09	4.4834e+09	4.28159e+09	744.554	744.554	744.554	744.554	744.554	18.148	18.204	17.961	17.981	17.985	17.921	0.184634	0.0289166	0.00466051	0.00466051	0.370061	0.511004
PC(17:1/16:1)+HCOO	PC(33:2)+HCOO	PC	(17:1/16:1)	788.545	C42 H79 O10 N1 P1	2.3826e+07	2.49908e+07	2.84419e+07	3.01663e+07	3.03187e+07	2.64748e+07	788.545	788.545	788.545	788.545	788.546	18.622	18.672	18.712	18.722	18.734	18.654	0.000672124	0.000672124	0.000672124	0.000672124	1.99795	0.000672124
PC(33:2)+H	PC(33:2)+H	PC	(33:2)	744.554	C41 H79 O8 N1 P1	2.28801e+09	2.59287e+09	2.2159e+09	1.89936e+09	2.38706e+09	2.54827e+09	744.554	744.554	744.555	744.554	744.554	21.316	21.394	21.447	21.441	21.45	21.365	0.00466051	0.00466051	1.13428	0.404981	0.00466051	0.00466051
PC(15:0/18:3)+HCOO	PC(33:3)+HCOO	PC	(15:0/18:3)	786.529	C42 H77 O10 N1 P1	6.04542e+06	1.99646e+07	2.37424e+07	4.47396e+06	1.9249e+07	1.37972e+07	786.53	786.529	786.53	786.532	786.529	17.24	16.655	16.766	17.303	16.781	16.89	1.75514	0.000673847	1.03044	3.49697	0.000673847	2.52053
PC(33:3)+H	PC(33:3)+H	PC	(15:0/18:3)	742.538	C41 H77 O8 N1 P1	2.84911e+08	3.10543e+08	7.40907e+08	1.97506e+08	2.38396e+08	2.07678e+08	742.537	742.538	742.538	742.538	742.538	16.8	16.78	17.167	16.873	16.874	16.841	0.960853	0.0949042	0.00467316	0.00467316	0.520472	0.00467316
PC(33:3)+H	PC(33:3)+H	PC	(33:3)	742.538	C41 H77 O8 N1 P1	6.688e+08	6.7285e+08	6.24613e+08	5.54362e+08	8.19234e+08	4.70289e+08	742.538	742.538	742.538	742.538	742.538	19.897	19.96	19.991	20.002	20.014	19.941	0.00467316	0.00467316	0.27006	0.342703	0.00467316	0.0814369
PC(33:4)+H	PC(33:4)+H	PC	(33:4)	740.522	C41 H75 O8 N1 P1	9.80708e+07	6.83704e+07	782022	6.09401e+07	1.04124e+07	6.61773e+07	740.522	740.522	740.522	740.522	740.522	16.154	16.202	15.032	16.256	15.647	16.2	0.00468588	0.00468588	0.00468588	0.00468588	0.00468588	0.00468588
PC(33:5)+H	PC(33:5)+H	PC	(33:5)	738.507	C41 H73 O8 N1 P1	4.22256e+08	4.63733e+08	4.79057e+08	4.09727e+08	4.45178e+08	4.21471e+08	738.507	738.507	738.507	738.507	738.507	17.424	17.463	17.504	17.523	17.525	17.469	0.00469867	0.00469867	0.22685	0.00469867	0.00469867	0.00469867
PC(33:6)+H	PC(33:6)+H	PC	(33:6)	736.491	C41 H71 O8 N1 P1	3800.25	1.08676e+07	1.2902e+07	1.03551e+07	1.07772e+07	1.70652e+07	736.491	736.491	736.491	736.49	736.491	17.023	16.905	16.992	16.991	16.983	16.941	0.00471153	0.00471153	0.00471153	1.37744	0.00471153	1.59468
PC(18:0/16:0)+HCOO	PC(34:0)+HCOO	PC	(18:0/16:0)	806.592	C43 H85 O10 N1 P1	3.28445e+07	1.48832e+09	1.38654e+09	1.44178e+09	1.58168e+09	1.43022e+09	806.593	806.593	806.593	806.593	806.593	21.942	22.447	22.505	22.528	22.546	22.426	1.36683	1.21309	1.99912	1.36063	1.09035	1.35939
PC(34:0)+H	PC(34:0)+H	PC	(18:0/16:0)	762.601	C42 H85 O8 N1 P1	1.04512e+10	1.07081e+10	1.15652e+10	3.98872e+08	1.10298e+10	1.17976e+10	762.6	762.601	762.601	762.6	762.6	22.376	22.468	22.515	22.08	22.54	22.438	0.746747	0.253698	0.502924	0.661513	1.13096	0.28648
PC(18:0e/16:0)+HCOO	PC(34:0e)+HCOO	PC	(18:0e/16:0)	792.612	C43 H87 O9 N1 P1	9.66057e+06	5.89753e+06	7.214e+06	5.72723e+06	6.95705e+08	4.46895e+06	792.617	792.614	792.616	792.614	792.613	23.095	23.165	23.236	23.252	23.696	23.151	6.38707	2.60716	4.23217	2.18199	0.541841	1.98643
PC(18:0e/16:0)+H	PC(34:0e)+H	PC	(18:0e/16:0)	748.621	C42 H87 O7 N1 P1	1.10966e+08	8.35658e+09	7.99172e+09	7.01156e+09	8.2652e+09	7.15922e+09	748.621	748.621	748.621	748.622	748.622	23.071	23.6	23.642	23.68	23.701	23.559	0.287822	0.151572	0.191646	0.221113	0.425489	0.287822
PC(18:0p/16:0)+H	PC(34:0p)+H	PC	(18:0p/16:0)	746.606	C42 H85 O7 N1 P1	1.94775e+10	2.0551e+10	2.11264e+10	2.02229e+10	2.04949e+10	1.98477e+10	746.606	746.606	746.606	746.606	746.606	21.545	21.625	21.617	21.637	21.645	21.556	0.00204927	0.00204927	0.00204927	0.00204927	0.00204927	0.00204927
PC(18:0p/16:0)+HCOO	PC(34:0p)+HCOO	PC	(18:0p/16:0)	790.597	C43 H85 O9 N1 P1	3.31117e+07	2.21077e+07	1.93954e+07	1.35049e+07	1.81519e+07	1.33003e+07	790.598	790.598	790.597	790.597	790.597	23.246	23.354	23.4	23.434	23.45	23.315	1.60571	1.11494	0.00565396	0.770899	0.377525	0.00565396
PC(16:0/18:1)+HCOO	PC(34:1)+HCOO	PC	(16:0/18:1)	804.576	C43 H83 O10 N1 P1	1.04476e+10	1.08356e+10	9.88656e+09	8.24044e+09	8.92424e+09	8.5025e+09	804.577	804.577	804.577	804.577	804.577	20.466	20.551	20.598	20.6	20.613	20.518	1.13286	1.73566	1.62753	1.41499	1.07693	1.47838
PC(34:1)+H	PC(34:1)+H	PC	(16:0/18:1)	760.585	C42 H83 O8 N1 P1	4.79261e+10	2.66679e+09	5.21893e+10	4.37171e+10	4.77552e+10	4.15046e+10	760.585	760.585	760.585	760.585	760.584	20.52	20.17	20.594	20.575	20.598	20.514	0.690876	0.448957	0.417402	0.631711	0.839446	0.439754
PC(16:0e/18:1)+CH3COO	PC(34:1e)+CH3COO	PC	(16:0e/18:1)	804.612	C44 H87 O9 N1 P1	5.61139e+07	3.53937e+07	3.27019e+07	2.33035e+07	2.78364e+07	2.722e+07	804.612					21.881	22.021	21.873	21.955	22.174	21.843	0.0106014	1000000	1000000	1000000	1000000	1000000
PC(34:1e)+H	PC(34:1e)+H	PC	(16:0e/18:1)	746.606	C42 H85 O7 N1 P1	1.93302e+10	1.95981e+10	2.03536e+10	2.00391e+10	2.01889e+10	1.96348e+10	746.605	746.605	746.606	746.606	746.606	21.542	21.625	21.619	21.639	21.644	21.556	1.31725	0.571212	0.299395	0.415842	0.338157	0.161357
PC(18:0p/16:1)+HCOO	PC(34:1p)+HCOO	PC	(18:0p/16:1)	788.581	C43 H83 O9 N1 P1	1.40773e+08	1.40746e+08	1.35412e+08	1.28809e+08	1.38308e+08	1.27426e+08	788.582	788.582	788.581	788.582	788.581	19.7	19.778	19.823	19.841	19.843	19.765	0.633378	1.21036	0.00566841	0.718341	0.112189	0.798231
PC(18:0p/16:1)+H	PC(34:1p)+H	PC	(18:0p/16:1)	744.59	C42 H83 O7 N1 P1	1.47799e+09	1.66387e+09	4.26895e+09	3.43937e+09	3.49228e+09	1.87061e+09	744.589	744.59	744.59	744.59	744.59	19.714	19.77	20.224	19.829	19.84	19.759	0.943432	0.00205482	0.00205482	0.00205482	0.00205482	0.00205482
PC(16:0p/18:1)+HCOO	PC(34:1p)+HCOO	PC	(16:0p/18:1)	788.581	C43 H83 O9 N1 P1	1.49405e+08	1.1415e+08	9.72566e+07	5.48158e+07	1.31864e+08	1.16929e+08	788.581	788.582	788.582	788.582	788.582	21.292	21.372	21.426	21.438	21.442	21.356	0.0450556	0.875585	1.22558	0.526858	0.861636	1.01634
PC(16:0p/18:1)+CH3COO	PC(34:1p)+CH3COO	PC	(16:0p/18:1)	802.597	C44 H85 O9 N1 P1	17790.1	244228	3.80132e+06	1.15363e+06	2.23103e+06	1.25066e+06	802.597	802.597	802.597	802.597	802.597	22.295	22.406	22.316	22.306	22.366	22.297	0.00556942	0.00556942	0.00556942	0.00556942	0.00556942	0.00556942
PC(16:0p/18:1)+H	PC(34:1p)+H	PC	(16:0p/18:1)	744.59	C42 H83 O7 N1 P1	1.27317e+07	8.74078e+06	2.06651e+06	898012	4.23601e+06	2.80656e+06	744.59	744.59	744.59	744.59	744.59	24.071	24.16	24.017	24.06	24.094	24.051	0.00205482	0.00205482	0.00205482	0.00205482	0.00205482	0.00205482
PC(16:1/18:1)+HCOO	PC(34:2)+HCOO	PC	(16:1/18:1)	802.56	C43 H81 O10 N1 P1	2.01364e+09	2.06053e+09	1.967e+09	1.71534e+09	1.89544e+09	1.78227e+09	802.561	802.561	802.561	802.561	802.561	18.706	18.766	18.797	18.827	18.827	18.75	0.638544	1.26903	0.972475	1.33506	1.26155	0.682154
PC(34:2)+H	PC(34:2)+H	PC	(16:1/18:1)	758.569	C42 H81 O8 N1 P1	1.57406e+10	7.43378e+09	1.92849e+10	1.80256e+10	1.69084e+10	1.53694e+10	758.569	758.569	758.569	758.569	758.569	19.036	19.345	19.131	19.151	18.844	18.768	1.04469	0.754671	0.819266	1.04601	0.781036	0.980095
PC(16:1/18:1)+CH3COO	PC(34:2)+CH3COO	PC	(16:1/18:1)	816.576	C44 H83 O10 N1 P1	5.31692e+08	5.59658e+08	5.44061e+08	4.10538e+08	4.40994e+08	3.67253e+08	816.576	816.576	816.577	816.577	816.577	23.159	23.254	23.315	23.334	23.362	23.226	0.000649052	0.000649052	1.20928	1.42971	0.857814	1.69791
PC(34:2e)+H	PC(34:2e)+H	PC	(34:2e)	744.59	C42 H83 O7 N1 P1	1.47799e+09	1.71433e+09	1.82125e+09	1.86661e+09	1.91559e+09	1.97466e+09	744.589	744.59	744.59	744.59	744.59	19.714	19.778	19.818	19.839	19.847	19.76	0.943432	0.819874	0.416968	0.439799	0.779583	0.748694
PC(34:2p)+H	PC(34:2p)+H	PC	(34:2p)	742.575	C42 H81 O7 N1 P1	8.11029e+07	6.86413e+07	6.76184e+07	6.66321e+07	4.02697e+08	6.08339e+07	742.573	742.572	742.573	742.573	742.572	18.913	18.973	19.013	19.026	19.292	18.968	1.97081	3.43194	1.79439	2.61451	3.15049	3.89923
PC(16:1/18:2)+HCOO	PC(34:3)+HCOO	PC	(16:1/18:2)	800.545	C43 H79 O10 N1 P1	5.48588e+08	4.49288e+08	3.89243e+08	3.21709e+08	4.06296e+08	7.01993e+08	800.545	800.545	800.546	800.545	800.545	17.374	17.407	17.449	17.468	17.479	17.473	0.77506	0.84876	1.13481	0.696363	0.969927	0.538971
PC(34:3)+H	PC(34:3)+H	PC	(16:1/18:2)	756.554	C42 H79 O8 N1 P1	6.14125e+09	6.25384e+09	6.04096e+09	5.74251e+09	5.46515e+09	5.75809e+09	756.553	756.553	756.553	756.553	756.553	17.38	17.417	17.458	17.474	17.48	17.42	1.23517	0.875642	0.656226	0.550483	0.604676	1.46251
PC(16:0/18:3)+HCOO	PC(34:3)+HCOO	PC	(16:0/18:3)	800.545	C43 H79 O10 N1 P1	3.76396e+08	3.78026e+08	3.45875e+08	3.36497e+08	3.74523e+08	3.2073e+08	800.545	800.545	800.546	800.546	800.546	18.126	18.161	18.208	18.242	18.23	18.169	0.000662049	0.836268	1.02489	1.14106	1.23974	0.550213
PC(34:3)+H	PC(34:3)+H	PC	(16:0/18:3)	756.554	C42 H79 O8 N1 P1	5.7176e+09	6.46673e+09	6.00139e+09	5.11196e+09	5.78599e+09	5.43441e+09	756.554	756.554	756.554	756.554	756.554	18.109	18.164	18.211	18.233	18.23	18.17	0.00458659	0.00458659	0.00458659	0.00458659	0.00458659	0.00458659
PC(14:0/20:3)+H	PC(34:3)+H	PC	(14:0/20:3)	756.554	C42 H79 O8 N1 P1	3.46747e+07	4.90622e+07	7.23664e+07	4.92555e+07	6.69894e+07	4.32324e+07	756.554	756.554	756.554	756.554	756.55	20.77	20.849	20.901	20.916	20.963	20.829	0.00458659	0.00458659	0.00458659	0.00458659	5.18201	0.00458659
PC(14:0p/20:3)+HCOO	PC(34:3p)+HCOO	PC	(14:0p/20:3)	784.55	C43 H79 O9 N1 P1	1.27424e+06	1.38578e+06	981381	1.14832e+06	856974	670800	784.55	784.55	784.55	784.55	784.55	15.91	15.919	15.924	15.977	15.982	15.951	0.00569754	0.00569754	0.00569754	0.00569754	0.00569754	0.00569754
PC(34:3p)+H	PC(34:3p)+H	PC	(34:3p)	740.559	C42 H79 O7 N1 P1	1.86778e+08	1.92272e+08	1.6977e+08	2.27334e+08	2.34161e+08	2.25466e+08	740.559	740.558	740.558	740.559	740.559	17.961	18.002	18.045	18.067	18.072	18.004	0.00206601	0.8797	0.581277	0.00206601	0.00206601	0.00206601
PC(16:1/18:3)+HCOO	PC(34:4)+HCOO	PC	(16:1/18:3)	798.529	C43 H77 O10 N1 P1	5.41714e+07	4.41697e+07	8.82513e+07	4.19666e+07	4.19297e+07	4.15215e+07	798.529	798.53	798.53	798.53	798.53	16.216	16.238	16.522	16.297	16.31	16.248	0.356243	0.615469	1.3944	1.15396	0.855911	0.50151
PC(34:4)+H	PC(34:4)+H	PC	(16:1/18:3)	754.538	C42 H77 O8 N1 P1	5.15362e+08	5.4323e+08	6.2358e+08	4.02269e+08	4.65939e+08	4.3686e+08	754.537	754.537	754.538	754.537	754.538	16.211	16.242	16.29	16.308	16.309	16.253	1.30473	1.01184	0.657979	0.969427	0.289541	1.371
PC(18:4/16:0)+HCOO	PC(34:4)+HCOO	PC	(18:4/16:0)	798.529	C43 H77 O10 N1 P1	1.20641e+08	1.06936e+08	1.03298e+08	1.1837e+08	1.26525e+08	1.20179e+08	798.529	798.53	798.53	798.53	798.53	16.98	17.026	17.047	17.084	17.084	17.046	0.00066372	1.03875	0.906003	0.822099	0.721915	0.447661
PC(18:4/16:0)+H	PC(34:4)+H	PC	(18:4/16:0)	754.538	C42 H77 O8 N1 P1	1.46167e+07	3.49396e+07	3.62465e+07	8.42164e+07	4.11614e+07	7.34279e+07	754.538	754.538	754.538	754.538	754.538	18.995	18.947	19.003	18.986	19.037	18.966	0.00459884	0.00459884	0.00459884	0.00459884	0.00459884	0.00459884
PC(14:0p/20:4)+HCOO	PC(34:4p)+HCOO	PC	(14:0p/20:4)	782.534	C43 H77 O9 N1 P1	3.80661e+06	4.08794e+06	2.59232e+06	2.03687e+06	2.76164e+06	2.17793e+06	782.535	782.535	782.534	782.535	782.535	15.149	15.156	15.194	15.225	15.227	15.166	0.836347	0.541152	0.248513	1.16349	1.42418	0.504093
PC(34:4p)+H	PC(34:4p)+H	PC	(34:4p)	738.543	C42 H77 O7 N1 P1	2.8525e+07	2.13995e+07	1.80283e+07	1.64591e+07	2.09376e+07	2.74843e+07	738.542	738.542	738.543	738.543	738.543	17.677	17.739	17.781	17.819	17.834	17.753	1.03511	1.19082	0.00207165	0.2579	0.383823	0.00207165
PC(14:0p/20:4)+H	PC(34:4p)+H	PC	(14:0p/20:4)	738.543	C42 H77 O7 N1 P1	1.2928e+08	1.67672e+08	1.75245e+08	9.35159e+07	1.18481e+08	1.06306e+08	738.543	738.543	738.543	738.543	738.543	20.826	20.896	20.928	20.958	20.964	20.879	0.00207165	0.00207165	0.247149	0.00207165	0.00207165	0.00207165
PC(34:5)+H	PC(34:5)+H	PC	(34:5)	752.522	C42 H75 O8 N1 P1	1.42255e+07	1.36241e+07	1.32431e+07	9.59215e+06	1.0817e+07	1.0473e+07	752.522	752.521	752.521	752.522	752.521	13.321	13.312	13.328	13.372	13.383	13.335	0.00461116	1.72416	1.5833	0.872359	1.68828	0.90691
PC(14:0/20:5)+HCOO	PC(34:5)+HCOO	PC	(14:0/20:5)	796.513	C43 H75 O10 N1 P1	9.52498e+06	9.29404e+06	1.20191e+07	6.62705e+06	1.05726e+07	1.40783e+07	796.513	796.514	796.513	796.514	796.515	15.226	15.239	15.304	15.309	15.323	15.281	0.0006654	1.35524	0.0006654	1.1619	1.44815	0.795304
PC(34:5)+H	PC(34:5)+H	PC	(14:0/20:5)	752.522	C42 H75 O8 N1 P1	6.56278e+07	5.82203e+07	5.736e+07	5.87288e+07	7.42015e+07	7.02431e+07	752.522	752.522	752.522	752.522	752.522	15.237	15.255	15.289	15.312	15.317	15.27	0.00461116	0.00461116	0.00461116	0.00461116	0.00461116	0.00461116
PC(18:4/16:1)+H	PC(34:5)+H	PC	(18:4/16:1)	752.522	C42 H75 O8 N1 P1	1.0559e+08	1.3657e+08	1.45474e+08	9.34078e+07	1.19626e+08	9.58785e+07	752.522	752.522	752.522	752.522	752.522	17.205	17.245	17.285	17.332	17.345	17.263	0.00461116	0.00461116	0.00461116	0.00461116	0.00461116	0.00461116
PC(20:4/14:1)+H	PC(34:5)+H	PC	(20:4/14:1)	752.522	C42 H75 O8 N1 P1	1.38656e+08	1.68901e+08	1.68092e+08	1.36257e+08	1.40283e+08	1.27555e+08	752.52	752.522	752.522	752.522	752.522	18.256	18.298	18.339	18.35	18.364	18.297	3.15136	0.0444771	0.00461116	0.00461116	0.00461116	0.00461116
PC(34:5e)+HCOO	PC(34:5e)+HCOO	PC	(34:5e)	782.534	C43 H77 O9 N1 P1	6.75488e+07	8.95855e+07	2.8269e+07	3.6334e+06	2.33404e+06	6.25306e+07	782.534	782.534	782.534	782.534	782.534	18.829	18.881	18.93	18.838	18.828	18.863	0.00571221	0.00571221	0.00571221	0.00571221	0.00571221	0.00571221
PC(14:0p/20:5)+HCOO	PC(34:5p)+HCOO	PC	(14:0p/20:5)	780.518	C43 H75 O9 N1 P1	6.38855e+06	6.73159e+06	2.40654e+06	2.19083e+06	8.47343e+06	9.91972e+06	780.519	780.518	780.519	780.519	780.519	17.674	17.681	17.722	17.683	17.751	17.693	0.00572696	0.16211	0.00572696	0.00572696	0.00572696	0.00572696
PC(34:6)+H	PC(34:6)+H	PC	(34:6)	750.507	C42 H73 O8 N1 P1	2.38607e+07	5.26763e+06	2.6248e+07	3.67632e+07	5.98954e+07	4.08368e+07	750.503	750.504	750.504	750.504	750.504	16.376	16.39	16.455	16.466	16.352	16.401	4.94395	3.89	3.56355	4.36834	3.63684	4.69878
PC(18:0/17:0)+HCOO	PC(35:0)+HCOO	PC	(18:0/17:0)	820.607	C44 H87 O10 N1 P1	2.93525e+07	2.97045e+07	3.35837e+07	1.79162e+07	2.13031e+07	2.02155e+07	820.61	820.61	820.613	820.61	820.61	22.574	22.67	22.712	22.739	22.761	22.648	3.18358	3.45533	6.97833	3.54551	3.64056	3.96471
PC(35:0)+H	PC(35:0)+H	PC	(18:0/17:0)	776.616	C43 H87 O8 N1 P1	5.051e+08	5.953e+08	5.02635e+08	3.86397e+08	3.99381e+08	3.20051e+08	776.614	776.614	776.615	776.616	776.615	22.585	22.675	22.72	22.749	22.763	22.643	3.01239	2.5321	1.19682	0.0044681	2.37758	2.18186
PC(18:0e/17:0)+HCOO	PC(35:0e)+HCOO	PC	(18:0e/17:0)	806.628	C44 H89 O9 N1 P1	9.30562e+06	1.08209e+07	36386.3	6.32703e+06	7.21761e+06	6.53249e+06	806.629	806.629	806.63	806.627	806.63	23.71	23.797	23.692	23.899	23.902	23.783	1.29362	1.40891	2.68707	1.02591	1.84902	2.91766
PC(35:0e)+H	PC(35:0e)+H	PC	(18:0e/17:0)	762.637	C43 H89 O7 N1 P1	1.38493e+08	1.33049e+08	1.60682e+08	1.4143e+08	1.1503e+08	1.2019e+08	762.636	762.637	762.637	762.637	762.637	24.344	24.439	24.494	24.517	24.531	24.396	1.50985	0.0190523	0.274665	0.500199	0.327115	0.813585
PC(18:0p/17:0)+HCOO	PC(35:0p)+HCOO	PC	(18:0p/17:0)	804.612	C44 H87 O9 N1 P1	3.55831e+07	4.47364e+07	6.05321e+07	4.14801e+07	4.47713e+07	3.02297e+07	804.612	804.612	804.612	804.612	804.612	21.961	22.027	22.004	22.019	22.062	21.998	0.00555547	0.00555547	0.00555547	0.00555547	0.00555547	0.00555547
PC(35:0p)+H	PC(35:0p)+H	PC	(18:0p/17:0)	760.621	C43 H87 O7 N1 P1	6.93445e+08	7.20416e+08	6.87795e+08	4.87986e+08	5.44373e+08	5.63524e+08	760.62	760.621	760.621	760.62	760.621	21.918	21.999	22.04	22.672	22.048	21.909	1.28641	0.981395	1.14836	1.31139	1.00375	1.77417
PC(17:0/18:1)+HCOO	PC(35:1)+HCOO	PC	(17:0/18:1)	818.592	C44 H85 O10 N1 P1	5.90507e+08	5.12453e+08	4.97963e+08	3.53941e+08	4.1167e+08	3.84278e+08	818.593	818.592	818.593	818.593	818.592	20.842	20.91	20.932	20.97	20.97	20.89	1.28571	0.992522	1.96004	2.22146	0.705443	1.66563
PC(35:1)+H	PC(35:1)+H	PC	(17:0/18:1)	774.601	C43 H85 O8 N1 P1	7.61775e+09	8.48043e+09	8.79957e+09	4.85839e+09	5.11768e+09	6.42109e+09	774.6	774.6	774.601	774.6	774.6	21.372	21.456	21.495	20.965	20.967	21.428	0.469235	0.380157	0.0652336	0.403395	0.886224	0.400813
PC(17:1/18:0)+H	PC(35:1)+H	PC	(17:1/18:0)	774.601	C43 H85 O8 N1 P1	3.8541e+08	3.68756e+08	3.72399e+08	2.89977e+08	2.7696e+08	3.36856e+08	774.601	774.601	774.601	774.601	774.601	24.413	24.501	24.528	24.565	24.581	24.463	0.00447973	0.00447973	0.00447973	0.00447973	0.00447973	0.964975
PC(35:1p)+H	PC(35:1p)+H	PC	(35:1p)	758.606	C43 H85 O7 N1 P1	1.28027e+08	1.09679e+08	1.24686e+08	1.01427e+08	5.35731e+07	1.1842e+08	758.606	758.606	758.606	758.606		20.657	20.711	20.754	20.766	20.771	20.672	0.00201686	0.00201686	0.00201686	0.00201686	1000000	0.00201686
PC(35:1p)+H	PC(35:1p)+H	PC	(35:1p)	758.606	C43 H85 O7 N1 P1	8.03001e+07	6.63047e+07	6.00722e+07	3.82888e+07	1.21037e+07	4.82638e+07	758.605	758.605	758.606	758.606	758.605	22.169	22.268	22.318	22.346	22.185	22.257	0.74277	1.08287	0.299853	0.00201686	1.36365	0.243249
PC(35:1p)+H	PC(35:1p)+H	PC	(35:1p)	758.606	C43 H85 O7 N1 P1	1.17489e+08	9.0209e+07	7.94982e+07	4.12453e+07	6.41694e+07	4.68709e+07	758.606	758.606	758.606	758.606	758.606	25.062	25.132	25.157	25.187	25.186	25.109	0.00201686	0.00201686	0.00201686	0.405309	0.00201686	0.00201686
PC(17:1/18:1)+HCOO	PC(35:2)+HCOO	PC	(17:1/18:1)	816.576	C44 H83 O10 N1 P1	5.96986e+08	6.73661e+08	6.33584e+08	4.72166e+08	5.73269e+08	5.26296e+08	816.577	816.578	816.577	816.578	816.577	19.578	19.638	19.684	19.694	19.704	19.624	1.05988	1.91589	1.71138	2.06162	1.06355	1.32929
PC(17:1/18:1)+H	PC(35:2)+H	PC	(17:1/18:1)	772.585	C43 H83 O8 N1 P1	1.50491e+09	1.63163e+09	6.03532e+09	5.80331e+09	5.86286e+09	1.43511e+09	772.584	772.585	772.584	772.585	772.585	19.924	19.989	19.664	19.685	19.69	19.967	0.80052	0.606367	1.06457	0.350084	0.654258	0.557181
PC(17:1/18:1)+H	PC(35:2)+H	PC	(17:1/18:1)	772.585	C43 H83 O8 N1 P1	4.05386e+08	4.19827e+08	4.21504e+08	3.95109e+08	4.27651e+08	4.31983e+08	772.585	772.585	772.585	772.585	772.585	22.498	22.57	22.622	22.643	22.651	22.545	0.00449141	0.00449141	0.00449141	0.00449141	0.00449141	0.00449141
PC(35:2p)+H	PC(35:2p)+H	PC	(35:2p)	756.59	C43 H83 O7 N1 P1	1.39159e+07	2.12273e+07	3.48329e+07	3.04083e+07	70229.9	2.10134e+07	756.59	756.589	756.59	756.59	756.59	19.259	19.236	19.329	19.354	19.168	19.244	0.00202223	1.01702	0.00202223	0.00202223	0.00202223	0.00202223
PC(35:2p)+H	PC(35:2p)+H	PC	(35:2p)	756.59	C43 H83 O7 N1 P1	2.85059e+07	3.01673e+07	1.33523e+07	1.57062e+07	1.64288e+07	1.47139e+07	756.59	756.59	756.591	756.59	756.59	20.233	20.315	20.176	20.196	20.224	20.278	0.789688	0.00202223	0.616622	0.00202223	0.00202223	0.00202223
PC(17:1/18:2)+HCOO	PC(35:3)+HCOO	PC	(17:1/18:2)	814.56	C44 H81 O10 N1 P1	1.33405e+08	8.74126e+07	8.97136e+07	6.07752e+07	7.9402e+07	7.06939e+07	814.561	814.563	814.561	814.562	814.561	18.187	18.252	18.289	18.298	18.317	18.229	1.09687	3.15074	0.416752	1.91327	1.28225	1.75121
PC(35:3)+H	PC(35:3)+H	PC	(17:1/18:2)	770.569	C43 H81 O8 N1 P1	1.49572e+09	1.53018e+09	1.35057e+09	9.81943e+08	1.24869e+09	1.17316e+09	770.569	770.569	770.569	770.569	770.569	18.2	18.242	18.281	18.307	18.303	18.237	0.00450316	0.748109	0.00450316	0.00450316	0.00450316	0.00450316
PC(17:0/18:3)+HCOO	PC(35:3)+HCOO	PC	(17:0/18:3)	814.56	C44 H81 O10 N1 P1	3.86471e+06	2.2901e+06	794960	744062	215805	1.25287e+06	814.56	814.56	814.56	814.56	814.56	19.005	19.029	19.055	19.025	19.032	19.027	0.000650658	0.000650658	0.000650658	0.000650658	0.000650658	1000000
PC(35:3)+H	PC(35:3)+H	PC	(35:3)	770.569	C43 H81 O8 N1 P1	1.34685e+09	1.49158e+09	1.63636e+09	1.4517e+09	1.43741e+09	1.4436e+09	770.569	770.569	770.57	770.569	770.569	21.703	21.782	21.819	21.821	21.839	21.74	1.05438	0.00450316	0.436729	0.236799	0.217333	1.10888
PC(15:0/20:4)+HCOO	PC(35:4)+HCOO	PC	(15:0/20:4)	812.545	C44 H79 O10 N1 P1	1.42468e+07	1.99188e+07	5.16404e+06	9.28576e+06	1.36721e+07	6.49002e+06	812.545	812.545	812.547	812.547	812.545	17.286	17.321	17.107	17.925	17.389	17.861	0.000652272	0.000652272	2.4706	2.46937	0.000652272	1.3642
PC(35:4)+H	PC(35:4)+H	PC	(15:0/20:4)	768.554	C43 H79 O8 N1 P1	3.33225e+08	2.58115e+08	2.79878e+08	2.01973e+08	2.4337e+08	2.08468e+08	768.554	768.554	768.554	768.553	768.553	17.288	17.33	17.364	17.381	17.385	17.329	0.00451497	0.00451497	0.00451497	0.959555	0.936135	1.74284
PC(35:4)+H	PC(35:4)+H	PC	(35:4)	768.554	C43 H79 O8 N1 P1	5.9718e+09	6.2093e+09	6.60924e+09	6.3296e+09	6.23923e+09	6.14062e+09	768.553	768.553	768.554	768.554	768.554	20.989	21.052	21.102	21.112	21.116	21.028	0.87368	0.954351	0.167236	0.00451497	0.00451497	0.00451497
PC(15:0/20:5)+HCOO	PC(35:5)+HCOO	PC	(15:0/20:5)	810.529	C44 H77 O10 N1 P1	1.42394e+06	2.22561e+06	1.78796e+06	1.82182e+06	194148	1.86997e+06	810.529	810.529	810.53	810.532	810.529	16.721	16.76	16.766	16.811	16.675	16.763	0.000653894	0.000653894	1.75005	4.05719	0.000653894	0.000653894
PC(35:5)+H	PC(35:5)+H	PC	(15:0/20:5)	766.538	C43 H77 O8 N1 P1	3.36651e+07	3.52887e+07	2.42457e+07	2.6424e+07	3.31941e+07	2.68422e+07	766.538	766.538	766.538	766.538	766.538	16.735	16.773	16.804	16.829	16.845	16.771	0.00452685	0.00452685	0.00452685	0.00452685	0.00452685	0.00452685
PC(35:5)+H	PC(35:5)+H	PC	(35:5)	766.538	C43 H77 O8 N1 P1	3.08535e+09	2.79941e+09	3.33803e+09	3.23897e+09	3.00477e+09	2.8547e+09	766.538	766.539	766.538	766.538	766.539	19.122	19.164	19.209	19.218	19.224	19.166	0.00452685	1.45659	0.0932374	0.338574	0.616447	0.00452685
PC(35:6)+H	PC(35:6)+H	PC	(35:6)	764.522	C43 H75 O8 N1 P1	5.44e+07	5.30502e+07	5.17215e+07	5.49162e+07	4.58028e+07	4.54571e+07	764.522	764.522	764.522	764.522	764.523	17.495	17.542	17.59	17.614	17.62	17.554	0.723942	0.795882	0.861283	1.13335	0.156346	0.00323078
PC(36:0)+H	PC(36:0)+H	PC	(36:0)	790.632	C44 H89 O8 N1 P1	7.71207e+06	6.11485e+06	5.70264e+06	6.67007e+06	2.32229e+06	5.26572e+06	790.632	790.631	790.632	790.632	790.632	16.081	16.092	16.143	16.243	16.135	16.143	0.00438889	0.810073	0.00438889	0.00438889	0.00438889	0.00438889
PC(18:0/18:0)+H	PC(36:0)+H	PC	(18:0/18:0)	790.632	C44 H89 O8 N1 P1	1.41622e+09	1.61998e+09	2.6467e+07	1.23297e+09	1.90146e+07	1.95853e+07	790.632	790.632	790.631	790.632	790.631	24.144	24.264	23.855	24.315	23.931	23.793	0.00438889	0.00438889	0.692446	0.00438889	1.4058	1.33497
PC(18:0/18:0)+HCOO	PC(36:0)+HCOO	PC	(18:0/18:0)	834.623	C45 H89 O10 N1 P1	1.19804e+08	1.2176e+08	1.16747e+08	1.05982e+08	1.19205e+08	1.03838e+08	834.623	834.625	834.626	834.623	834.625	24.149	24.245	24.284	24.324	24.324	24.195	0.000635017	1.88045	3.54827	0.000635017	2.35133	2.40644
PC(20:0e/16:0)+HCOO	PC(36:0e)+HCOO	PC	(20:0e/16:0)	820.644	C45 H91 O9 N1 P1	8.70199e+07	9.5574e+07	8.98538e+07	7.43838e+07	8.82502e+07	7.93275e+07	820.645	820.645	820.644	820.645	820.645	24.997	25.083	25.112	25.138	25.151	25.045	1.49818	1.6639	0.00544694	1.40922	1.67852	1.8479
PC(20:0e/16:0)+CH3COO	PC(36:0e)+CH3COO	PC	(20:0e/16:0)	834.659	C46 H93 O9 N1 P1	919733	1.68448e+06	1.36317e+06	1.37233e+06	1.58528e+06	4.94605e+06	834.659	834.659	834.659	834.659	834.659	25.12	24.982	25.018	25.043	25.052	25.503	0.00535548	0.00535548	0.00535548	0.00535548	0.00535548	2.21823
PC(36:0e)+H	PC(36:0e)+H	PC	(20:0e/16:0)	776.653	C44 H91 O7 N1 P1	1.08738e+09	1.09032e+09	9.79185e+08	8.36981e+08	1.02402e+09	8.69193e+08	776.652	776.652	776.653	776.652	776.652	24.989	25.072	25.104	25.132	25.137	25.05	0.628943	0.428081	0.345676	0.818216	0.92766	0.0817225
PC(20:0p/16:0)+H	PC(36:0p)+H	PC	(20:0p/16:0)	774.637	C44 H89 O7 N1 P1	4.35209e+09	4.38305e+09	4.45443e+09	3.02721e+09	3.46958e+09	3.07652e+09	774.635	774.637	774.637	774.637	774.637	23.398	23.502	23.546	23.583	23.595	23.464	2.9465	0.0909716	0.00197512	0.00197512	0.00197512	0.00197512
PC(20:0p/16:0)+HCOO	PC(36:0p)+HCOO	PC	(20:0p/16:0)	818.628	C45 H89 O9 N1 P1	3.43479e+08	3.38124e+08	3.28204e+08	2.29903e+08	2.53339e+08	2.38377e+08	818.628	818.628	818.628	818.628	818.628	23.41	23.511	23.556	23.579	23.602	23.469	0.00546036	0.00546036	0.00546036	0.00546036	0.00546036	0.872765
PC(18:0/18:1)+HCOO	PC(36:1)+HCOO	PC	(18:0/18:1)	832.607	C45 H87 O10 N1 P1	4.16021e+09	4.32687e+09	4.17943e+09	3.16111e+09	3.49557e+09	3.19508e+09	832.608	832.608	832.608	832.608	832.608	22.276	22.351	22.414	22.434	22.438	22.332	0.900148	0.742811	1.14997	0.742811	0.64913	0.956597
PC(36:1)+H	PC(36:1)+H	PC	(18:0/18:1)	788.616	C44 H87 O8 N1 P1	3.12952e+10	3.29941e+10	3.48907e+10	2.85897e+10	2.99946e+10	2.76735e+10	788.616	788.616	788.616	788.616	788.615	22.272	22.349	22.398	22.421	22.456	22.345	1.09492	0.932608	0.974454	1.08858	1.1393	0.643494
PC(18:0/18:1)+CH3COO	PC(36:1)+CH3COO	PC	(18:0/18:1)	846.623	C46 H89 O10 N1 P1	7.25128e+07	7.041e+07	6.67794e+07	4.92832e+07	5.33299e+07	4.94614e+07	846.623	846.623	846.623	846.623	846.623	23.168	23.27	23.322	23.346	23.362	23.231	0.000626017	0.000626017	0.000626017	0.000626017	0.000626017	0.000626017
PC(18:0e/18:1)+HCOO	PC(36:1e)+HCOO	PC	(18:0e/18:1)	818.628	C45 H89 O9 N1 P1	3.53365e+08	3.4871e+08	3.24558e+08	2.30621e+08	2.71327e+08	2.41566e+08	818.626	818.628	818.628	818.628	818.628	23.408	23.51	23.553	23.584	23.596	23.471	1.89895	0.1777	0.00546036	0.00546036	0.00546036	0.00546036
PC(18:0e/18:1)+CH3COO	PC(36:1e)+CH3COO	PC	(18:0e/18:1)	832.644	C46 H91 O9 N1 P1	3342.32	85427.4	75218.3	15086.3	51824.4	118741	832.644	832.644	832.644	832.644	832.644	23.557	23.52	23.557	23.507	23.577	23.717	0.00536844	0.00536844	0.00536844	0.00536844	0.00536844	0.00536844
PC(36:1e)+H	PC(36:1e)+H	PC	(18:0e/18:1)	774.637	C44 H89 O7 N1 P1	4.35209e+09	4.38305e+09	4.30345e+09	2.55032e+09	3.33067e+09	2.95815e+09	774.636	774.636	774.636	774.642	774.636	23.398	23.502	23.545	23.577	23.6	23.465	1.20117	1.1263	1.84018	6.2449	1.74207	2.38237
PC(18:0p/18:1)+HCOO	PC(36:1p)+HCOO	PC	(18:0p/18:1)	816.612	C45 H87 O9 N1 P1	2.05068e+08	1.94053e+08	1.54996e+08	1.6154e+08	1.78663e+08	1.65608e+08	816.613	816.613	816.613	816.613	816.613	21.467	21.543	21.573	21.607	21.589	21.529	0.834509	0.933699	1.14677	0.95819	0.797771	1.0831
PC(16:0p/20:1)+HCOO	PC(36:1p)+HCOO	PC	(16:0p/20:1)	816.612	C45 H87 O9 N1 P1	4.86044e+07	3.79746e+07	3.24077e+07	2.18634e+07	2.96825e+07	2.12099e+07	816.612	816.612	816.612	816.612	816.612	23.122	23.225	23.26	23.284	23.307	23.175	0.00547383	0.00547383	0.00547383	0.00547383	0.00547383	0.00547383
PC(18:0p/18:1)+H	PC(36:1p)+H	PC	(18:0p/18:1)	772.621	C44 H87 O7 N1 P1	3.48803e+06	3.43132e+06	4.09534e+06	146951	870876	34817.5	772.621	772.621	772.621	772.621	772.621	25.544	25.6	25.634	25.457	25.66	25.678	0.00198027	0.00198027	0.00198027	0.00198027	0.00198027	0.00198027
PC(18:1/18:1)+HCOO	PC(36:2)+HCOO	PC	(18:1/18:1)	830.592	C45 H85 O10 N1 P1	3.59509e+09	3.57667e+09	3.45243e+09	2.9791e+09	3.46576e+09	3.15038e+09	830.593	830.593	830.593	830.593	830.593	20.379	20.459	20.494	20.529	20.522	20.437	1.22379	1.39114	1.69213	1.43689	1.25509	1.07931
PC(18:1/18:1)+H	PC(36:2)+H	PC	(18:1/18:1)	786.601	C44 H85 O8 N1 P1	1.88589e+10	3.00574e+10	3.13393e+10	2.83654e+10	2.12139e+10	2.67582e+10	786.6	786.601	786.601	786.601	786.6	20.339	20.427	20.446	20.442	20.47	20.386	0.688367	0.123913	0.00441139	0.0375413	0.895588	0.535812
PC(36:2)+H	PC(36:2)+H	PC	(36:2)	786.601	C44 H85 O8 N1 P1	1.07023e+10	1.26937e+10	1.5617e+10	1.52581e+10	1.51023e+10	9.60947e+09						20.805	20.916	20.523	20.514	20.526	20.886	1000000	1000000	1000000	1000000	1000000	1000000
PC(18:1/18:1)+H	PC(36:2)+H	PC	(18:1/18:1)	786.601	C44 H85 O8 N1 P1	2.65915e+07	5.43262e+07	2.09028e+07	2.69287e+07	3.97047e+07	3.74189e+07	786.601	786.601	786.6	786.601	786.601	23.335	23.422	23.468	23.52	23.504	23.378	0.00441139	0.00441139	0.317149	0.00441139	0.00441139	0.00441139
PC(18:0e/18:2)+HCOO	PC(36:2e)+HCOO	PC	(18:0e/18:2)	816.612	C45 H87 O9 N1 P1	1.87939e+08	1.96627e+08	1.67566e+08	1.67122e+08	1.8536e+08	1.61393e+08	816.614	816.614	816.614	816.614	816.613	21.466	21.545	21.58	21.614	21.597	21.521	1.90356	1.53006	1.60354	1.36475	0.783077	1.63415
PC(36:2e)+H	PC(36:2e)+H	PC	(18:0e/18:2)	772.621	C44 H87 O7 N1 P1	1.73638e+09	2.16381e+09	2.22594e+09	2.0113e+09	2.02533e+09	1.99484e+09	772.621	772.621	772.621	772.621	772.621	21.462	21.556	21.594	21.604	21.621	21.502	0.00198027	0.922146	0.00198027	0.00198027	0.00198027	0.00198027
PC(36:2e)+H	PC(36:2e)+H	PC	(36:2e)	772.621	C44 H87 O7 N1 P1	7.94767e+08	5.79615e+08	5.01542e+08	3.03375e+08	4.11405e+08	3.71192e+08	772.621	772.621	772.621	772.62	772.62	23.111	23.213	23.261	23.294	23.298	23.175	0.00198027	0.00198027	0.454906	1.26643	1.56929	0.902732
PC(16:1p/20:1)+HCOO	PC(36:2p)+HCOO	PC	(16:1p/20:1)	814.597	C45 H85 O9 N1 P1	3.4995e+07	4.39247e+07	4.09784e+07	3.63133e+07	3.04431e+07	4.03225e+07	814.597	814.597	814.597	814.597	814.597	20.027	20.099	20.132	20.154	20.166	20.088	0.00548738	0.00548738	0.00548738	0.00548738	0.00548738	0.237578
PC(36:2p)+H	PC(36:2p)+H	PC	(16:1p/20:1)	770.606	C44 H85 O7 N1 P1	8.91937e+08	1.07804e+09	1.09233e+09	9.68815e+08	1.01483e+09	9.68725e+08	770.605	770.606	770.606	770.606	770.605	20.039	20.089	20.136	20.151	20.159	20.081	1.0154	0.238085	0.204346	0.178392	0.618306	0.568994
PC(16:0p/20:2)+H	PC(36:2p)+H	PC	(16:0p/20:2)	770.606	C44 H85 O7 N1 P1	9.32108e+07	9.50784e+07	9.65744e+07	1.12833e+08	1.279e+08	1.13188e+08	770.603	770.603	770.603	770.603	770.602	23.503	23.637	23.671	23.67	23.681	23.588	4.148	3.62892	3.27725	3.73533	4.59699	3.98189
PC(18:1/18:2)+HCOO	PC(36:3)+HCOO	PC	(18:1/18:2)	828.576	C45 H83 O10 N1 P1	9.24475e+08	9.3285e+08	9.3497e+08	7.13438e+08	8.12202e+08	3.76245e+08	828.577	828.577	828.576	828.577	828.577	19.015	19.076	19.109	19.133	19.138	19.487	0.928666	1.17487	0.488151	1.21832	1.15556	1.0566
PC(36:3)+H	PC(36:3)+H	PC	(18:1/18:2)	784.585	C44 H83 O8 N1 P1	8.21709e+09	8.89493e+09	9.41659e+09	8.27322e+09	8.82086e+09	7.91792e+09	784.584	784.584	784.584	784.585	784.585	19.01	19.072	19.1	19.131	19.141	19.063	1.0929	1.01897	1.03682	0.681214	0.477284	0.634055
PC(18:0/18:3)+HCOO	PC(36:3)+HCOO	PC	(18:0/18:3)	828.576	C45 H83 O10 N1 P1	6.38492e+07	6.53919e+07	8.08194e+07	7.3464e+07	7.05534e+07	6.86917e+07	828.576	828.576	828.576	828.577	828.577	19.885	19.951	19.986	20.016	20.023	19.945	0.000639652	0.000639652	0.000639652	1.17487	0.77177	1.20625
PC(18:0/18:3)+CH3COO	PC(36:3)+CH3COO	PC	(18:0/18:3)	842.592	C46 H85 O10 N1 P1	3.15756e+07	5.36535e+06	3.83208e+07	2.79924e+07	3.44426e+07	3.03491e+07	842.592	842.593	842.592	842.592	842.592	19.788	20.149	19.951	19.95	20.029	19.879	0.000629012	2.0668	0.000629012	0.000629012	0.000629012	0.000629012
PC(18:1/18:2)+CH3COO	PC(36:3)+CH3COO	PC	(18:1/18:2)	842.592	C46 H85 O10 N1 P1	1.41258e+08	1.50089e+08	1.38964e+08	1.29611e+08	1.39485e+08	1.23519e+08	842.594	842.592	842.593	842.592	842.592	22.888	22.984	23.032	23.07	23.077	22.944	2.47507	0.000629012	2.04425	0.000629012	0.000629012	0.000629012
PC(18:1/18:2)+CH3COO	PC(36:3)+CH3COO	PC	(18:1/18:2)	842.592	C46 H85 O10 N1 P1	2.2022e+08	5.94463e+07	1.43118e+08	1.32681e+08	4.11123e+07	1.27114e+08		842.592	842.592	842.592	842.594	22.879	23.583	23.04	23.054	23.651	22.952	1000000	0.000629012	0.000629012	0.000629012	2.19735	0.000629012
PC(18:0p/18:3)+HCOO	PC(36:3p)+HCOO	PC	(18:0p/18:3)	812.581	C45 H83 O9 N1 P1	6.03046e+06	5.26389e+06	4.36617e+06	5.0481e+06	1.09105e+07	4.0778e+06	812.581	812.581	812.579	812.582	812.581	19.026	19.119	19.148	19.179	19.178	19.136	0.00550099	0.00550099	2.12106	0.961713	0.00550099	0.00550099
PC(16:0p/20:3)+HCOO	PC(36:3p)+HCOO	PC	(16:0p/20:3)	812.581	C45 H83 O9 N1 P1	1.27183e+07	9.38243e+06	9.30041e+06	4.80738e+06	6.01125e+06	4.98934e+06	812.581	812.583	812.582	812.581	812.581	20.212	20.281	20.313	20.342	20.354	20.265	0.448534	1.78255	1.03309	0.00550099	0.00550099	0.00550099
PC(18:2p/18:1)+H	PC(36:3p)+H	PC	(18:2p/18:1)	768.59	C44 H83 O7 N1 P1	2.15286e+07	4.15089e+06	6.18847e+06	2.35024e+07	2.70316e+07	4.39605e+07	768.59	768.59	768.59	768.59	768.59	21.597	21.595	21.509	21.682	21.734	21.585	0.00199066	0.00199066	0.00199066	0.00199066	0.00199066	6.09749
PC(16:0/20:4)+HCOO	PC(36:4)+HCOO	PC	(16:0/20:4)	826.56	C45 H81 O10 N1 P1	6.72127e+08	6.30402e+08	2.28352e+08	2.15148e+08	5.88804e+08	5.51121e+08	826.561	826.562	826.561	826.561	826.561	17.965	18.004	18.188	18.208	18.092	18.027	0.843822	1.48866	0.777281	1.2225	1.27452	0.869229
PC(36:4)+H	PC(36:4)+H	PC	(16:0/20:4)	782.569	C44 H81 O8 N1 P1	1.2871e+10	3.99251e+09	9.93352e+09	3.57374e+09	1.81722e+09	3.85826e+09	782.568	782.569	782.569	782.569	782.569	18.067	18.136	18.076	18.203	18.204	18.146	1.24266	0.837587	1.02671	0.109217	0.169276	1.11999
PC(18:4/18:0)+HCOO	PC(36:4)+HCOO	PC	(18:4/18:0)	826.56	C45 H81 O10 N1 P1	1.16225e+06	3.66179e+06	5.85586e+06	5.34027e+06	6.84187e+06	2.80444e+06	826.56	826.561	826.563	826.56	826.56	21.064	20.659	20.699	20.701	20.735	20.642	0.000641211	0.778491	2.83763	0.000641211	0.000641211	2.21577
PC(18:4/18:0)+H	PC(36:4)+H	PC	(18:4/18:0)	782.569	C44 H81 O8 N1 P1	2.26472e+07	3.60723e+07	5.49794e+07	3.47413e+07	4.15895e+07	9.63396e+06	782.569	782.568	782.569	782.569	782.568	21.38	21.246	20.775	20.79	20.801	21.419	0.00443411	1.49695	0.00443411	0.00443411	2.34288	0.00443411
PC(18:1/18:3)+CH3COO	PC(36:4)+CH3COO	PC	(18:1/18:3)	840.576	C46 H83 O10 N1 P1	1.1304e+07	1.16252e+07	1.72558e+07	8.04795e+06	1.06002e+07	8.73616e+06	840.576	840.576	840.576	840.576	840.576	22.581	22.644	22.725	22.714	22.737	22.615	0.00063052	0.00063052	0.00063052	0.00063052	0.00063052	1.24732
PC(18:1/18:3)+CH3COO	PC(36:4)+CH3COO	PC	(18:1/18:3)	840.576	C46 H83 O10 N1 P1	9.22043e+06	8.04051e+06	7.7621e+06	8.19175e+06	9.66868e+06	9.12693e+06	840.574	840.575	840.573	840.576	840.576	24.44	24.517	24.548	24.584	24.596	24.467	2.93671	1.25453	2.99263	0.00063052	0.00063052	0.00063052
PC(36:4e)+H	PC(36:4e)+H	PC	(36:4e)	768.59	C44 H83 O7 N1 P1	1.25861e+07	1.26781e+07	2.21922e+07	2.28393e+07	1.33896e+07	1.58587e+07	768.589	768.59	768.59	768.59	768.59	18.868	18.899	18.92	18.985	18.988	18.891	1.08702	0.00199066	0.00199066	0.00199066	0.00199066	0.00199066
PC(16:0e/20:4)+CH3COO	PC(36:4e)+CH3COO	PC	(16:0e/20:4)	826.597	C46 H85 O9 N1 P1	6.81707e+06	12869.6	6.19739e+06	15063.4	4.99559e+06	7656.7	826.597	826.597	826.598	826.598	826.597	20.657	20.619	20.78	20.681	20.771	20.583	0.647801	0.797813	1.80677	1.58538	0.773618	0.844995
PC(36:4e)+H	PC(36:4e)+H	PC	(16:0e/20:4)	768.59	C44 H83 O7 N1 P1	2.27618e+08	1.6746e+08	1.35665e+08	8.81986e+07	1.14623e+08	9.90252e+07	768.59	768.59	768.589	768.59	768.589	20.205	20.282	20.311	20.335	20.342	20.26	0.00199066	0.440378	1.06099	0.00199066	1.3108	1.51767
PC(16:0p/20:4)+HCOO	PC(36:4p)+HCOO	PC	(16:0p/20:4)	810.565	C45 H81 O9 N1 P1	2.70013e+07	2.42411e+07	1.79499e+07	1.00492e+07	1.41394e+07	1.58492e+07	810.566	810.565	810.566	810.566	810.566	19.427	19.479	19.532	19.537	19.55	19.47	0.676651	0.1524	0.7297	1.24169	0.994947	0.765478
PC(36:4p)+H	PC(36:4p)+H	PC	(16:0p/20:4)	766.575	C44 H81 O7 N1 P1	3.85109e+08	3.09546e+08	2.77507e+08	1.66194e+08	2.47326e+08	2.11995e+08	766.574	766.574	766.574	766.575	766.574	19.405	19.48	19.513	19.55	19.549	19.467	0.583727	1.039	0.989428	0.028086	0.463712	0.672433
PC(14:0p/22:4)+H	PC(36:4p)+H	PC	(14:0p/22:4)	766.575	C44 H81 O7 N1 P1	6.45324e+07	4.37209e+07	6.32119e+07	2.45883e+07	2.78774e+07	2.77178e+07	766.574	766.575	766.575	766.575	766.575	22.07	22.148	22.251	22.216	22.229	22.111	0.491107	0.00199589	0.00199589	0.00199589	0.265506	0.00199589
PC(16:1/20:4)+HCOO	PC(36:5)+HCOO	PC	(16:1/20:4)	824.545	C45 H79 O10 N1 P1	5.70658e+07	6.31471e+07	4.91268e+07	5.01773e+07	1.14387e+08	2.58345e+07	824.545	824.546	824.546	824.546	824.546	16.615	16.646	16.708	16.726	17.125	16.673	0.93078	1.38194	1.39285	1.57598	1.6439	0.938057
PC(36:5)+H	PC(36:5)+H	PC	(16:1/20:4)	780.554	C44 H79 O8 N1 P1	1.01109e+09	4.51494e+08	4.69511e+08	3.03568e+08	8.50599e+08	3.41864e+08	780.553	780.553	780.554	780.554	780.553	16.608	16.646	16.686	16.712	16.741	16.68	1.63918	0.999893	0.00444556	0.00444556	0.885871	0.00444556
PC(16:0/20:5)+HCOO	PC(36:5)+HCOO	PC	(16:0/20:5)	824.545	C45 H79 O10 N1 P1	1.15481e+08	1.33517e+08	1.17229e+08	1.21217e+08	1.39277e+08	1.30138e+08	824.546	824.545	824.546	824.545	824.545	17.595	17.628	17.679	17.694	17.693	17.632	1.25217	0.000642779	1.54809	0.000642779	0.000642779	0.000642779
PC(16:0/20:5)+CH3COO	PC(36:5)+CH3COO	PC	(16:0/20:5)	838.56	C46 H81 O10 N1 P1	2.20227e+07	4.32067e+06	4.38508e+06	2.78869e+06	2.92167e+06	1.62394e+06	838.56	838.56	838.56	838.56	838.564	17.84	17.485	17.519	17.554	17.597	17.589	0.000632036	0.000632036	0.000632036	0.000632036	4.43554	0.000632036
PC(36:5)+H	PC(36:5)+H	PC	(16:0/20:5)	780.554	C44 H79 O8 N1 P1	1.79855e+09	1.86009e+09	1.66394e+09	1.56623e+09	1.8036e+09	1.63287e+09	780.554	780.554	780.553	780.554	780.554	17.602	17.64	17.676	17.696	17.711	17.643	0.00444556	0.00444556	0.364446	0.224802	0.00444556	1.1895
PC(18:4/18:1)+H	PC(36:5)+H	PC	(18:4/18:1)	780.554	C44 H79 O8 N1 P1	2.07599e+07	2.33855e+08	2.32514e+08	2.76718e+08	2.40963e+08	2.41544e+08	780.554	780.554	780.554	780.554	780.554	19.009	19.285	19.313	19.323	19.333	19.261	0.65278	0.661748	0.00444556	0.00444556	0.00444556	0.00444556
PC(36:5)+CH3COO	PC(36:5)+CH3COO	PC	(36:5)	838.56	C46 H81 O10 N1 P1	7.10575e+06	6.95842e+06	7.42475e+06	8.41539e+06	8.06304e+06	7.5877e+06	838.558	838.558	838.558	838.559	838.558	22.507	22.583	22.64	22.666	22.686	22.555	2.34274	2.41429	2.63849	1.99214	2.47511	2.81736
PC(16:0e/20:5)+HCOO	PC(36:5e)+HCOO	PC	(16:0e/20:5)	810.565	C45 H81 O9 N1 P1	1.3806e+07	1.20078e+07	1.10559e+07	1.10833e+07	1.16179e+07	1.33876e+07	810.566	810.565	810.566	810.566	810.567	18.569	18.643	18.692	18.719	18.694	18.626	0.807424	0.251096	1.24046	0.616199	1.33422	0.57186
PC(16:0p/20:5)+HCOO	PC(36:5p)+HCOO	PC	(16:0p/20:5)	808.55	C45 H79 O9 N1 P1	5.67563e+06	4.96111e+06	3.7192e+06	4.38922e+06	4.88332e+06	4.55802e+06	808.55	808.55	808.55	808.55	808.55	18.29	18.367	18.39	18.403	18.406	18.335	0.00552842	0.00552842	0.00552842	0.00552842	0.00552842	0.00552842
PC(36:5p)+H	PC(36:5p)+H	PC	(16:0p/20:5)	764.559	C44 H79 O7 N1 P1	9.61296e+07	7.67165e+07	7.07649e+07	4.44383e+07	6.4317e+07	5.26346e+07	764.557	764.557	764.557	764.557	764.558	18.292	18.342	18.382	18.415	18.409	18.345	2.17834	2.64789	1.93899	1.94814	1.44589	2.39284
PC(14:0/22:6)+HCOO	PC(36:6)+HCOO	PC	(14:0/22:6)	822.529	C45 H77 O10 N1 P1	2.55146e+07	2.442e+07	2.4084e+07	2.29153e+07	2.84186e+07	2.65162e+07	822.529	822.529	822.53	822.529	822.529	15.943	15.976	16.01	16.022	16.032	15.986	0.268039	0.468713	1.18108	0.572053	0.000644354	0.000644354
PC(36:6)+H	PC(36:6)+H	PC	(14:0/22:6)	778.538	C44 H77 O8 N1 P1	2.07358e+08	2.23285e+08	3.39761e+08	1.87703e+08	2.40307e+08	1.25617e+08	778.538	778.538	778.538	778.537	778.538	15.938	15.97	16.508	16.026	16.043	16.554	0.759719	0.677513	0.367959	0.866329	0.565765	1.13478
PC(22:4/14:2)+HCOO	PC(36:6)+HCOO	PC	(22:4/14:2)	822.529	C45 H77 O10 N1 P1	4.5731e+06	6.13706e+06	4.0151e+06	1.45658e+06	8.20476e+06	932236	822.529	822.529	822.529	822.529	822.529	18.093	18.155	18.175	18.163	18.142	18.27	0.000644354	0.000644354	0.000644354	0.000644354	0.000644354	0.000644354
PC(22:3/14:3)+CH3COO	PC(36:6)+CH3COO	PC	(22:3/14:3)	836.545	C46 H79 O10 N1 P1	3.58319e+08	4.2811e+08	4.35656e+08	2.6862e+08	2.86259e+08	2.58391e+08	836.545	836.545	836.545	836.545	836.545	19.785	19.832	19.854	19.89	19.888	19.809	0.000633559	0.000633559	0.000633559	0.000633559	0.000633559	0.000633559
PC(22:6/14:1)+HCOO	PC(36:7)+HCOO	PC	(22:6/14:1)	820.513	C45 H75 O10 N1 P1	1.72862e+06	1.51412e+06	1.49305e+06	1.05529e+06	1.78161e+06	1.27229e+06	820.515	820.513	820.513	820.515	820.515	14.828	14.839	14.899	14.894	14.908	14.814	1.72754	0.000645937	0.000645937	1.88354	1.54838	0.000645937
PC(36:7)+H	PC(36:7)+H	PC	(22:6/14:1)	776.522	C44 H75 O8 N1 P1	8.84558e+06	8.58194e+06	6.9231e+06	8.16392e+06	1.06532e+07	7.8154e+06	776.522	776.522	776.522	776.522	776.522	14.813	14.833	14.871	14.894	14.908	14.858	0.828656	0.376641	0.206652	0.0508292	1.13515	1.23431
PC(22:6/14:1)+H	PC(36:7)+H	PC	(22:6/14:1)	776.522	C44 H75 O8 N1 P1	3.24083e+07	3.67066e+07	4.83497e+07	3.46417e+07	4.74646e+07	3.69716e+07	776.522	776.522	776.522	776.522	776.522	17.79	17.833	17.88	17.89	17.907	17.831	0.00446864	0.00446864	0.00446864	0.00446864	0.00446864	0.00446864
PC(37:0)+H	PC(37:0)+H	PC	(37:0)	804.648	C45 H91 O8 N1 P1	1.08574e+07	2.017e+07	5.28201e+07	1.23674e+07	4.24452e+07	1.0987e+07	804.648	804.647	804.646	804.648	804.647	24.288	24.418	24.556	24.465	24.645	24.366	0.0317282	0.556107	2.26866	0.0105263	0.290152	0.548725
PC(37:0e)+H	PC(37:0e)+H	PC	(37:0e)	790.668	C45 H93 O7 N1 P1	3.07495e+07	2.68607e+07	2.63184e+07	2.73927e+07	2.16494e+07	2.52201e+07	790.667	790.668	790.668	790.668	790.668	25.213	25.292	25.325	25.299	25.357	25.275	1.42091	0.0739501	0.407845	1.16164	0.509025	0.108098
PC(20:0p/17:0)+H	PC(37:0p)+H	PC	(20:0p/17:0)	788.653	C45 H91 O7 N1 P1	2.74239e+07	3.68194e+07	5.15231e+07	2.83718e+07	5.1336e+07	3.67823e+07	788.653	788.652	788.653	788.653	788.652	23.851	23.954	23.927	24.046	24.105	23.865	0.077943	0.509058	0.259341	0.226297	0.492574	0.492574
PC(37:1)+H	PC(37:1)+H	PC	(37:1)	802.632	C45 H89 O8 N1 P1	1.75928e+08	4.47808e+07	3.84169e+07	3.9502e+07	6.53616e+07	3.77282e+07	802.632	802.632	802.632	802.632	802.632	21.191	21.008	21.024	21.055	21.063	20.999	0.00432328	0.00432328	0.00432328	0.0691849	0.00432328	0.00432328
PC(19:0/18:1)+HCOO	PC(37:1)+HCOO	PC	(19:0/18:1)	846.623	C46 H89 O10 N1 P1	3.26334e+07	6.6721e+07	6.34704e+07	1.80917e+07	2.05321e+07	2.27006e+07	846.625	846.626	846.625	846.625	846.626	22.546	22.698	22.738	22.693	22.713	22.605	2.78574	3.56058	2.9889	2.76093	4.18069	3.36687
PC(37:1)+H	PC(37:1)+H	PC	(19:0/18:1)	802.632	C45 H89 O8 N1 P1	8.83708e+08	8.95473e+08	4.86618e+08	6.92634e+08	6.67597e+08	6.31923e+08	802.632	802.632	802.632	802.632	802.631	23.168	23.267	22.671	22.784	23.362	23.224	0.540061	0.292126	0.340717	0.00432328	0.750618	0.462815
PC(16:0/21:1)+HCOO	PC(37:1)+HCOO	PC	(16:0/21:1)	846.623	C46 H89 O10 N1 P1	7.39386e+07	7.0868e+07	6.76378e+07	4.95696e+07	5.59143e+07	4.99006e+07	846.623	846.623	846.623	846.623	846.623	23.166	23.271	23.323	23.347	23.365	23.231	0.000626016	0.000626016	0.000626016	0.000626016	0.000626016	0.000626016
PC(19:1/18:1)+HCOO	PC(37:2)+HCOO	PC	(19:1/18:1)	844.607	C46 H87 O10 N1 P1	1.16806e+08	1.5041e+08	1.37039e+08	1.0533e+08	1.20494e+08	1.63783e+06	844.609	844.608	844.609	844.609	844.609	21.19	21.26	21.326	21.346	21.341	21.045	2.00741	0.953662	2.32116	1.70194	1.7789	1.21532
PC(19:1/18:1)+H	PC(37:2)+H	PC	(19:1/18:1)	800.616	C45 H87 O8 N1 P1	1.95871e+09	2.22312e+09	2.28146e+09	2.01654e+09	2.10714e+09	1.97439e+09	800.617	800.616	800.617	800.616	800.616	21.191	21.274	21.303	21.334	21.33	21.247	0.356638	0.678814	1.3796	0.563903	0.769994	0.640094
PC(37:2)+H	PC(37:2)+H	PC	(37:2)	800.616	C45 H87 O8 N1 P1	1.3402e+08	1.534e+08	1.44279e+08	1.37336e+08	1.62453e+08	1.45821e+08	800.618	800.616	800.616	800.616	800.616	24.149	24.244	24.288	24.3	24.321	24.203	1.42831	0.00433416	0.00433416	0.00433416	0.00433416	0.00433416
PC(37:2p)+H	PC(37:2p)+H	PC	(37:2p)	784.621	C45 H87 O7 N1 P1	2.16226e+07	1.95585e+07	1.95279e+07	8.80358e+06	4.03097e+06	1.44707e+07	784.621	784.62	784.621	784.621	784.621	22.039	22.092	22.142	22.191	22.037	22.042	0.583045	1.44716	0.00194998	0.00194998	0.00194998	0.00194998
PC(17:0/20:3)+HCOO	PC(37:3)+HCOO	PC	(17:0/20:3)	842.592	C46 H85 O10 N1 P1	3.74811e+07	3.8409e+07	3.83208e+07	2.7851e+07	2.05965e+07	2.91078e+07	842.592	842.592	842.592	842.593	842.592	19.792	19.9	19.951	19.95	20.019	19.871	0.597525	0.000629012	0.620075	1.84249	0.0468436	2.02289
PC(37:3)+H	PC(37:3)+H	PC	(17:0/20:3)	798.601	C45 H85 O8 N1 P1	5.91751e+08	5.44409e+08	1.2079e+08	5.0506e+08	1.08149e+08	1.08769e+08	798.6	798.6	798.6	798.601	798.599	19.884	19.945	20.384	20.012	20.414	20.33	1.30036	0.63044	0.556561	0.134573	1.62468	0.794477
PC(23:1/14:2)+CH3COO	PC(37:3)+CH3COO	PC	(23:1/14:2)	856.607	C47 H87 O10 N1 P1	1.34102e+07	1.3655e+07	1.43934e+07	1.08297e+07	1.15565e+07	9.76924e+06	856.608	856.607	856.609	856.607	856.607	23.718	23.818	23.842	23.855	23.885	23.759	1.11541	0.00061872	1.60105	0.00061872	0.00061872	1.40726
PC(37:3p)+H	PC(37:3p)+H	PC	(37:3p)	782.606	C45 H85 O7 N1 P1	8.05807e+07	2.8997e+07	7.35704e+07	5.30656e+07	119298	4.56618e+07	782.604	782.605	782.605	782.605	782.605	20.664	20.162	20.777	20.802	20.693	20.726	2.27378	1.20044	0.94616	1.02666	1.50199	1.64383
PC(17:1/20:3)+HCOO	PC(37:4)+HCOO	PC	(17:1/20:3)	840.576	C46 H83 O10 N1 P1	1.33899e+07	1.66893e+07	1.23311e+07	9.30601e+06	9.31671e+06	7.52582e+06	840.576	840.577	840.577	840.577	840.577	18.569	18.603	19.154	18.675	18.67	18.597	0.21358	1.239	0.721493	1.00344	1.60303	1.31045
PC(37:4)+H	PC(37:4)+H	PC	(17:1/20:3)	796.585	C45 H83 O8 N1 P1	5.63241e+07	2.02836e+08	2.28178e+08	1.62602e+08	1.85042e+08	1.65763e+08	796.584	796.585	796.584	796.585	796.585	18.994	18.575	18.638	18.648	18.647	18.583	1.14799	0.00435609	1.67398	0.00435609	0.00435609	0.00435609
PC(17:0/20:4)+HCOO	PC(37:4)+HCOO	PC	(17:0/20:4)	840.576	C46 H83 O10 N1 P1	18195.5	1.47767e+07	1.28669e+07	9.92882e+06	1.13043e+07	9.40745e+06	840.576	840.576	840.576	840.577	840.576	19.761	19.651	19.697	19.707	19.71	19.637	0.00063052	0.221836	0.00063052	1.7565	0.00063052	0.00063052
PC(37:4)+H	PC(37:4)+H	PC	(17:0/20:4)	796.585	C45 H83 O8 N1 P1	1.31597e+08	1.41362e+08	1.39892e+08	1.37554e+08	1.45269e+08	1.32354e+08	796.585	796.584	796.585	796.585	796.583	19.599	19.681	19.689	19.716	19.721	19.651	0.00435609	0.763848	0.00435609	0.527841	2.06189	1.22205
PC(15:0/22:4)+H	PC(37:4)+H	PC	(15:0/22:4)	796.585	C45 H83 O8 N1 P1	4.3213e+08	3.84488e+08	4.39359e+08	2.13763e+08	8.68916e+07	3.02056e+08	796.585	796.585	796.585	796.585	796.585	22.12	22.203	22.23	22.246	22.238	22.167	0.360878	0.00435609	0.00435609	0.00435609	0.00435609	0.00435609
PC(17:1/20:4)+HCOO	PC(37:5)+HCOO	PC	(17:1/20:4)	838.56	C46 H81 O10 N1 P1	1.87475e+07	6.75349e+06	1.99376e+07	1.54783e+07	2.65252e+06	1.43079e+07	838.561	838.561	838.561	838.562	838.561	17.843	17.785	17.952	17.958	17.599	17.928	1.11437	1.20262	1.02494	2.22103	1.27059	0.313001
PC(37:5)+H	PC(37:5)+H	PC	(17:1/20:4)	794.569	C45 H81 O8 N1 P1	8.15093e+07	4.75078e+08	4.01819e+08	3.60446e+08	3.79017e+08	3.61534e+08	794.569	794.569	794.569	794.569	794.569	17.448	17.91	17.938	17.967	17.966	17.906	1.00113	1.04267	0.00436715	0.00436715	0.410877	0.00436715
PC(37:5)+H	PC(37:5)+H	PC	(37:5)	794.569	C45 H81 O8 N1 P1	1.86691e+08	1.99476e+08	3.65995e+08	1.75387e+08	1.37303e+08	2.08224e+08	794.569	794.569	794.569	794.569	794.569	20.727	20.818	20.78	20.858	20.861	20.767	0.00436715	0.00436715	0.722995	0.501492	0.00436715	0.437306
PC(15:0/22:6)+HCOO	PC(37:6)+HCOO	PC	(15:0/22:6)	836.545	C46 H79 O10 N1 P1	1.31202e+06	1.28074e+06	2.31061e+06	1.97496e+06	3.912e+06	8473.4	836.546	836.547	836.546	836.545	836.546	17.21	17.268	17.32	17.325	16.87	17.173	1.18161	2.17379	1.89885	0.176285	0.993934	0.500236
PC(37:6)+H	PC(37:6)+H	PC	(15:0/22:6)	792.554	C45 H79 O8 N1 P1	1.50196e+07	7.14255e+07	5.71603e+07	2.11537e+07	6.01639e+07	8.61334e+07	792.553	792.552	792.553	792.553	792.553	16.539	16.812	16.849	17.331	16.885	17.425	1.57651	1.94242	0.680673	0.74376	1.61941	2.9291
PC(37:6)+H	PC(37:6)+H	PC	(37:6)	792.554	C45 H79 O8 N1 P1	2.5085e+08	2.30764e+08	2.91596e+08	2.5494e+08	3.18483e+08	2.7076e+08	792.554	792.554	792.554	792.554	792.554	19.167	19.25	19.286	19.291	19.297	19.223	0.00437825	0.00437825	0.00437825	0.00437825	0.00437825	0.00437825
PC(14:0/24:0)+HCOO	PC(38:0)+HCOO	PC	(14:0/24:0)	862.654	C47 H93 O10 N1 P1	1.80096e+07	2.42043e+07	2.66404e+07	1.78606e+07	2.37314e+07	1.82886e+07	862.654	862.655	862.655	862.655	862.654	25.322	25.381	25.423	25.45	25.449	25.368	0.000614383	0.734327	0.509439	0.458434	0.000614383	0.000614383
PC(38:0)+H	PC(38:0)+H	PC	(14:0/24:0)	818.663	C46 H93 O8 N1 P1	3.40694e+08	2.91063e+08	2.71061e+08	2.51486e+08	2.90091e+08	2.62488e+08	818.663	818.663	818.663	818.663	818.663	25.335	25.398	25.424	25.458	25.467	25.38	0.221666	0.294956	0.141047	0.691945	0.662629	0.349924
PC(38:0e)+H	PC(38:0e)+H	PC	(38:0e)	804.684	C46 H95 O7 N1 P1	5.74207e+08	5.716e+08	5.65516e+08	4.2353e+08	5.08735e+08	4.35574e+08	804.684	804.684	804.684	804.684	804.684	25.861	25.93	25.942	25.962	25.968	25.905	0.329906	0.235533	0.440508	0.498916	0.472819	0.616975
PC(20:0/18:1)+H	PC(38:1)+H	PC	(20:0/18:1)	816.648	C46 H91 O8 N1 P1	2.71383e+09	2.78221e+09	2.69886e+09	2.07795e+09	2.26687e+09	2.01973e+09	816.648	816.648	816.647	816.648	816.648	24.027	24.135	24.177	24.199	24.236	24.098	0.00424908	0.00424908	0.328746	0.00424908	0.00424908	0.00424908
PC(20:0/18:1)+HCOO	PC(38:1)+HCOO	PC	(20:0/18:1)	860.639	C47 H91 O10 N1 P1	1.98473e+08	2.12745e+08	2.13715e+08	1.59667e+08	1.72688e+08	1.06481e+08	860.639	860.639	860.639	860.639	860.639	24.045	24.142	24.171	24.19	24.218	24.095	0.000615822	0.000615822	0.000615822	0.000615822	0.954489	0.000615822
PC(20:0e/18:1)+HCOO	PC(38:1e)+HCOO	PC	(20:0e/18:1)	846.659	C47 H93 O9 N1 P1	1.10649e+08	1.30085e+08	1.22713e+08	5.98021e+07	7.27916e+07	8.82408e+07	846.659	846.659	846.659	846.659	846.659	24.908	24.991	25.021	25.042	25.056	24.962	0.00527957	0.00527957	0.00527957	0.00527957	0.00527957	0.00527957
PC(38:1e)+H	PC(38:1e)+H	PC	(20:0e/18:1)	802.668	C46 H93 O7 N1 P1	1.12298e+09	1.20436e+09	1.1027e+09	3.16402e+08	3.34778e+08	4.25411e+08	802.668	802.668	802.668	802.668	802.668	24.917	25.003	25.029	24.868	24.876	24.77	0.00190614	0.00190614	0.00190614	0.991032	1.04834	0.389289
PC(20:1/18:1)+HCOO	PC(38:2)+HCOO	PC	(20:1/18:1)	858.623	C47 H89 O10 N1 P1	4.39672e+08	4.33468e+08	4.29409e+08	3.57754e+08	4.36609e+08	3.71291e+08	858.624	858.623	858.623	858.624	858.624	22.058	22.141	22.173	22.186	22.204	22.103	1.13259	0.340627	0.000617267	0.953236	1.21062	1.25838
PC(38:2)+H	PC(38:2)+H	PC	(20:1/18:1)	814.632	C46 H89 O8 N1 P1	5.64368e+09	5.71317e+09	5.59456e+09	5.00106e+09	5.14403e+09	4.85166e+09	814.631	814.631	814.632	814.631	814.631	22.047	22.124	22.176	22.196	22.199	22.099	1.79893	1.14956	0.32956	0.977705	1.23304	0.954382
PC(20:1/18:1)+CH3COO	PC(38:2)+CH3COO	PC	(20:1/18:1)	872.639	C48 H91 O10 N1 P1	5.34691e+08	5.17253e+08	5.74286e+08	3.34673e+08	3.45655e+08	3.26661e+08	872.639	872.64	872.639	872.639	872.639	25.668	25.725	25.742	25.764	25.777	25.694	0.000607353	1.61518	0.000607353	0.000607353	0.275567	0.000607353
PC(20:0e/18:2)+HCOO	PC(38:2e)+HCOO	PC	(20:0e/18:2)	844.644	C47 H91 O9 N1 P1	2.63303e+07	1.53945e+07	1.46628e+07	1.1939e+07	1.31033e+07	8.08106e+06	844.644	844.644	844.644	844.644	844.644	23.167	23.228	23.268	23.299	23.317	23.192	0.00529217	0.00529217	0.00529217	0.110662	0.00529217	1.37517
PC(38:2e)+H	PC(38:2e)+H	PC	(20:0e/18:2)	800.653	C46 H91 O7 N1 P1	3.6712e+08	2.74186e+08	1.67998e+08	1.88764e+08	2.48871e+08	1.75105e+08	800.651	800.651	800.651	800.652	800.653	23.706	23.213	23.277	23.889	23.41	23.191	2.14509	2.3112	2.75959	1.36447	0.00191094	2.45234
PC(20:0e/18:2)+HCOO	PC(38:2e)+HCOO	PC	(20:0e/18:2)	844.644	C47 H91 O9 N1 P1	2.18437e+07	2.18945e+07	2.13647e+07	1.42119e+07	1.45625e+07	1.37101e+07	844.644	844.644	844.644	844.644	844.644	23.719	23.814	23.851	23.887	23.906	23.782	0.00529217	0.00529217	0.00529217	0.00529217	0.00529217	0.00529217
PC(38:2e)+H	PC(38:2e)+H	PC	(20:0e/18:2)	800.653	C46 H91 O7 N1 P1	3.71734e+08	3.70797e+08	3.52341e+08	1.88534e+08	2.1934e+08	1.9526e+08	800.653	800.653	800.653	800.653	800.651	23.705	23.815	23.863	23.887	23.909	23.777	0.00191094	0.00191094	0.00191094	0.00191094	2.76208	0.00191094
PC(20:0p/18:2)+H	PC(38:2p)+H	PC	(20:0p/18:2)	798.637	C46 H89 O7 N1 P1	2.30024e+08	2.34782e+08	2.75311e+08	1.8791e+08	1.96269e+08	1.53493e+08	798.637	798.637	798.637	798.637	798.637	22.375	22.449	22.475	22.504	22.516	22.379	0.00191576	0.00191576	0.00191576	0.00191576	0.00191576	0.00191576
PC(18:0/20:3)+HCOO	PC(38:3)+HCOO	PC	(18:0/20:3)	856.607	C47 H87 O10 N1 P1	5.61503e+06	1.21109e+08	3.69058e+06	1.45575e+08	1.19756e+08	8.28916e+06	856.608	856.607	856.608	856.608	856.608	21.027	20.708	21.161	21.386	20.771	21.087	0.49319	0.00061872	1.35123	1.23565	0.986998	1.38975
PC(18:0/20:3)+H	PC(38:3)+H	PC	(18:0/20:3)	812.616	C46 H87 O8 N1 P1	3.28783e+09	3.58629e+09	3.62891e+09	2.50313e+09	9.2804e+08	2.57317e+09	812.616	812.616	812.616	812.616	812.615	21.235	21.324	21.365	21.38	20.812	21.292	1.00228	0.925984	0.197473	0.582649	1.0995	0.960441
PC(18:0/20:3)+HCOO	PC(38:3)+HCOO	PC	(18:0/20:3)	856.607	C47 H87 O10 N1 P1	1.7586e+07	1.92928e+07	1.3196e+07	1.04789e+07	6.98502e+06	8.74722e+06	856.607	856.608	856.607	856.607	856.607	21.798	21.873	21.936	21.967	21.968	21.858	0.00061872	0.7757	0.00061872	0.00061872	0.00061872	0.00061872
PC(18:0/20:3)+CH3COO	PC(38:3)+CH3COO	PC	(18:0/20:3)	870.623	C48 H89 O10 N1 P1	653379	1.30503e+06	562852	1.78154e+06	302078	852353	870.623	870.623	870.623	870.623	870.623	21.897	21.792	21.733	22.275	22.066	21.921	0.000608759	0.000608759	0.000608759	0.000608759	0.000608759	0.000608759
PC(24:1/14:2)+HCOO	PC(38:3)+HCOO	PC	(24:1/14:2)	856.607	C47 H87 O10 N1 P1	1.33415e+07	1.38397e+07	1.72062e+07	1.14451e+07	1.09558e+07	9.61345e+06	856.607	856.607	856.607	856.607	856.607	23.721	23.816	23.84	23.86	23.882	23.759	0.00061872	0.00061872	0.00061872	0.00061872	0.00061872	0.00061872
PC(16:1/22:2)+CH3COO	PC(38:3)+CH3COO	PC	(16:1/22:2)	870.623	C48 H89 O10 N1 P1	1.11319e+08	1.14385e+08	1.14539e+08	8.19551e+07	8.83785e+07	7.98324e+07	870.623	870.623	870.623	870.623	870.623	24.461	24.555	24.587	24.61	24.629	24.522	0.000608759	0.000608759	0.000608759	0.000608759	0.000608759	0.000608759
PC(18:0e/20:3)+HCOO	PC(38:3e)+HCOO	PC	(18:0e/20:3)	842.628	C47 H89 O9 N1 P1	5.05261e+06	2.3869e+07	1.91488e+07	1.50774e+07	1.65419e+07	8.5428e+06	842.628	842.628	842.628	842.628	842.628	22.377	22.417	22.464	22.513	22.516	22.388	0.00530483	0.00530483	0.00530483	0.00530483	0.507306	0.00530483
PC(38:3e)+H	PC(38:3e)+H	PC	(18:0e/20:3)	798.637	C46 H89 O7 N1 P1	2.26087e+08	2.38196e+08	2.55402e+08	1.60164e+08	1.67932e+08	1.53524e+08	798.636	798.636	798.636	798.636	798.636	22.375	22.422	22.488	22.51	22.5	22.379	1.71726	1.57828	0.874577	1.6484	1.81368	1.80867
PC(18:0p/20:3)+HCOO	PC(38:3p)+HCOO	PC	(18:0p/20:3)	840.612	C47 H87 O9 N1 P1	3.25855e+06	4.5174e+06	8.84955e+06	6.28398e+06	8.47653e+06	2.77858e+06	840.612	840.614	840.612	840.614	840.608	20.446	20.469	20.506	20.503	20.536	20.457	0.00531755	2.39286	0.00531755	1.78259	4.83163	0.00531755
PC(18:0p/20:3)+HCOO	PC(38:3p)+HCOO	PC	(18:0p/20:3)	840.612	C47 H87 O9 N1 P1	7.07378e+06	1.08465e+07	4.58134e+06	3.27515e+06	4.60308e+06	3.38881e+06	840.613	840.612	840.612	840.612	840.612	22.04	22.082	22.154	22.186	22.183	22.101	0.36339	0.00531755	0.0684382	0.00531755	0.00531755	0.73224
PC(18:1p/20:2)+H	PC(38:3p)+H	PC	(18:1p/20:2)	796.621	C46 H87 O7 N1 P1	2.3181e+07	3.52052e+07	4.03474e+07	2.99698e+07	3.04158e+07	3.11107e+07		796.621	796.621	796.621	796.618	23.388	23.499	23.552	23.587	23.603	23.471	1000000	0.00192061	0.00192061	0.00192061	4.46319	0.00192061
PC(16:0/22:4)+HCOO	PC(38:4)+HCOO	PC	(16:0/22:4)	854.592	C47 H85 O10 N1 P1	2.8333e+08	2.83764e+08	2.86469e+08	2.04646e+08	2.41103e+08	2.13315e+08	854.592	854.593	854.592	854.593	854.592	19.406	19.469	19.511	19.535	19.523	19.465	0.000620179	1.31814	0.914437	1.16719	0.726043	0.000620179
PC(38:4)+H	PC(38:4)+H	PC	(16:0/22:4)	810.601	C46 H85 O8 N1 P1	1.1073e+09	1.31959e+09	4.47717e+09	1.06225e+09	1.21137e+09	1.19662e+09	810.6	810.6	810.6	810.6	810.6	19.903	19.962	19.503	20.027	20.035	19.955	0.976399	0.913483	1.2515	0.644547	1.32799	0.887576
PC(18:0/20:4)+HCOO	PC(38:4)+HCOO	PC	(18:0/20:4)	854.592	C47 H85 O10 N1 P1	1.22835e+08	1.1442e+08	1.1434e+08	1.10484e+08	1.01144e+08	9.99749e+07	854.593	854.593	854.593	854.592	854.592	20.48	20.556	20.564	20.604	20.614	20.528	1.06539	1.23155	1.32282	0.743595	0.208837	0.793911
PC(24:1/14:3)+CH3COO	PC(38:4)+CH3COO	PC	(24:1/14:3)	868.607	C48 H87 O10 N1 P1	2.14254e+07	1.94398e+07	2.25993e+07	1.35977e+07	1.31821e+07	1.34403e+07	868.607	868.607	868.607	868.607	868.607	23.124	23.258	23.294	23.281	23.358	23.206	0.000610172	0.000610172	0.000610172	0.000610172	0.000610172	0.000610172
PC(18:1/20:3)+CH3COO	PC(38:4)+CH3COO	PC	(18:1/20:3)	868.607	C48 H87 O10 N1 P1	5.19234e+06	5.21304e+06	7.19694e+06	3.76266e+06	5.52417e+06	4.42429e+06	868.605	868.605	868.605	868.607	868.605	25.526	25.578	25.618	25.629	25.649	25.568	2.59672	2.41482	2.45511	0.000610172	2.24098	0.0397533
PC(38:4e)+H	PC(38:4e)+H	PC	(38:4e)	796.621	C46 H87 O7 N1 P1	7.42894e+07	3.49208e+07	5.39103e+07	5.15578e+07	3.31233e+07	4.95036e+07	796.621	796.62	796.621	796.621	796.621	20.375	20.356	20.447	20.484	20.548	20.413	0.495179	1.44042	0.00192061	0.00192061	0.00192061	0.00192061
PC(18:0e/20:4)+HCOO	PC(38:4e)+HCOO	PC	(18:0e/20:4)	840.612	C47 H87 O9 N1 P1	5.97327e+07	6.28953e+07	6.33265e+07	4.58167e+07	4.67106e+07	4.61755e+07	840.612	840.612	840.612	840.613	840.612	21.559	21.651	21.685	21.711	21.71	21.621	0.00531755	0.00531755	0.00531755	0.307478	0.647778	0.00531755
PC(38:4e)+H	PC(38:4e)+H	PC	(18:0e/20:4)	796.621	C46 H87 O7 N1 P1	5.88851e+08	6.90046e+08	7.88458e+08	6.09912e+08	5.73769e+08	5.66451e+08	796.621	796.621	796.621	796.62	796.619	21.552	21.645	21.689	21.698	21.711	21.609	0.00192061	0.00192061	0.301862	2.43336	3.07859	2.1685
PC(18:0p/20:4)+HCOO	PC(38:4p)+HCOO	PC	(18:0p/20:4)	838.597	C47 H85 O9 N1 P1	6.19536e+07	1.00743e+08	9.67553e+07	8.80695e+07	8.06307e+07	7.82847e+07	838.598	838.597	838.597	838.597	838.597	19.668	19.727	19.767	19.84	19.781	19.709	0.984347	0.00533033	0.00533033	0.00533033	0.199703	0.00533033
PC(38:4p)+H	PC(38:4p)+H	PC	(18:0p/20:4)	794.606	C46 H85 O7 N1 P1	1.11736e+09	1.19707e+09	1.53795e+09	1.15624e+09	1.08107e+09	8.61964e+08	794.605	794.606	794.606	794.606	794.605	19.678	19.744	19.771	19.792	19.805	19.723	1.16595	0.00192548	0.00192548	0.00192548	1.21251	0.88279
PC(16:0p/22:4)+HCOO	PC(38:4p)+HCOO	PC	(16:0p/22:4)	838.597	C47 H85 O9 N1 P1	2.05694e+07	4.02016e+06	1.49215e+07	7.76495e+06	1.21483e+07	1.10387e+07	838.597	838.597	838.597	838.597	838.597	21.223	20.749	21.356	21.384	21.393	21.29	0.00533033	0.897297	0.00533033	0.00533033	0.00533033	0.00533033
PC(38:4p)+H	PC(38:4p)+H	PC	(16:0p/22:4)	794.606	C46 H85 O7 N1 P1	3.02988e+08	2.11103e+08	1.94012e+08	1.6501e+08	2.33816e+08	2.11248e+08	794.606	794.606	794.606	794.605	794.606	21.219	21.305	21.34	21.373	21.377	21.277	0.00192548	0.318988	0.188106	1.25027	0.00192548	0.00192548
PC(18:1/20:4)+HCOO	PC(38:5)+HCOO	PC	(18:1/20:4)	852.576	C47 H83 O10 N1 P1	5.61015e+07	2.87646e+08	8.65932e+07	101563098	2.3309e+08	7.50059e+07	852.577	852.577	852.576	852.577	852.577	18.07	18.691	18.335	18.366	18.776	18.296	0.61164	0.812209	0.404105	0.781713	1.03858	0.80869
PC(38:5)+H	PC(38:5)+H	PC	(18:1/20:4)	808.585	C46 H83 O8 N1 P1	9.20834e+08	9.56953e+08	8.35129e+08	1.22788e+09	6.55036e+08	1.38439e+09	808.584	808.585	808.584	808.585	808.585	18.063	18.116	18.149	18.371	18.174	18.301	1.26328	0.502693	1.19155	0.377783	0.57195	1.16187
PC(18:0/20:5)+HCOO	PC(38:5)+HCOO	PC	(18:0/20:5)	852.576	C47 H83 O10 N1 P1	6.47747e+07	7.6198e+07	6.76571e+07	5.48907e+06	6.52967e+07	5.8876e+07	852.576	852.576	852.576	852.577	852.576	19.329	19.392	19.439	19.306	19.444	19.384	0.000621645	0.000621645	0.000621645	1.34237	0.000621645	0.000621645
PC(38:5)+H	PC(38:5)+H	PC	(18:0/20:5)	808.585	C46 H83 O8 N1 P1	1.28421e+09	1.23458e+09	1.12232e+09	8.90099e+08	8.59747e+08	1.00664e+09	808.585	808.585	808.585	808.585	808.585	19.324	19.386	19.434	19.453	19.453	19.386	0.00429145	0.00429145	0.00429145	0.00429145	0.00429145	0.00429145
PC(16:0/22:5)+H	PC(38:5)+H	PC	(16:0/22:5)	808.585	C46 H83 O8 N1 P1	3.22028e+07	4.30429e+07	3.56181e+07	3.85252e+07	3.44864e+07	3.77239e+07	808.585	808.585	808.585	808.585	808.583	20.235	20.332	20.372	20.41	20.424	20.305	0.00429145	0.00429145	0.00429145	0.00429145	2.01769	2.60884
PC(18:1/20:4)+CH3COO	PC(38:5)+CH3COO	PC	(18:1/20:4)	866.592	C48 H85 O10 N1 P1	3.82288e+06	7.66279e+06	9.50831e+06	3.68518e+06	6.57026e+06	5.86908e+06	866.592	866.592	866.59	866.592	866.592	21.933	22.011	22.016	22.053	22.065	21.855	0.000611591	0.000611591	1.80423	0.000611591	0.000611591	0.000611591
PC(18:1/20:4)+CH3COO	PC(38:5)+CH3COO	PC	(18:1/20:4)	866.592	C48 H85 O10 N1 P1	1.07562e+07	1.06915e+07	1.25668e+07	1.1149e+07	1.15461e+07	1.07655e+07	866.592	866.592	866.592	866.586	866.586	23.157	23.254	23.319	23.369	23.381	23.243	0.000611591	0.000611591	0.000611591	6.59541	6.34154	0.000611591
PC(18:1/20:4)+CH3COO	PC(38:5)+CH3COO	PC	(18:1/20:4)	866.592	C48 H85 O10 N1 P1	2.65293e+06	3.92717e+06	7210.75	18195	3.74852e+06	4.04335e+06	866.592	866.592	866.592	866.592	866.592	24.145	24.238	24.118	24.171	24.33	24.215	0.000611591	0.000611591	0.000611591	0.000611591	0.000611591	0.000611591
PC(18:0e/20:5)+HCOO	PC(38:5e)+HCOO	PC	(18:0e/20:5)	838.597	C47 H85 O9 N1 P1	5.47225e+06	5.17923e+06	1.14709e+07	1.42664e+07	5.04023e+06	8.56995e+06	838.597	838.597	838.597	838.597	838.597	20.307	20.408	20.44	20.417	20.306	20.424	0.00533033	0.00533033	0.0864182	0.00533033	0.00533033	0.00533033
PC(18:0p/20:5)+HCOO	PC(38:5p)+HCOO	PC	(18:0p/20:5)	836.581	C47 H83 O9 N1 P1	1.2812e+07	1.57174e+07	1.26779e+07	1.10961e+07	1.32753e+07	1.06776e+07	836.581	836.581	836.582	836.581	836.582	18.51	18.554	18.59	18.614	18.614	18.544	0.268318	0.00534318	1.01182	0.00534318	0.608991	0.00534318
PC(18:2/20:4)+HCOO	PC(38:6)+HCOO	PC	(18:2/20:4)	850.56	C47 H81 O10 N1 P1	1.56302e+08	9.18124e+07	7.09736e+07	3.16695e+07	1.12079e+08	9.58073e+07	850.561	850.561	850.561	850.561	850.561	17.235	17.319	17.369	17.22	17.334	17.279	1.03987	0.864689	0.656591	0.879973	0.989313	0.717727
PC(38:6)+H	PC(38:6)+H	PC	(18:2/20:4)	806.569	C46 H81 O8 N1 P1	1.45344e+09	1477948861	1.38148e+09	1.38123e+09	1.41813e+09	1.31464e+09	806.569	806.569	806.569	806.569	806.569	17.587	17.625	17.667	17.683	17.691	17.624	0.97756	1.00112	0.885813	0.754393	0.584537	1.45365
PC(16:0/22:6)+HCOO	PC(38:6)+HCOO	PC	(16:0/22:6)	850.56	C47 H81 O10 N1 P1	2.34406e+08	6.38191e+07	7.42062e+07	1.72377e+08	2.45644e+08	2.13589e+08	850.56	850.561	850.561	850.56	850.561	18.224	18.13	18.166	18.33	18.337	18.273	0.000623119	0.921122	0.51198	0.000623119	1.06573	0.000623119
PC(38:6)+H	PC(38:6)+H	PC	(16:0/22:6)	806.569	C46 H81 O8 N1 P1	3.02796e+09	3.20714e+09	2.97309e+09	3.72805e+09	3.26584e+09	3.66494e+09	806.569	806.569	806.569	806.569	806.569	18.234	18.281	18.322	18.332	18.346	18.278	0.00430217	0.00430217	0.00430217	0.00430217	0.00430217	0.00430217
PC(16:1/22:5)+HCOO	PC(38:6)+HCOO	PC	(16:1/22:5)	850.56	C47 H81 O10 N1 P1	1.34255e+07	1.71829e+07	2.08202e+07	4.79378e+06	5.29889e+06	5.5628e+06	850.56	850.558	850.56	850.56	850.56	20.486	19.967	19.93	19.996	20	20.102	0.000623119	3.21968	0.000623119	0.000623119	0.000623119	0.000623119
PC(38:6e)+H	PC(38:6e)+H	PC	(38:6e)	792.59	C46 H83 O7 N1 P1	8.20366e+08	9.03953e+08	8.76184e+08	6.99845e+08	8.13593e+08	7.05983e+08	792.589	792.589	792.589	792.589	792.589	19.24	19.307	19.329	19.358	19.367	19.291	1.19919	1.40611	1.7127	1.04275	1.53354	1.35186
PC(16:0p/22:6)+HCOO	PC(38:6p)+HCOO	PC	(16:0p/22:6)	834.565	C47 H81 O9 N1 P1	7.00201e+06	1.35534e+06	9917.57	23119.7	4.27185e+06	4.38875e+06	834.565	834.565	834.565	834.565	834.567	18.912	18.923	18.876	18.942	19.056	18.967	0.817827	0.00535608	0.00535608	0.00535608	1.31622	1.70684
PC(38:6p)+H	PC(38:6p)+H	PC	(16:0p/22:6)	790.575	C46 H81 O7 N1 P1	9.69144e+07	3.45398e+07	3.30076e+07	5.18147e+07	4.02202e+07	3.78145e+07	790.574	790.574	790.573	790.575	790.574	18.906	18.323	18.363	19.022	18.399	18.335	1.03023	0.522999	1.33507	0.870924	0.310496	2.3609
PC(16:1/22:6)+HCOO	PC(38:7)+HCOO	PC	(16:1/22:6)	848.545	C47 H79 O10 N1 P1	1.83542e+07	2.35161e+07	1.6944e+07	1.49538e+07	7.91365e+07	1.27597e+07	848.545	848.546	848.546	848.545	848.546	16.19	16.25	16.269	16.302	16.6	16.269	0.435416	1.08358	0.996376	0.873814	0.982235	0.403597
PC(38:7)+H	PC(38:7)+H	PC	(16:1/22:6)	804.554	C46 H79 O8 N1 P1	1.48872e+08	3.00024e+08	1.94947e+08	7.90385e+08	1.37704e+08	1.54812e+08	804.553	804.553	804.554	804.554	804.553	16.19	16.23	16.28	16.581	16.328	16.283	1.02973	0.956393	0.146081	0.195723	0.533799	1.22735
PC(18:3/20:5)+HCOO	PC(38:8)+HCOO	PC	(18:3/20:5)	846.529	C47 H77 O10 N1 P1	3.1693e+06	3.12364e+06	2.90311e+06	2.25163e+06	2.03691e+06	1.32251e+06	846.529	846.53	846.529	846.529	846.53	15.345	15.384	15.377	15.385	15.308	15.298	0.000626086	0.861719	0.162463	0.000626086	0.900702	0.347856
PC(38:8)+H	PC(38:8)+H	PC	(18:3/20:5)	802.538	C46 H77 O8 N1 P1	2.55547e+07	4.12816e+07	3.28771e+07	1.07883e+07	2.87344e+07	3.10529e+07	802.538	802.537	802.538	802.538	802.538	15.347	15.366	15.453	15.448	15.377	15.489	0.520187	0.825469	0.672205	0.611149	0.146373	1.61546
PC(38:8)+H	PC(38:8)+H	PC	(38:8)	802.538	C46 H77 O8 N1 P1	14714.8	1.73082e+07	1.57121e+07	2.13361e+07	2.1274e+07	2.11777e+07	802.538	802.538	802.538	802.538	802.538	17.749	17.657	17.697	17.713	17.704	17.639	0.00432378	0.00432378	0.00432378	0.00432378	0.00432378	0.00432378
PC(38:9)+H	PC(38:9)+H	PC	(38:9)	800.522	C46 H75 O8 N1 P1	6.10252e+06	5.59771e+06	5.1208e+06	5.44596e+06	6.46107e+06	5.24024e+06	800.522	800.523	800.522	800.522	800.522	14.707	14.717	14.77	14.779	14.801	14.772	0.00433467	0.251748	0.374093	0.462785	0.436552	1.19481
PC(38:9)+H	PC(38:9)+H	PC	(38:9)	800.522	C46 H75 O8 N1 P1	7.54446e+06	6.46422e+06	6.48228e+06	7.38783e+06	8.5183e+06	5.51369e+06	800.519	800.522	800.522	800.522	800.522	15.937	15.973	15.99	16.028	16.008	15.96	4.86616	0.00433467	0.00433467	0.00433467	0.00433467	0.00433467
PC(39:0)+H	PC(39:0)+H	PC	(39:0)	832.679	C47 H95 O8 N1 P1	1.86521e+07	9.61161e+06	1.25122e+07	5.01962e+06	1.00911e+07	1.10958e+07	832.679	832.679	832.679	832.679	832.679	25.497	25.551	25.579	25.568	25.61	25.546	0.00416727	0.00416727	0.00416727	0.00416727	0.00416727	0.00416727
PC(39:0e)+H	PC(39:0e)+H	PC	(39:0e)	818.7	C47 H97 O7 N1 P1	1.08859e+07	1.24633e+07	9.74263e+06	1.29975e+07	5.66082e+06	1.14257e+07	818.7	818.706	818.7	818.7	818.7	22.847	22.954	22.991	23.013	23.005	22.923	0.00186882	7.81792	0.00186882	0.00186882	0.00186882	0.00186882
PC(39:0e)+H	PC(39:0e)+H	PC	(39:0e)	818.7	C47 H97 O7 N1 P1	4.23626e+07	4.73639e+07	4.48522e+07	2.52698e+07	2.9289e+07	2.74173e+07	818.699	818.7	818.7	818.698	818.699	26.182	26.224	26.253	26.272	26.288	26.2	0.585648	0.00186882	0.00186882	1.56647	0.529462	1.28676
PC(39:1)+H	PC(39:1)+H	PC	(39:1)	830.663	C47 H93 O8 N1 P1	4.42671e+07	4.3816e+07	2.87706e+07	2.5841e+07	3.20948e+07	2.30996e+07	830.663	830.663	830.663	830.663	830.662	24.24	24.324	24.346	24.375	24.423	24.29	1.00097	0.00417738	0.389412	0.572398	1.24295	0.00417738
PC(39:2)+H	PC(39:2)+H	PC	(39:2)	828.648	C47 H91 O8 N1 P1	29219.7	1.3221e+07	1.43358e+07	1.78803e+07	1.54271e+07	344760	828.648	828.648	828.646	828.647	828.648	21.977	21.877	21.936	21.952	21.933	22.041	0.00418755	0.00418755	1.68283	1.15667	0.400086	0.00418755
PC(18:1/21:1)+HCOO	PC(39:2)+HCOO	PC	(18:1/21:1)	872.639	C48 H91 O10 N1 P1	1.2301e+07	1.19166e+07	1.29532e+07	9.57563e+06	1.00565e+07	1.03852e+07	872.644	872.64	872.64	872.64	872.639	22.91	22.991	23.042	23.058	23.057	22.949	6.16575	1.12701	1.63466	1.6656	0.000607353	0.952823
PC(39:2)+H	PC(39:2)+H	PC	(18:1/21:1)	828.648	C47 H91 O8 N1 P1	1.90351e+08	2.15941e+08	2.08654e+08	1.38269e+08	1.8996e+08	1.54221e+08	828.648	828.648	828.648	828.648	828.648	22.883	22.969	23.012	23.041	23.059	22.94	0.00418755	0.00418755	0.00418755	0.00418755	0.00418755	0.622134
PC(18:1/21:1)+H	PC(39:2)+H	PC	(18:1/21:1)	828.648	C47 H91 O8 N1 P1	1.46951e+08	6.4719e+07	1.33016e+08	1.24953e+08	1.33388e+08	1.27374e+08	828.647	828.647	828.648	828.648	828.648	25.333	25.686	25.425	25.449	25.457	25.378	0.985304	0.763256	0.00418755	0.00418755	0.00418755	0.00418755
PC(19:0/20:3)+HCOO	PC(39:3)+HCOO	PC	(19:0/20:3)	870.623	C48 H89 O10 N1 P1	916276	1.66952e+06	1.54774e+06	362290	983138	871165	870.624	870.623	870.623	870.623	870.623	21.893	21.571	21.595	21.453	21.618	21.626	1.54886	0.000608759	0.000608759	0.000608759	0.000608759	0.000608759
PC(39:3)+H	PC(39:3)+H	PC	(19:0/20:3)	826.632	C47 H89 O8 N1 P1	5.39639e+07	4.76116e+07	7.9005e+07	2.91354e+07	3.60537e+07	3.28906e+07	826.629	826.63	826.631	826.632	826.631	21.795	21.855	21.654	21.169	21.182	21.111	3.89831	2.76722	1.06392	0.336946	1.19215	0.0865319
PC(19:0/20:3)+HCOO	PC(39:3)+HCOO	PC	(19:0/20:3)	870.623	C48 H89 O10 N1 P1	3.68353e+06	5.44654e+06	4.58231e+06	1.5866e+06	2.91448e+06	1.68963e+06	870.623	870.625	870.623	870.623	870.623	22.127	22.22	22.223	22.27	22.282	22.187	0.000608759	1.76939	0.137224	0.36235	0.546126	0.000608759
PC(39:3)+H	PC(39:3)+H	PC	(19:0/20:3)	826.632	C47 H89 O8 N1 P1	4.66301e+07	5.48494e+07	5.28585e+07	4.17686e+07	3.753e+07	3.42529e+07	826.632	826.632	826.632	826.632	826.632	22.129	22.218	22.249	22.28	22.283	22.176	0.00419776	0.00419776	0.00419776	0.00419776	0.00419776	0.00419776
PC(39:3)+H	PC(39:3)+H	PC	(39:3)	826.632	C47 H89 O8 N1 P1	2.97734e+07	2.74493e+07	3.4584e+07	3.16727e+07	3.7553e+07	3.18073e+07	826.632	826.632	826.632	826.632	826.632	24.329	24.488	24.46	24.482	24.509	24.379	0.00419776	0.00419776	0.00419776	0.00419776	0.00419776	0.00419776
PC(39:4)+H	PC(39:4)+H	PC	(39:4)	824.616	C47 H87 O8 N1 P1	2.38557e+07	4.19368e+07	3.49372e+07	4.47344e+07	4.90119e+07	7.85148e+07	824.616	824.616	824.616	824.616	824.616	19.301	19.331	19.357	19.394	19.382	19.284	0.00420802	0.00420802	0.00420802	0.00420802	0.00420802	0.00420802
PC(19:1/20:3)+HCOO	PC(39:4)+HCOO	PC	(19:1/20:3)	868.607	C48 H87 O10 N1 P1	7.86145e+06	6.40147e+06	6.33665e+06	6.04589e+06	551476	4.3692e+06	868.608	868.607	868.608	868.607	868.607	20.18	20.239	20.319	20.316	20.473	20.245	1.11382	0.000610172	0.299871	0.000610172	0.000610172	3.16423
PC(39:4)+H	PC(39:4)+H	PC	(19:1/20:3)	824.616	C47 H87 O8 N1 P1	1.10815e+08	1.29769e+08	1.25149e+08	9.20962e+07	1.16256e+08	1.03417e+08	824.616	824.616	824.616	824.616	824.616	20.178	20.252	20.283	20.306	20.347	20.237	0.00420802	0.00420802	0.00420802	0.00420802	0.00420802	0.00420802
PC(19:0/20:4)+HCOO	PC(39:4)+HCOO	PC	(19:0/20:4)	868.607	C48 H87 O10 N1 P1	2.83028e+06	3.99873e+06	3.21637e+06	3.41314e+06	3.6472e+06	2.8491e+06	868.607	868.609	868.609	868.607	868.607	21.358	21.414	21.522	21.481	21.523	21.423	0.249284	1.58584	1.44653	0.000610172	0.000610172	0.000610172
PC(39:4)+H	PC(39:4)+H	PC	(19:0/20:4)	824.616	C47 H87 O8 N1 P1	4.83653e+07	5.35756e+07	5.69592e+07	5.47035e+07	6.62734e+07	5.69497e+07	824.615	824.616	824.616	824.615	824.615	21.353	21.431	21.47	21.483	21.5	21.395	1.46307	0.999822	0.833685	1.08107	1.36242	1.70318
PC(17:0/22:5)+HCOO	PC(39:5)+HCOO	PC	(17:0/22:5)	866.592	C48 H85 O10 N1 P1	11656.6	4.56867e+06	847879	26960.8	543166	28882.6	866.592	866.592	866.592	866.592	866.592	19.081	19.079	19.076	19.124	19.194	19.129	0.000611591	0.00984316	0.000611591	0.000611591	0.000611591	0.000611591
PC(39:5)+H	PC(39:5)+H	PC	(17:0/22:5)	822.601	C47 H85 O8 N1 P1	2.36233e+07	1.4865e+07	2.94783e+07	2.09889e+07	3.52555e+07	5.13235e+07	822.6	822.601	822.601	822.602	822.601	18.984	18.503	19.081	19.564	19.115	19.691	0.847884	0.00421833	0.00421833	0.963444	0.00421833	0.844237
PC(39:5)+H	PC(39:5)+H	PC	(39:5)	822.601	C47 H85 O8 N1 P1	2.27271e+08	5.73465e+07	5.95662e+07	2.25715e+08	1.59505e+08	1.68258e+08	822.601	822.601	822.6	822.601	822.601	19.5	19.71	19.749	19.623	19.579	19.593	0.00421833	0.00421833	0.917176	0.00421833	0.00421833	0.00421833
PC(39:5)+H	PC(39:5)+H	PC	(39:5)	822.601	C47 H85 O8 N1 P1	4.3656e+07	3.47709e+07	4.52639e+07	5.42525e+07	4.58661e+07	4.14577e+07	822.601	822.6	822.601	822.601	822.601	22.399	22.467	22.509	22.501	22.539	22.443	0.00421833	0.30327	0.00421833	0.00421833	0.00421833	0.00421833
PC(17:1/22:5)+HCOO	PC(39:6)+HCOO	PC	(17:1/22:5)	864.576	C48 H83 O10 N1 P1	6.43644e+06	1.97509e+06	4.16852e+06	4.10191e+06	18356.3	2.06575e+06	864.577	864.576	864.578	864.577	864.578	17.901	17.928	17.963	18	17.897	17.99	0.643633	0.000613017	2.4503	0.618187	2.28721	2.23639
PC(39:6)+H	PC(39:6)+H	PC	(17:1/22:5)	820.585	C47 H83 O8 N1 P1	1.44969e+08	1.34247e+08	1.13422e+08	7.56183e+07	9.22943e+07	8.14065e+07	820.584	820.584	820.584	820.584	820.584	18.475	18.496	18.013	18.035	18.033	17.977	1.82366	0.875558	0.789035	0.980361	0.845092	1.52997
PC(17:1/22:6)+HCOO	PC(39:7)+HCOO	PC	(17:1/22:6)	862.56	C48 H81 O10 N1 P1	1.03865e+07	1.2162e+07	9.73894e+06	7.97976e+06	1.14704e+07	9.42382e+06	862.561	862.561	862.563	862.562	862.559	17.309	17.378	17.398	17.506	17.477	17.435	0.95584	1.04627	2.67282	1.92273	1.78484	0.00402291
PC(39:7)+H	PC(39:7)+H	PC	(17:1/22:6)	818.569	C47 H81 O8 N1 P1	2.15549e+08	1.20011e+08	1.65483e+08	1.27324e+08	1.46969e+08	1.32755e+08	818.569	818.569	818.568	818.569	818.568	17.333	17.445	17.478	17.511	17.512	17.456	1.04264	0.0042391	2.2374	0.513664	1.15991	2.62222
PC(16:0/24:0)+HCOO	PC(40:0)+HCOO	PC	(16:0/24:0)	890.686	C49 H97 O10 N1 P1	6.77103e+07	6.7515e+07	6.13985e+07	4.91141e+07	5.21103e+07	4.84015e+07	890.686	890.687	890.686	890.686	890.686	26.06	26.128	26.14	26.159	26.168	26.104	0.726934	1.08845	0.878503	1.00649	0.988531	0.000595047
PC(40:0)+H	PC(40:0)+H	PC	(16:0/24:0)	846.695	C48 H97 O8 N1 P1	5.86315e+08	5.88364e+08	5.70553e+08	4.17295e+08	4.54126e+08	4.08703e+08	846.694	846.694	846.694	846.694	846.694	26.066	26.12	26.142	26.166	26.175	26.091	0.820213	0.523766	0.69502	1.02217	1.24303	0.781238
PC(16:0e/24:0)+HCOO	PC(40:0e)+HCOO	PC	(16:0e/24:0)	876.706	C49 H99 O9 N1 P1	3.89713e+07	4.23244e+07	3.42673e+07	2.65884e+07	3.05898e+07	2.7342e+07	876.706	876.706	876.706	876.706	876.706	26.441	26.484	26.509	26.528	26.538	26.457	0.00509863	0.00509863	0.00509863	0.00509863	0.00509863	0.00509863
PC(40:0e)+H	PC(40:0e)+H	PC	(16:0e/24:0)	832.715	C48 H99 O7 N1 P1	4.58281e+08	4.48443e+08	4.60697e+08	3.36235e+08	3.61273e+08	3.42445e+08	832.715	832.715	832.715	832.714	832.715	26.433	26.491	26.513	26.52	26.532	26.469	0.480921	0.754724	0.354827	1.27951	0.975688	0.799157
PC(16:0/24:1)+HCOO	PC(40:1)+HCOO	PC	(16:0/24:1)	888.67	C49 H95 O10 N1 P1	4.93147e+07	4.76202e+07	4.40823e+07	3.65052e+07	5.00914e+07	4.64177e+07	888.67	888.671	888.671	888.671	888.671	25.125	25.202	25.223	25.253	25.267	25.17	0.282973	1.17082	1.14381	0.966017	0.682447	0.342681
PC(40:1)+H	PC(40:1)+H	PC	(16:0/24:1)	844.679	C48 H95 O8 N1 P1	5.6374e+08	5.96226e+08	5.38251e+08	4.96263e+08	5.39335e+08	4.22507e+08	844.678	844.679	844.679	844.678	844.679	25.127	25.2	25.222	25.25	25.259	25.173	0.641036	0.0502795	0.0917863	0.62683	0.332043	0.204184
PC(40:10)+H	PC(40:10)+H	PC	(40:10)	826.538	C48 H77 O8 N1 P1	1.47632e+07	1.47175e+07	8.70772e+06	1.15627e+07	1.31557e+07	7.74382e+06	826.538	826.534	826.538	826.538	826.533	16.22	16.257	16.272	16.319	16.351	16.299	0.00419823	4.44199	0.00419823	0.00419823	6.42737	0.00419823
PC(40:10)+H	PC(40:10)+H	PC	(40:10)	826.538	C48 H77 O8 N1 P1	1.63716e+08	1.69891e+08	1.89041e+08	1.96812e+08	1.61319e+08	1.5104e+08	826.544	826.538	826.538	826.538	826.538	17.809	17.862	17.903	17.915	17.926	17.864	7.05779	0.00419823	0.00419823	0.00419823	0.00419823	0.00419823
PC(40:1e)+H	PC(40:1e)+H	PC	(40:1e)	830.7	C48 H97 O7 N1 P1	7.76741e+08	7.42791e+08	1.18482e+09	5.28927e+08	5.95402e+08	4.50728e+08	830.7	830.7	830.699	830.7	830.7	25.808	25.755	25.878	25.801	25.811	25.723	0.00184182	0.00184182	1.04908	0.00184182	0.00184182	1.36809
PC(18:1/22:1)+HCOO	PC(40:2)+HCOO	PC	(18:1/22:1)	886.654	C49 H93 O10 N1 P1	5.49213e+07	6.94087e+07	5.27226e+07	4.48765e+07	6.35015e+07	5.40464e+07	886.656	886.656	886.655	886.656	886.655	23.741	23.84	23.895	23.907	23.918	23.809	1.87274	1.44754	1.1419	1.57724	0.790015	1.08664
PC(40:2)+H	PC(40:2)+H	PC	(18:1/22:1)	842.663	C48 H93 O8 N1 P1	8.48939e+07	7.92464e+08	7.70058e+08	6.10896e+07	7.83871e+08	6.71392e+08	842.663	842.663	842.663	842.663	842.662	24.277	23.834	23.88	24.441	23.922	23.799	0.595101	0.557126	0.583234	0.718519	1.03656	0.666304
PC(16:0/24:2)+CH3COO	PC(40:2)+CH3COO	PC	(16:0/24:2)	900.67	C50 H95 O10 N1 P1	3.3796e+07	2.59273e+07	3.5046e+07	1.81515e+07	1.83253e+07	1.31567e+07	900.67	900.671	900.67	900.67	900.67	26.274	26.328	26.341	26.354	26.37	26.3	0.000588451	1.29733	0.000588451	0.000588451	0.000588451	0.000588451
PC(40:2e)+H	PC(40:2e)+H	PC	(40:2e)	828.684	C48 H95 O7 N1 P1	1.21128e+08	3.76922e+08	3.64967e+08	2.54067e+08	2.97218e+08	2.57222e+08	828.682	828.684	828.683	828.682	828.684	24.868	24.766	24.805	24.827	24.836	24.736	2.45144	0.0018463	1.00336	1.97961	0.0018463	0.873035
PC(40:2p)+H	PC(40:2p)+H	PC	(40:2p)	826.668	C48 H93 O7 N1 P1	2.19981e+08	1.53119e+08	2.36881e+08	1.79145e+08	2.21381e+08	1.30152e+08	826.666	826.668	826.668	826.668	826.668	23.385	23.428	23.5	23.583	23.571	23.42	2.64855	0.0018508	0.0018508	0.0018508	0.0018508	2.92193
PC(40:2p)+H	PC(40:2p)+H	PC	(40:2p)	826.668	C48 H93 O7 N1 P1	2.27924e+08	1.66485e+08	1.37538e+08	1.01482e+08	8.50552e+07	1.98566e+08	826.668	826.667	826.667	826.667	826.667	24.09	24.184	24.219	24.256	24.266	24.156	0.0018508	1.12315	1.13403	1.14976	1.83323	0.0018508
PC(20:0/20:3)+HCOO	PC(40:3)+HCOO	PC	(20:0/20:3)	884.639	C49 H91 O10 N1 P1	9.35926e+06	1.03805e+07	9.27446e+06	6.39388e+06	7.52366e+06	7.20527e+06	884.64	884.639	884.64	884.639	884.64	23.014	23.114	23.133	23.181	23.187	23.076	1.02355	0.787293	1.27563	0.745468	1.4271	0.668601
PC(40:3)+H	PC(40:3)+H	PC	(20:0/20:3)	840.648	C48 H91 O8 N1 P1	3.65269e+08	9.25148e+07	1.37458e+08	9.74024e+07	3.22645e+08	3.40056e+08	840.644	840.647	840.647	840.647	840.646	22.319	22.763	23.141	23.166	22.519	22.393	3.82975	0.545377	0.297949	0.847525	1.56483	2.57595
PC(20:0/20:3)+HCOO	PC(40:3)+HCOO	PC	(20:0/20:3)	884.639	C49 H91 O10 N1 P1	4.24134e+06	7.2198e+06	9.41844e+06	5.77165e+06	7.78084e+06	43599.6	884.639	884.639	884.639	884.639	884.639	23.029	23.113	23.134	23.18	23.188	23.326	0.000599115	0.000599115	0.000599115	0.000599115	0.000599115	0.000599115
PC(20:0e/20:3)+HCOO	PC(40:3e)+HCOO	PC	(20:0e/20:3)	870.659	C49 H93 O9 N1 P1	1.27183e+07	1.41193e+07	1.48088e+07	5.52119e+06	7.39454e+06	9.37777e+06	870.659	870.659	870.659	870.659	870.659	24.292	24.168	24.216	24.263	24.297	24.378	0.00513404	0.00513404	0.00513404	0.00513404	0.00513404	0.00513404
PC(40:3p)+H	PC(40:3p)+H	PC	(40:3p)	824.653	C48 H91 O7 N1 P1	9.92118e+07	7.58359e+07	1.05535e+08	1.33393e+08	1.28908e+08	1.14217e+08	824.653	824.651	824.652	824.652	824.651	22.425	22.511	22.544	22.507	22.576	22.487	0.118195	1.98444	1.29081	1.32355	2.57135	2.15178
PC(40:3p)+H	PC(40:3p)+H	PC	(40:3p)	824.653	C48 H91 O7 N1 P1	4.57231e+08	4.44466e+08	4.53738e+08	2.97352e+08	3.42613e+08	2.87497e+08	824.653	824.653	824.653	824.653	824.653	23.321	23.412	23.458	23.497	23.502	23.394	0.00185533	0.00185533	0.00185533	0.00185533	0.00185533	0.00185533
PC(22:2/18:2)+H	PC(40:4)+H	PC	(22:2/18:2)	838.632	C48 H89 O8 N1 P1	3.93669e+06	3.24513e+06	1.26172e+06	232390	584698	0	838.632	838.632	838.632	838.632	838.632	15.902	15.959	16.021	16.037	15.973	15.771	0.00413769	0.00413769	0.00413769	0.00413769	0.00413769	1000000
PC(18:0/22:4)+H	PC(40:4)+H	PC	(18:0/22:4)	838.632	C48 H89 O8 N1 P1	1.14906e+08	1.02953e+08	5.56778e+08	2.57487e+08	6.02774e+08	5.53886e+08	838.63	838.631	838.632	838.631	838.631	20.902	20.972	21.197	21.852	21.259	21.161	1.90366	1.82019	0.209305	0.940186	1.59005	1.33368
PC(18:0/22:4)+HCOO	PC(40:4)+HCOO	PC	(18:0/22:4)	882.623	C49 H89 O10 N1 P1	336916	3.9354e+07	2.96456e+06	2.23713e+07	2.54341e+07	1.18305e+06	882.624	882.624	882.624	882.623	882.624	21.436	21.196	21.618	21.842	21.241	21.542	1.03495	1.03722	1.12219	0.205603	0.650867	1.69208
PC(20:0/20:4)+HCOO	PC(40:4)+HCOO	PC	(20:0/20:4)	882.623	C49 H89 O10 N1 P1	1.14409e+07	1.1983e+07	1.30919e+07	7.88427e+06	1.16424e+07	1.08255e+07	882.622	882.622	882.624	882.623	882.624	22.207	22.297	22.345	22.366	22.368	22.272	1.41683	1.26161	0.614611	0.228263	0.613478	0.721112
PC(40:4)+CH3COO	PC(40:4)+CH3COO	PC	(40:4)	896.639	C50 H91 O10 N1 P1	1.74668e+07	1.59137e+07	1.45428e+07	1.37743e+07	1.43699e+07	1.30922e+07	896.639	896.637	896.637	896.637	896.637	26.177	26.236	26.243	26.266	26.268	26.211	0.0150897	1.92779	1.81626	1.6367	2.24007	2.07501
PC(20:0e/20:4)+HCOO	PC(40:4e)+HCOO	PC	(20:0e/20:4)	868.644	C49 H91 O9 N1 P1	3.48508e+07	2.95296e+07	2.84039e+07	628535	1.82202e+07	2.02771e+07	868.644	868.645	868.645	868.644	868.644	23.313	23.41	23.459	23.199	23.5	23.38	0.00514595	1.48561	1.32099	0.00514595	0.00514595	1.86437
PC(18:0p/22:4)+HCOO	PC(40:4p)+HCOO	PC	(18:0p/22:4)	866.628	C49 H89 O9 N1 P1	4.13262e+06	1.02573e+06	2.73159e+06	565528	823571	18872.5	866.628	866.628	866.628	866.628	866.628	20.849	20.948	20.975	20.978	20.996	20.966	0.00515792	0.00515792	0.302933	0.00515792	0.00515792	0.00515792
PC(20:0p/20:4)+HCOO	PC(40:4p)+HCOO	PC	(20:0p/20:4)	866.628	C49 H89 O9 N1 P1	6.26359e+06	4.24406e+06	4.28348e+06	1.52606e+06	2.84547e+06	2.26002e+06	866.628	866.628	866.628	866.628	866.628	22.987	23.1	23.147	23.171	23.189	23.062	0.418322	0.00515792	0.00515792	0.00515792	0.00515792	0.00515792
PC(18:0/22:5)+HCOO	PC(40:5)+HCOO	PC	(18:0/22:5)	880.607	C49 H87 O10 N1 P1	5.5112e+07	2.9013e+07	6.25854e+07	4.72841e+07	5.14309e+07	2.21099e+07	880.609	880.61	880.607	880.607	880.607	19.852	20.579	19.948	19.967	19.973	20.57	1.55514	3.09272	0.000601857	0.000601857	0.000601857	1.70731
PC(18:0/22:5)+H	PC(40:5)+H	PC	(18:0/22:5)	836.616	C48 H87 O8 N1 P1	7.97495e+08	8.72894e+08	8.51664e+08	8.06004e+08	7.98326e+08	9.06733e+08	836.615	836.616	836.616	836.616	836.616	19.867	19.927	19.964	19.981	19.98	19.921	1.39308	0.00414766	0.00414766	0.00414766	0.00414766	0.00414766
PC(18:0/22:5)+HCOO	PC(40:5)+HCOO	PC	(18:0/22:5)	880.607	C49 H87 O10 N1 P1	1.47679e+07	1.45505e+07	1.3527e+07	1.14454e+07	2.48132e+07	1.15133e+07	880.607	880.607	880.608	880.608	880.609	21.133	21.208	21.243	21.254	20.669	21.159	0.000601857	0.000601857	0.566053	0.802253	1.9208	0.000601857
PC(40:5)+H	PC(40:5)+H	PC	(18:0/22:5)	836.616	C48 H87 O8 N1 P1	2.81969e+08	3.06226e+08	2.96052e+08	2.34791e+08	1.49483e+08	2.41725e+08	836.616	836.616	836.616	836.616	836.615	21.13	21.206	21.244	21.262	20.685	21.179	0.00414766	1.05481	0.311337	0.464335	1.56639	0.672315
PC(40:5)+CH3COO	PC(40:5)+CH3COO	PC	(40:5)	894.623	C50 H89 O10 N1 P1	3.00205e+06	2.85916e+06	4.03647e+06	3.15746e+06	3.25292e+06	3.07756e+06	894.623	894.623	894.623	894.623	894.623	25.317	25.375	25.413	25.43	25.441	25.364	0.000592428	0.000592428	0.000592428	0.000592428	0.000592428	0.718213
PC(18:0e/22:5)+HCOO	PC(40:5e)+HCOO	PC	(18:0e/22:5)	866.628	C49 H89 O9 N1 P1	4.9166e+06	1.28807e+07	1.89781e+07	1.04386e+07	9.47058e+06	649237	866.628	866.628	866.629	866.628	866.628	21.23	21.697	21.71	21.752	21.748	21.528	0.00515792	0.196774	1.06674	0.548713	0.0248434	1.46253
PC(40:5e)+H	PC(40:5e)+H	PC	(18:0e/22:5)	822.637	C48 H89 O7 N1 P1	9.22535e+07	7.96054e+07	7.99762e+07	5.72816e+07	4.76916e+07	8.99229e+07	822.637	822.637	822.638	822.637	822.636	21.191	20.922	20.98	21.011	20.998	21.248	0.00185987	0.413949	0.586565	0.530574	1.27574	0.00185987
PC(20:0e/20:5)+HCOO	PC(40:5e)+HCOO	PC	(20:0e/20:5)	866.628	C49 H89 O9 N1 P1	9.68569e+06	6.32757e+06	588462	4.31643e+06	4.27269e+06	3.83582e+06	866.628	866.628	866.629	866.628	866.628	22.155	22.258	22.117	22.314	22.328	22.211	0.178243	0.287932	1.59407	0.0894617	0.324857	0.10677
PC(40:5e)+H	PC(40:5e)+H	PC	(20:0e/20:5)	822.637	C48 H89 O7 N1 P1	9.22254e+07	8.42235e+07	6.98409e+07	2.97069e+07	609268	3.90491e+07	822.637	822.637	822.637	822.637	822.637	23.004	23.098	23.14	23.163	22.885	23.066	0.257064	0.00185987	0.00185987	0.00185987	0.00185987	0.772479
PC(18:0p/22:5)+HCOO	PC(40:5p)+HCOO	PC	(18:0p/22:5)	864.612	C49 H87 O9 N1 P1	1.07975e+07	1.3772e+07	1.20059e+07	1.12882e+07	1.4558e+07	1.30692e+07	864.612	864.612	864.613	864.613	864.612	19.695	19.778	19.811	19.84	19.844	19.771	0.00516995	0.00516995	1.03222	0.963981	0.00516995	0.00516995
PC(18:1/22:5)+HCOO	PC(40:6)+HCOO	PC	(18:1/22:5)	878.592	C49 H85 O10 N1 P1	5.25774e+07	2.76056e+07	1.82924e+07	6.43795e+06	7.12941e+06	2.12475e+07	878.591	878.594	878.593	878.594	878.592	18.725	19.292	18.528	18.564	18.555	19.298	0.930501	3.02469	1.01011	2.3782	0.566213	1.00669
PC(18:0/22:6)+HCOO	PC(40:6)+HCOO	PC	(18:0/22:6)	878.592	C49 H85 O10 N1 P1	9.49464e+07	1.00367e+08	9.69038e+07	8.5314e+07	9.39992e+07	8.11456e+07	878.592	878.592	878.592	878.592	878.592	19.964	20.043	20.08	20.094	20.098	20.016	0.727835	0.825719	0.809785	0.772224	0.362478	0.752875
PC(40:6)+H	PC(40:6)+H	PC	(18:0/22:6)	834.601	C48 H85 O8 N1 P1	1.66956e+09	1.84628e+09	1.9235e+09	1.66684e+09	1.74593e+09	1.66277e+09	834.6	834.6	834.6	834.6	834.6	19.966	20.039	20.062	20.095	20.1	20.025	0.968691	0.66675	0.538545	0.510987	1.22031	1.04777
PC(18:0/22:6)+CH3COO	PC(40:6)+CH3COO	PC	(18:0/22:6)	892.607	C50 H87 O10 N1 P1	2.00771e+07	1.96176e+07	2.03383e+07	2.1799e+07	698903	2.05116e+07	892.607	892.607	892.607	892.607	892.607	22.847	22.97	23.01	23.019	22.813	22.959	0.000593766	0.000593766	0.000593766	0.000593766	0.000593766	0.000593766
PC(40:6e)+H	PC(40:6e)+H	PC	(40:6e)	820.621	C48 H87 O7 N1 P1	2.03166e+08	1.93524e+08	2.24131e+08	1.94719e+08	2.08013e+08	1.88673e+08	820.621	820.621	820.621	820.621	820.621	19.703	19.774	19.808	19.838	19.833	19.749	0.915733	0.466074	0.646425	0.530659	0.851148	0.470948
PC(40:6e)+H	PC(40:6e)+H	PC	(40:6e)	820.621	C48 H87 O7 N1 P1	1.14238e+08	2.65808e+08	2.4313e+08	2.2029e+08	2.49009e+08	6.23349e+07	820.621	820.621	820.621	820.621	820.621	21.274	21.135	21.18	21.189	21.209	21.348	0.00186444	0.00186444	0.00186444	0.00186444	0.00186444	0.00186444
PC(18:0p/22:6)+HCOO	PC(40:6p)+HCOO	PC	(18:0p/22:6)	862.597	C49 H85 O9 N1 P1	1.62128e+07	1.49544e+07	1.51553e+07	1.26129e+07	1.77691e+07	1.75634e+07	862.596	862.597	862.597	862.597	862.596	19.151	19.227	19.231	19.298	19.273	19.196	0.457375	0.110677	0.00518203	0.00518203	0.720534	0.393614
PC(40:6p)+H	PC(40:6p)+H	PC	(18:0p/22:6)	818.606	C48 H85 O7 N1 P1	2.45675e+08	2.7433e+08	3.15719e+08	2.89976e+08	2.92136e+08	3.03647e+08	818.605	818.606	818.605	818.605	818.606	19.159	19.226	19.258	19.275	19.283	19.202	1.05847	0.00186903	1.21483	1.04748	0.00186903	1.79997
PC(18:0p/22:6)+HCOO	PC(40:6p)+HCOO	PC	(18:0p/22:6)	862.597	C49 H85 O9 N1 P1	4.95329e+06	4.63395e+06	4.29966e+06	2.95471e+06	3.44073e+06	3.7364e+06	862.597	862.597	862.597	862.597	862.597	20.685	20.754	20.793	20.836	20.838	20.751	0.00518203	0.00518203	0.00518203	0.00518203	0.00518203	0.00518203
PC(40:6p)+H	PC(40:6p)+H	PC	(18:0p/22:6)	818.606	C48 H85 O7 N1 P1	9.00015e+07	6.31364e+07	4.96417e+07	5.25963e+07	5.58072e+07	5.04415e+07	818.606	818.604	818.606	818.606	818.605	20.676	20.765	20.801	20.824	20.828	20.747	0.00186903	1.99787	0.00186903	0.00186903	1.04259	0.00186903
PC(22:5/18:2)+HCOO	PC(40:7)+HCOO	PC	(22:5/18:2)	876.576	C49 H83 O10 N1 P1	1.9831e+07	1.5413e+07	1.2331e+07	2.35117e+07	2.08318e+07	8.13979e+06	876.577	876.576	876.577	876.576	876.577	17.387	17.429	17.492	17.8	17.806	17.436	1.10369	0.202458	0.653075	0.552685	0.922305	0.618851
PC(40:7)+H	PC(40:7)+H	PC	(22:5/18:2)	832.585	C48 H83 O8 N1 P1	2.75989e+08	3.05905e+08	2.65506e+08	2.01254e+08	4.19029e+08	1.72214e+08	832.584	832.584	832.585	832.584	832.585	17.408	17.437	17.482	17.508	17.805	17.462	0.960226	0.835314	0.00416774	0.872547	0.267204	0.00416774
PC(18:1/22:6)+HCOO	PC(40:7)+HCOO	PC	(18:1/22:6)	876.576	C49 H83 O10 N1 P1	1.88432e+08	1.94948e+08	1.97409e+08	1.5225e+08	1.67703e+08	1.53684e+08	876.576	876.576	876.576	876.577	876.577	18.135	18.182	18.211	18.297	18.317	18.248	0.000604625	0.000604625	0.000604625	0.801379	1.02726	0.000604625
PC(40:7)+H	PC(40:7)+H	PC	(18:1/22:6)	832.585	C48 H83 O8 N1 P1	3.70255e+09	3.72743e+09	3.6277e+09	2.90486e+09	3.05505e+09	2.80678e+09	832.585	832.585	832.584	832.585	832.585	18.151	18.203	18.232	18.301	18.304	18.238	0.00416774	0.00416774	1.20405	0.00416774	0.00416774	0.760847
PC(40:7)+CH3COO	PC(40:7)+CH3COO	PC	(40:7)	890.592	C50 H85 O10 N1 P1	788729	69734.7	1.71374e+06	2.02109e+06	2.65312e+06	728013	890.585	890.592		890.592	890.592	21.923	21.917	21.873	21.88	21.947	21.898	7.31708	0.00059511	1000000	0.00059511	0.00059511	0.00059511
PC(20:3/20:4)+CH3COO	PC(40:7)+CH3COO	PC	(20:3/20:4)	890.592	C50 H85 O10 N1 P1	209347	664760	255205	284236	250247	1.20414e+06	890.592	890.592				24.408	24.411	24.438	24.433	24.425	24.385	0.00059511	0.00059511	1000000	1000000	1000000	0.00059511
PC(40:7p)+H	PC(40:7p)+H	PC	(40:7p)	816.59	C48 H83 O7 N1 P1	3.18754e+07	3.06381e+07	102235	2.82696e+07	4.49894e+07	3.2737e+07	816.587	816.59	816.589	816.59	816.589	18.9	18.914	18.865	19.011	19.016	18.927	4.13974	0.611653	1.25702	0.102218	0.851676	1.61216
PC(20:4/20:4)+HCOO	PC(40:8)+HCOO	PC	(20:4/20:4)	874.56	C49 H81 O10 N1 P1	6.7971e+07	7.1786e+07	9.15396e+06	5.30254e+06	8.10301e+06	6.50524e+06	874.561	874.562	874.56	874.561	874.561	16.929	16.961	16.711	16.732	16.746	16.686	0.231511	2.21193	0.423676	0.901562	0.30469	1.51901
PC(40:8)+H	PC(40:8)+H	PC	(20:4/20:4)	830.569	C48 H81 O8 N1 P1	9.26629e+08	1.556e+08	8.19336e+08	4.57639e+08	4.94633e+08	4.51606e+08	830.569	830.569	830.57	830.569	830.569	16.924	16.668	16.997	17.016	17.018	16.966	0.916805	0.0366857	0.204113	0.387048	0.284708	1.43332
PC(20:5/20:4)+HCOO	PC(40:9)+HCOO	PC	(20:5/20:4)	872.545	C49 H79 O10 N1 P1	1.5816e+07	1.79538e+07	1.59277e+07	8.43828e+06	1.16621e+07	8.11366e+06	872.545	872.546	872.546	872.546	872.546	15.846	15.868	15.91	15.924	15.933	15.896	0.0887863	1.15234	1.23371	1.56951	0.916251	0.826857
PC(40:9)+H	PC(40:9)+H	PC	(20:5/20:4)	828.554	C48 H79 O8 N1 P1	1.69772e+08	1.69344e+08	1.52361e+08	7.69127e+07	1.03539e+08	8.54831e+07	828.554	828.554	828.554	828.554	828.554	15.847	15.87	15.912	15.927	15.94	15.884	0.00418802	0.00418802	0.197368	0.588411	0.642722	1.02652
PC(40:9)+H	PC(40:9)+H	PC	(40:9)	828.554	C48 H79 O8 N1 P1	2.27002e+07	1.71794e+07	1.22458e+07	2.44211e+07	5.01444e+07	6.34028e+07	828.552	828.551	828.554	828.554	828.554	17.794	17.619	17.711	17.655	18.393	17.721	1.70233	3.77703	0.00418802	0.00418802	0.00418802	0.00418802
PC(17:0/24:0)+HCOO	PC(41:0)+HCOO	PC	(17:0/24:0)	904.701	C50 H99 O10 N1 P1	4.44253e+06	2.19896e+06	676857	1.81436e+06	2.37589e+06	2.01211e+06	904.701	904.705	904.701	904.701	904.701	26.33	26.244	26.28	26.424	26.43	26.377	0.000585829	3.97752	0.000585829	0.000585829	0.000585829	0.000585829
PC(41:0)+H	PC(41:0)+H	PC	(17:0/24:0)	860.71	C49 H99 O8 N1 P1	2.75333e+07	2.98784e+07	2.52235e+07	1.32734e+07	1.45183e+07	1.45478e+07	860.71	860.71	860.711	860.71	860.709	26.186	26.239	26.254	26.275	26.286	26.227	0.438556	0.388598	0.286426	0.00403155	1.08105	0.00403155
PC(25:1/16:0)+HCOO	PC(41:1)+HCOO	PC	(25:1/16:0)	902.686	C50 H97 O10 N1 P1	6.04427e+06	4.56311e+06	4.78189e+06	5.69701e+06	3.01108e+06	3.3356e+06	902.686	902.685	902.686	902.686	902.686	25.55	25.649	25.649	25.682	25.686	25.608	0.0359704	0.41823	0.913352	0.000587137	0.695115	0.000587137
PC(17:1/24:1)+HCOO	PC(41:2)+HCOO	PC	(17:1/24:1)	900.67	C50 H95 O10 N1 P1	7.02525e+06	7.77408e+06	5.01489e+06	4.76074e+06	5.79588e+06	5.40117e+06	900.673	900.672	900.671	900.672	900.672	24.479	24.596	24.622	24.637	24.653	24.546	3.3769	1.93242	1.72812	2.68963	1.87801	0.000588451
PC(41:2)+H	PC(41:2)+H	PC	(17:1/24:1)	856.679	C49 H95 O8 N1 P1	1.15165e+08	1.16504e+08	1.13936e+08	7.52405e+07	8.41552e+07	7.46583e+07	856.679	856.678	856.679	856.678	856.678	24.498	24.576	24.608	24.631	24.642	24.543	0.00405053	1.60442	0.559685	1.10365	1.45734	0.863182
PC(41:3)+H	PC(41:3)+H	PC	(41:3)	854.663	C49 H93 O8 N1 P1	2.79206e+07	3.33246e+07	5.34574e+07	2.72916e+07	2.9755e+07	3.03252e+07	854.663	854.663	854.663	854.662	854.662	22.926	22.93	23.095	22.979	23.063	22.792	0.00406008	0.00406008	0.00406008	1.98262	1.81296	0.0496921
PC(41:3p)+H	PC(41:3p)+H	PC	(41:3p)	838.668	C49 H93 O7 N1 P1	3.8707e+07	4.92276e+07	4.4088e+07	2.9462e+07	2.75812e+07	2.93959e+07	838.668	838.667	838.668	838.668	838.668	24.149	24.259	24.287	24.328	24.338	24.212	0.00182432	1.20962	0.850718	0.00182432	0.00182432	0.00182432
PC(41:4)+H	PC(41:4)+H	PC	(41:4)	852.648	C49 H91 O8 N1 P1	2.19255e+07	1.32201e+07	2.05216e+07	1.3259e+07	1.90001e+07	1.09101e+07	852.648	852.647	852.648	852.647	852.645	21.854	21.851	21.974	21.209	21.196	21.917	0.591722	1.29651	0.422836	0.701896	2.74846	1.29534
PC(19:0/22:4)+HCOO	PC(41:4)+HCOO	PC	(19:0/22:4)	896.639	C50 H91 O10 N1 P1	0	80573	79214.4	124616	0	0				896.639		22.675	22.674	22.697	22.722	22.661	22.661	1000000	1000000	1000000	0.000591097	1000000	1000000
PC(41:4)+H	PC(41:4)+H	PC	(19:0/22:4)	852.648	C49 H91 O8 N1 P1	5.07668e+06	9.20566e+06	8.40878e+06	4.63992e+06	5.88794e+06	5.26562e+06	852.648	852.648	852.648	852.648	852.648	22.578	22.653	22.744	22.725	22.735	22.606	0.00406968	0.00406968	0.00406968	0.00406968	0.00406968	0.00406968
PC(41:5)+H	PC(41:5)+H	PC	(41:5)	850.632	C49 H89 O8 N1 P1	0	6.99382e+06	2.9456e+06	6.45725e+06	4.36595e+06	5.92752e+06		850.632	850.632	850.632	850.632	21.426	21.475	21.472	21.525	21.544	21.459	1000000	0.00407932	0.243972	0.00407932	0.00407932	0.00407932
PC(41:5)+H	PC(41:5)+H	PC	(41:5)	850.632	C49 H89 O8 N1 P1	5.39191e+07	4.21238e+07	1.17306e+06	1.5528e+06	4.16673e+07	3.76124e+07	850.632	850.632	850.632	850.632	850.632	24.042	24.166	23.989	24.032	24.237	24.11	0.00407932	0.00407932	0.00407932	0.00407932	0.00407932	0.00407932
PC(19:0/22:6)+H	PC(41:6)+H	PC	(19:0/22:6)	848.616	C49 H87 O8 N1 P1	1.01825e+07	9.69132e+06	4.8626e+06	5.75868e+06	2.81219e+06	1.79987e+06	848.616	848.616	848.616	848.616	848.616	19.284	19.369	19.353	19.432	19.348	19.425	0.639241	0.00408901	0.00408901	0.00408901	0.00408901	0.608602
PC(41:6)+H	PC(41:6)+H	PC	(41:6)	848.616	C49 H87 O8 N1 P1	12989.5	6.10503e+06	6.81127e+06	9.91411e+06	2.18998e+07	1.01645e+06	848.616	848.616	848.616	848.615	848.616	20.991	20.952	20.974	20.971	21.026	21	0.00408901	0.00408901	0.00408901	1.56899	0.00408901	0.00408901
PC(41:7)+H	PC(41:7)+H	PC	(41:7)	846.601	C49 H85 O8 N1 P1	404913	2.9325e+06	750859	7.57891e+06	1.18943e+07	4.3932e+06	846.601	846.601	846.601	846.601	846.601	19.26	19.022	19.045	19.079	19.099	19.019	0.00409874	0.00409874	0.00409874	0.00409874	0.00409874	0.00409874
PC(26:0/16:0)+HCOO	PC(42:0)+HCOO	PC	(26:0/16:0)	918.717	C51 H101 O10 N1 P1	5.09641e+07	4.63173e+07	5.20629e+07	3.00909e+07	3.36727e+07	3.00898e+07	918.718	918.718	918.718	918.718	918.719	26.57	26.63	26.645	26.658	26.671	26.612	1.03783	1.47539	1.46124	1.75622	2.08276	1.15974
PC(42:0)+H	PC(42:0)+H	PC	(26:0/16:0)	874.726	C50 H101 O8 N1 P1	6.33724e+08	2.20577e+07	5.93796e+08	3.41807e+08	3.76781e+08	3.85794e+08	874.726	874.726	874.726	874.726	874.726	26.579	26.777	26.646	26.668	26.678	26.605	0.157158	0.447534	0.0154677	0.359507	0.0588413	0.835084
PC(42:0e)+H	PC(42:0e)+H	PC	(42:0e)	860.747	C50 H103 O7 N1 P1	4.21617e+07	3.55637e+07	3.75846e+07	1.69578e+07	2.2316e+07	1.95169e+07	860.745	860.745	860.745	860.745	860.745	26.884	26.934	26.944	26.962	26.971	26.9	2.10918	1.73276	1.53061	1.9384	2.24046	2.96774
PC(18:1/24:0)+H	PC(42:1)+H	PC	(18:1/24:0)	872.71	C50 H99 O8 N1 P1	1.93395e+09	1.97735e+09	1.91301e+09	1.09398e+09	1.23135e+09	1.08661e+09	872.71	872.71	872.71	872.71	872.71	26.023	26.077	26.092	26.114	26.124	26.052	0.0647065	0.185021	0.154083	0.619301	0.35117	1.08337
PC(18:1/24:0)+HCOO	PC(42:1)+HCOO	PC	(18:1/24:0)	916.701	C51 H99 O10 N1 P1	2.13922e+08	1.93826e+08	1.92559e+08	1.12432e+08	1.30088e+08	1.13137e+08	916.702	916.703	916.701	916.702	916.702	26.013	26.073	26.094	26.107	26.108	26.051	1.29865	1.95644	0.00057816	1.11974	0.598308	0.00057816
PC(20:4/22:6)+HCOO	PC(42:10)+HCOO	PC	(20:4/22:6)	898.56	C51 H81 O10 N1 P1	252433	5.52683e+07	4.60492e+07	2.5081e+07	2.58418e+07	2.25009e+07	898.561	898.561	898.561	898.561	898.561	16.327	16.508	16.554	16.57	16.574	16.529	0.926449	0.841869	1.02438	1.11564	0.956497	0.958722
PC(42:10)+H	PC(42:10)+H	PC	(20:4/22:6)	854.569	C50 H81 O8 N1 P1	7.52886e+08	7.35875e+08	6.31805e+08	2.91003e+08	3.12948e+08	2.9029e+08	854.569	854.569	854.569	854.569	854.57	16.484	16.513	16.546	16.573	16.585	16.523	0.483834	0.697977	0.0941644	0.140972	0.225295	0.875845
PC(20:5/22:6)+HCOO	PC(42:11)+HCOO	PC	(20:5/22:6)	896.545	C51 H79 O10 N1 P1	6.10085e+06	6.84797e+06	5.00148e+06	2.83529e+06	3.51456e+06	2.75915e+06	896.546	896.546	896.546	896.547	896.547	15.378	15.392	15.433	15.459	15.461	15.413	1.69146	1.26538	1.50184	2.08966	2.82693	0.578298
PC(42:11)+H	PC(42:11)+H	PC	(20:5/22:6)	852.554	C50 H79 O8 N1 P1	5.24357e+07	5.49982e+07	4.24581e+07	2.65598e+07	2.93869e+07	2.18069e+07	852.553	852.553	852.553	852.554	852.553	15.381	15.395	15.436	15.461	15.468	15.423	1.02688	1.20751	0.415774	0.249286	0.587025	1.45031
PC(42:1e)+H	PC(42:1e)+H	PC	(42:1e)	858.731	C50 H101 O7 N1 P1	3.59069e+08	3.55342e+08	3.38568e+08	2.15556e+08	2.34399e+08	2.2659e+08	858.73	858.73	858.731	858.731	858.731	26.392	26.436	26.46	26.463	26.473	26.413	0.615408	1.74615	0.025002	0.113505	0.163579	1.77875
PC(24:0/18:2)+H	PC(42:2)+H	PC	(24:0/18:2)	870.695	C50 H97 O8 N1 P1	1.09379e+09	7.22803e+06	1.75471e+08	6.81815e+08	8.13269e+08	6.9712e+08	870.694	870.694	870.694	870.694	870.694	25.092	24.999	25.499	25.214	25.228	25.127	0.286518	0.17741	0.874555	0.685051	0.836654	0.0108764
PC(24:0/18:2)+HCOO	PC(42:2)+HCOO	PC	(24:0/18:2)	914.686	C51 H97 O10 N1 P1	9.34904e+07	8.3855e+07	7.1293e+07	4.97283e+07	5.86285e+07	5.4883e+07	914.686	914.686	914.689	914.686	914.686	25.092	25.158	25.186	25.21	25.223	25.134	0.000579434	0.000579434	3.32187	0.000579434	0.000579434	0.000579434
PC(42:2e)+H	PC(42:2e)+H	PC	(42:2e)	856.715	C50 H99 O7 N1 P1	4.64633e+08	4.4815e+08	4.71787e+08	3.22618e+08	3.70213e+08	3.3387e+08	856.715	856.714	856.715	856.714	856.713	25.663	25.724	25.748	25.766	25.771	25.702	0.00178589	1.39074	0.00178589	2.08409	2.54282	2.25217
PC(42:2p)+H	PC(42:2p)+H	PC	(42:2p)	854.7	C50 H97 O7 N1 P1	1.77815e+08	1.67622e+08	1.78563e+08	1.1832e+08	1.31796e+08	1.21278e+08	854.698	854.699	854.699	854.699	854.699	24.874	24.958	24.976	25.006	25.017	24.931	1.6912	1.2232	1.1179	0.976331	0.513011	0.933041
PC(22:0/20:3)+H	PC(42:3)+H	PC	(22:0/20:3)	868.679	C50 H95 O8 N1 P1	2.9661e+08	2.6671e+08	2.5665e+08	2.14831e+08	2.41517e+08	2.10811e+08	868.678	868.679	868.679	868.678	868.678	23.91	24.029	24.096	24.083	24.114	23.981	0.896154	0.530081	0.53929	0.969829	1.2392	1.34051
PC(22:0/20:3)+HCOO	PC(42:3)+HCOO	PC	(22:0/20:3)	912.67	C51 H95 O10 N1 P1	2.62106e+06	1.77847e+07	1.80935e+07	1.14225e+07	7.8968e+06	1.38346e+07	912.672	912.67	912.67	912.67	912.67	24.624	24.022	24.055	24.137	24.087	24.173	2.05054	0.000580714	0.000580714	0.000580714	0.000580714	1.27042
PC(42:3)+H	PC(42:3)+H	PC	(42:3)	868.679	C50 H95 O8 N1 P1	2.97582e+07	2.39909e+07	1.06861e+08	2.13397e+07	2.5122e+07	1.48665e+07	868.679	868.679	868.678	868.679	868.679	24.866	24.943	24.858	24.753	24.771	24.903	0.00399457	0.00399457	0.787944	0.00399457	0.00399457	0.00399457
PC(42:3p)+H	PC(42:3p)+H	PC	(42:3p)	852.684	C50 H95 O7 N1 P1	1.88901e+08	1.48824e+08	3.93155e+08	7.16149e+07	9.60027e+07	5.92297e+07	852.683	852.684	852.683	852.683	852.683	24.453	24.532	24.935	24.596	24.633	24.513	0.820316	0.565825	0.794515	1.73507	1.52632	1.6307
PC(20:3/22:1)+HCOO	PC(42:4)+HCOO	PC	(20:3/22:1)	910.654	C51 H93 O10 N1 P1	3.0364e+06	1.27079e+07	9.4265e+06	3.87019e+06	3.41073e+06	3.1103e+06	910.654	910.654	910.654	910.653	910.655	22.825	22.707	22.926	22.627	23.247	22.847	0.000581999	0.000581999	0.0236423	0.918603	1.2337	0.886692
PC(42:4)+H	PC(42:4)+H	PC	(20:3/22:1)	866.663	C50 H93 O8 N1 P1	3.75586e+08	1.82957e+08	2.69941e+08	2.46528e+08	1.91701e+08	4.11033e+07	866.663	866.662	866.663	866.663	866.662	22.904	22.886	22.962	22.94	22.951	23.138	0.814007	1.47632	0.890161	0.00400386	1.20285	0.630545
PC(20:0/22:4)+HCOO	PC(42:4)+HCOO	PC	(20:0/22:4)	910.654	C51 H93 O10 N1 P1	2.57734e+06	2.86061e+06	3.69613e+06	2.14894e+06	3.68105e+06	2.31098e+06	910.654	910.654	910.654	910.654	910.654	23.935	24.019	24.079	24.125	24.129	23.968	0.000581999	0.000581999	0.000581999	0.000581999	0.000581999	0.000581999
PC(42:4)+H	PC(42:4)+H	PC	(20:0/22:4)	866.663	C50 H93 O8 N1 P1	5.44818e+07	5.39923e+07	4.61948e+07	4.01716e+07	4.12557e+07	3.7307e+07	866.663	866.663	866.663	866.663	866.663	23.929	24.028	24.053	24.11	24.101	23.992	0.00400386	0.00400386	0.00400386	0.00400386	0.00400386	0.00400386
PC(42:4)+H	PC(42:4)+H	PC	(42:4)	866.663	C50 H93 O8 N1 P1	1.82198e+07	2.29029e+07	1.67267e+07	1.39422e+07	1.45493e+07	52423.3	866.663	866.663	866.663	866.66	866.663	25.271	25.336	25.369	25.397	25.4	25.474	0.00400386	0.00400386	0.00400386	3.87517	0.00400386	0.00400386
PC(20:0e/22:4)+HCOO	PC(42:4e)+HCOO	PC	(20:0e/22:4)	896.675	C51 H95 O9 N1 P1	9.75164e+06	8.66295e+06	8.59607e+06	4.97997e+06	3.63932e+06	5.49165e+06	896.675	896.675	896.675	896.675	896.675	24.434	24.539	24.579	24.585	24.618	24.494	0.00498508	0.00498508	0.00498508	0.00498508	0.00498508	0.00498508
PC(42:4p)+H	PC(42:4p)+H	PC	(42:4p)	850.668	C50 H93 O7 N1 P1	8.91851e+07	1.01362e+08	5.63631e+07	1.93284e+07	7.50833e+07	6.85533e+07	850.668	850.668	850.668	850.667	850.668	23.017	23.116	23.142	22.994	23.199	23.086	0.00179859	0.00179859	0.00179859	1.48879	0.00179859	0.00179859
PC(42:4p)+H	PC(42:4p)+H	PC	(42:4p)	850.668	C50 H93 O7 N1 P1	7.1474e+07	8.25453e+07	8.5433e+07	5.19795e+07	6.1016e+07	4.4715e+07	850.668	850.668	850.668	850.668	850.667	23.894	23.999	24.048	24.053	24.083	23.956	0.960974	0.764658	0.526022	0.00179859	1.37594	1.25368
PC(22:1/20:4)+HCOO	PC(42:5)+HCOO	PC	(22:1/20:4)	908.639	C51 H91 O10 N1 P1	5.51855e+06	4.78296e+06	8.49585e+06	8.36658e+06	9.54414e+06	5.7932e+06	908.641	908.64	908.639	908.639	908.639	21.867	22.007	21.334	21.345	21.353	21.954	2.63743	1.03503	0.00058329	0.00058329	0.00058329	1.73938
PC(42:5)+H	PC(42:5)+H	PC	(22:1/20:4)	864.648	C50 H91 O8 N1 P1	1.77557e+08	3.72608e+07	5.14638e+07	4.52644e+07	1.94828e+08	1.96514e+08	864.647	864.645	864.648	864.647	864.648	21.223	21.629	21.647	21.7	21.371	21.285	0.590379	2.6548	0.274713	0.955846	0.0040132	0.324375
PC(22:1/20:4)+HCOO	PC(42:5)+HCOO	PC	(22:1/20:4)	908.639	C51 H91 O10 N1 P1	3.7497e+06	4.61738e+06	5.77789e+06	5.35212e+06	4.71109e+06	4.93673e+06	908.639	908.639	908.638	908.64	908.64	21.923	22.007	22.058	22.061	22.091	21.954	0.00058329	0.00058329	0.789676	1.1693	1.93968	0.00058329
PC(42:5)+H	PC(42:5)+H	PC	(22:1/20:4)	864.648	C50 H91 O8 N1 P1	1.00215e+08	9.29207e+07	9.9617e+07	9.71051e+07	1.80511e+07	1.14296e+08	864.648	864.648	864.648	864.648	864.646	21.904	21.987	22.04	22.078	22.39	21.983	0.0040132	0.0040132	0.0040132	0.0040132	1.36989	0.0040132
PC(20:0e/22:5)+HCOO	PC(42:5e)+HCOO	PC	(20:0e/22:5)	894.659	C51 H93 O9 N1 P1	1.88188e+07	1.87919e+07	1.82449e+07	9.80222e+06	1.04756e+07	8.08654e+06	894.66	894.659	894.661	894.66	894.659	23.34	23.435	23.48	23.51	23.525	23.399	0.846657	0.00499632	1.63131	0.487862	0.00499632	1.12609
PC(20:1/22:5)+HCOO	PC(42:6)+HCOO	PC	(20:1/22:5)	906.623	C51 H89 O10 N1 P1	5.06907e+06	6.20849e+06	7.11294e+06	8.32273e+06	6.29798e+06	6.61628e+06	906.623	906.623	906.623	906.623	906.623	20.057	20.117	20.155	20.166	20.19	20.11	0.000584587	0.000584587	0.000584587	0.000584587	0.000584587	2.18224
PC(42:6)+H	PC(42:6)+H	PC	(20:1/22:5)	862.632	C50 H89 O8 N1 P1	1.23293e+08	1.26976e+08	1.28911e+08	5.74742e+07	2.56251e+07	1.40848e+08	862.632	862.631	862.631	862.633	862.631	20.061	20.122	20.157	20.398	19.99	20.109	0.00402257	0.998653	1.75332	0.837588	1.05314	0.00402257
PC(20:0/22:6)+HCOO	PC(42:6)+HCOO	PC	(20:0/22:6)	906.623	C51 H89 O10 N1 P1	767409	547907	2.04704e+06	14415.4	2.61845e+06	735135	906.623	906.623	906.623	906.626	906.623	21.727	21.78	21.867	21.748	21.906	21.717	0.398699	0.000584587	0.000584587	3.05581	0.000584587	0.000584587
PC(42:6)+H	PC(42:6)+H	PC	(20:0/22:6)	862.632	C50 H89 O8 N1 P1	4.38656e+07	3.98747e+07	16950.3	123433	3.4132e+07	4.41834e+07	862.631	862.632	862.632	862.632	862.632	21.75	21.778	21.706	21.693	21.904	21.76	1.03807	0.00402257	0.00402257	0.00402257	0.00402257	0.648562
PC(42:6e)+H	PC(42:6e)+H	PC	(42:6e)	848.653	C50 H91 O7 N1 P1	2.21264e+06	1.55888e+06	1.57525e+06	2.03625e+06	1.13125e+07	1.55132e+07	848.653	848.653	848.653	848.653	848.653	21.753	21.731	21.817	21.609	22.001	21.93	0.00180286	0.00180286	0.00180286	0.00180286	0.00180286	0.805359
PC(20:0e/22:6)+HCOO	PC(42:6e)+HCOO	PC	(20:0e/22:6)	892.644	C51 H91 O9 N1 P1	1.18633e+07	1.0095e+07	5.51709e+06	3.49873e+06	2.24405e+06	5.18769e+06	892.644	892.644	892.644	892.644	892.644	22.759	22.87	22.889	22.979	22.916	22.826	0.763429	0.0050076	0.257068	0.0050076	0.0050076	0.0050076
PC(42:6e)+H	PC(42:6e)+H	PC	(20:0e/22:6)	848.653	C50 H91 O7 N1 P1	2.15235e+08	2.0509e+08	2.07982e+08	1.17753e+08	1.38302e+08	1.28473e+08	848.653	848.653	848.652	848.653	848.653	22.773	22.884	22.924	22.944	22.969	22.851	0.27982	0.0877508	1.25784	0.136063	0.191515	0.00180286
PC(20:0p/22:6)+HCOO	PC(42:6p)+HCOO	PC	(20:0p/22:6)	890.628	C51 H89 O9 N1 P1	2.75968e+06	506433	6210.92	753566	5707.74	149996	890.629	890.63	890.629	890.628	890.628	22.454	22.466	22.505	22.603	22.531	22.555	0.624806	2.63687	1.21989	0.00501893	0.00501893	0.00501893
PC(42:6p)+H	PC(42:6p)+H	PC	(20:0p/22:6)	846.637	C50 H89 O7 N1 P1	5.6728e+07	3.63273e+07	30712.1	1.34106e+07	1.98346e+07	1.54213e+07	846.636	846.636	846.636	846.636	846.636	22.46	22.533	22.458	22.627	22.622	22.517	1.07658	1.4262	0.921847	1.25965	1.15453	0.00180715
PC(20:1/22:6)+HCOO	PC(42:7)+HCOO	PC	(20:1/22:6)	904.607	C51 H87 O10 N1 P1	2.98867e+06	27427.6	35281.4	19946.4	3.36956e+06	38031.2	904.609	904.61	904.606	904.61	904.609	19.809	19.719	19.766	19.789	19.923	19.742	1.80241	2.6923	1.04524	3.22402	1.64322	0.0436985
PC(42:7)+H	PC(42:7)+H	PC	(20:1/22:6)	860.616	C50 H87 O8 N1 P1	3.91272e+07	4.36786e+07	4.39334e+07	9.11831e+07	9.31576e+07	4.65824e+07	860.615	860.615	860.616	860.616	860.616	19.15	19.253	19.276	19.936	19.927	19.209	1.69236	2.11182	0.500188	0.582687	0.854585	0.525751
PC(22:4/20:4)+HCOO	PC(42:8)+HCOO	PC	(22:4/20:4)	902.592	C51 H85 O10 N1 P1	1.34553e+07	1.2383e+07	1.21996e+07	6.79935e+06	7.57759e+06	4.25962e+06	902.592	902.593	902.592	902.592	902.592	18.138	18.172	18.216	18.248	18.24	18.175	0.54451	1.35218	0.24094	0.429286	0.742828	1.40426
PC(42:8)+H	PC(42:8)+H	PC	(22:4/20:4)	858.601	C50 H85 O8 N1 P1	2.31064e+08	2.56033e+08	2.85343e+08	1.38608e+08	1.54582e+08	8.987e+07	858.6	858.6	858.601	858.601	858.602	18.127	18.175	18.249	18.291	18.276	18.172	1.1233	0.487386	0.119345	0.649347	0.895096	0.660924
PC(22:5/20:4)+HCOO	PC(42:9)+HCOO	PC	(22:5/20:4)	900.576	C51 H83 O10 N1 P1	2.38428e+07	2.61592e+07	2.39172e+07	1.0952e+07	1.20545e+07	1.51828e+07	900.577	900.577	900.577	900.578	900.578	17.044	17.085	17.116	17.157	17.143	17.116	1.14201	1.39963	1.21419	1.90153	1.77938	0.651217
PC(42:9)+H	PC(42:9)+H	PC	(22:5/20:4)	856.585	C50 H83 O8 N1 P1	4.07347e+08	4.14571e+08	1.24921e+08	1.84358e+08	1.8734e+08	1.73994e+08	856.584	856.586	856.585	856.585	856.584	17.06	17.093	17.627	17.15	17.161	17.081	1.31157	0.578495	0.392804	0.362451	0.738362	1.31857
PC(25:0/18:1)+HCOO	PC(43:1)+HCOO	PC	(25:0/18:1)	930.717	C52 H101 O10 N1 P1	1.59368e+07	1.47912e+07	1.28948e+07	5.12891e+06	6.26222e+06	5.19078e+06	930.718	930.718	930.717	930.718	930.717	26.288	26.347	26.357	26.367	26.38	26.325	0.937417	1.5853	0.159522	1.28124	0.000569453	0.711785
PC(43:2)+H	PC(43:2)+H	PC	(43:2)	884.71	C51 H99 O8 N1 P1	1.42167e+08	1.08928e+08	1.20146e+08	6.94151e+07	7.30102e+07	6.41424e+07	884.709	884.71	884.709	884.708	884.709	25.542	25.603	25.631	25.645	25.656	25.582	1.86555	0.492218	1.06981	2.73363	1.26196	2.16847
PC(43:3)+H	PC(43:3)+H	PC	(43:3)	882.695	C51 H97 O8 N1 P1	1.18511e+07	9.14158e+06	1.47848e+07	1.28551e+07	1.11075e+07	8.5674e+06	882.694	882.695	882.695	882.695	882.695	24.427	24.529	24.525	24.542	24.621	24.471	1.22746	0.00393114	0.00393114	0.163737	0.00393114	1.1119
PC(43:5)+H	PC(43:5)+H	PC	(43:5)	878.663	C51 H93 O8 N1 P1	2.36373e+07	1.71797e+07	1.85015e+07	1.10601e+07	9.12242e+06	1.11772e+07	878.664	878.663	878.663	878.663	878.663	25.444	25.497	25.516	25.389	25.393	25.459	0.303336	0.508124	0.00394918	0.00394918	0.00394918	0.00394918
PC(22:5/21:1)+H	PC(43:6)+H	PC	(22:5/21:1)	876.648	C51 H91 O8 N1 P1	1.45322e+06	113121	23977.6	36004.1	70853.3	573890	876.648	876.648	876.648	876.648	876.648	24.08	24.058	24.144	24.151	24.137	24.11	0.00395826	0.00395826	0.00395826	0.00395826	0.00395826	0.00395826
PC(43:7)+H	PC(43:7)+H	PC	(43:7)	874.632	C51 H89 O8 N1 P1	33932.9	1.06131e+07	1.15267e+07	8.77426e+06	1.23826e+07	9.14336e+06	874.632	874.632	874.632	874.632	874.631	23.776	23.648	23.697	23.696	23.722	23.605	0.00396738	0.00396738	0.00396738	0.00396738	1.4743	0.00396738
PC(26:0/18:0)+HCOO	PC(44:0)+HCOO	PC	(26:0/18:0)	946.748	C53 H105 O10 N1 P1	3.9078e+06	4.30692e+06	3.68216e+06	2.62734e+06	3.21745e+06	2.53475e+06	946.749	946.749	946.749	946.748	946.749	27.011	27.072	27.078	27.099	27.124	27.068	1.01661	0.857113	0.701845	0.240265	0.575095	0.499045
PC(44:0)+H	PC(44:0)+H	PC	(26:0/18:0)	902.757	C52 H105 O8 N1 P1	7.90546e+07	7.94192e+07	7.19481e+07	4.35964e+07	4.79531e+07	3.816e+07	902.756	902.757	902.757	902.757	902.757	27.018	27.069	27.083	27.103	27.114	27.047	0.843494	0.00384378	0.793646	0.516717	0.665151	1.47268
PC(26:0/18:1)+HCOO	PC(44:1)+HCOO	PC	(26:0/18:1)	944.733	C53 H103 O10 N1 P1	9.75879e+07	8.82978e+07	8.08677e+07	3.62038e+07	4.01074e+07	3.62463e+07	944.733	944.733	944.734	944.732	944.733	26.54	26.578	26.606	26.608	26.614	26.556	0.354037	0.962675	1.33633	0.358334	0.949973	0.582673
PC(44:1)+H	PC(44:1)+H	PC	(26:0/18:1)	900.742	C52 H103 O8 N1 P1	1.24603e+09	1.23072e+09	1.22762e+09	5.23234e+08	5.61779e+08	4.89819e+08	900.741	900.741	900.741	900.742	900.741	26.529	26.595	26.596	26.616	26.625	26.567	0.417956	0.709937	0.911993	0.00385238	0.486788	0.773218
PC(22:5/22:5)+HCOO	PC(44:10)+HCOO	PC	(22:5/22:5)	926.592	C53 H85 O10 N1 P1	3.59651e+06	4.66191e+06	2.67365e+06	215047	8398.1	2.18026e+06	926.594	926.593	926.592	926.592	926.594	17.142	17.169	17.218	17.631	17.139	17.706	2.94571	1.80929	0.244412	0.000571989	2.24313	1.29234
PC(44:10)+H	PC(44:10)+H	PC	(22:5/22:5)	882.601	C52 H85 O8 N1 P1	1.2519e+08	1.14845e+08	9.44626e+07	3.3631e+07	4.51743e+07	4.56851e+07	882.6	882.6	882.601	882.599	882.6	17.669	17.733	17.756	17.24	17.798	17.739	0.85256	1.07576	0.0152617	1.51311	0.55571	1.21286
PC(22:5/22:6)+HCOO	PC(44:11)+HCOO	PC	(22:5/22:6)	924.576	C53 H83 O10 N1 P1	1.31233e+07	1.36977e+07	1.06755e+07	5.52874e+06	7.7876e+06	6.66598e+06	924.577	924.577	924.578	924.577	924.578	16.603	16.637	16.679	16.698	16.711	16.653	0.877667	0.994477	1.81756	1.32328	1.70399	0.915522
PC(44:11)+H	PC(44:11)+H	PC	(22:5/22:6)	880.585	C52 H83 O8 N1 P1	1.72747e+08	1.83518e+08	1.42744e+08	7.16653e+07	7.92282e+07	6.72015e+07	880.584	880.583	880.585	880.585	880.585	16.601	16.63	16.665	16.695	16.7	16.654	0.685306	2.3785	0.545626	0.278758	0.563796	0.9817
PC(22:6/22:6)+HCOO	PC(44:12)+HCOO	PC	(22:6/22:6)	922.56	C53 H81 O10 N1 P1	8.00225e+06	7.90815e+06	6.09541e+06	5.11494e+06	5.54546e+06	4.34929e+06	922.562	922.562	922.562	922.56	922.561	16.058	16.07	16.113	16.128	16.137	16.089	1.32725	1.93751	1.34893	0.866642	1.20477	1.52561
PC(44:12)+H	PC(44:12)+H	PC	(22:6/22:6)	878.569	C52 H81 O8 N1 P1	8.56649e+07	9.4709e+07	6.94451e+07	4.52596e+07	5.65884e+07	4.36478e+07	878.569	878.569	878.569	878.569	878.569	16.048	16.08	16.115	16.139	16.135	16.088	0.909968	0.690293	0.757447	0.452406	0.71761	0.904277
PC(44:1e)+H	PC(44:1e)+H	PC	(44:1e)	886.762	C52 H105 O7 N1 P1	2.69371e+07	2.96656e+07	3.00495e+07	1.73434e+07	2.01893e+07	1.63529e+07	886.761	886.762	886.761	886.761	886.762	26.809	26.873	26.874	26.895	26.901	26.842	1.19702	0.753832	0.94103	1.26581	0.646701	1.49811
PC(26:1/18:1)+HCOO	PC(44:2)+HCOO	PC	(26:1/18:1)	942.717	C53 H101 O10 N1 P1	7.32112e+07	7.20341e+07	6.6081e+07	3.4314e+07	4.15795e+07	3.48329e+07	942.718	942.718	942.718	942.717	942.716	25.894	25.955	25.969	25.989	25.996	25.935	0.706967	1.56831	0.679387	0.539367	0.845991	0.514969
PC(44:2)+H	PC(44:2)+H	PC	(26:1/18:1)	898.726	C52 H101 O8 N1 P1	7.92326e+08	1.52708e+08	1.71729e+08	8.3648e+07	4.65325e+08	4.03258e+08	898.725	898.725	898.726	898.725	898.725	25.897	26.164	26.192	26.213	25.998	25.92	0.569106	0.563542	0.0161673	1.51489	0.96856	1.27232
PC(44:2p)+H	PC(44:2p)+H	PC	(44:2p)	882.731	C52 H101 O7 N1 P1	2.87778e+07	2.77333e+07	2.73912e+07	1.7234e+07	2.23967e+07	1.81103e+07	882.731	882.73	882.73	882.73	882.731	26.043	26.103	26.115	26.126	26.157	26.085	0.00173326	1.13678	1.56613	1.03142	0.00173326	0.00173326
PC(26:1/18:2)+HCOO	PC(44:3)+HCOO	PC	(26:1/18:2)	940.701	C53 H99 O10 N1 P1	1.95156e+06	1.82474e+07	1.82598e+07	1.09632e+07	1.13033e+07	1.02669e+06	940.702	940.701	940.701	940.701	940.701	25.042	25.313	25.323	25.362	25.361	25.052	0.401264	0.000563409	0.000563409	0.000563409	0.000563409	0.199288
PC(44:3)+H	PC(44:3)+H	PC	(26:1/18:2)	896.71	C52 H99 O8 N1 P1	2.72897e+07	2.69002e+08	2.65621e+08	1.53521e+08	3.03922e+07	1.5174e+08	896.709	896.71	896.71	896.709	896.708	25.016	25.302	25.324	25.348	25.708	25.279	1.45919	0.581537	0.639527	1.73576	2.63237	0.696401
PC(44:3p)+H	PC(44:3p)+H	PC	(44:3p)	880.715	C52 H99 O7 N1 P1	7.52082e+07	7.33695e+07	2.31599e+07	2.35024e+07	3.99002e+07	1.7468e+07	880.715	880.715	880.715	880.717	880.714	25.748	25.806	25.594	25.62	25.583	25.556	0.00173722	0.00173722	0.824864	1.38811	1.13257	0.140193
PC(44:3p)+H	PC(44:3p)+H	PC	(44:3p)	880.715	C52 H99 O7 N1 P1	2.02489e+09	3.69455e+09	2.97925e+09	2.44917e+09	2.64049e+09	1.87191e+09	880.715	880.718	880.715	880.715	880.715	26.69	26.745	26.76	26.775	26.785	26.732	0.00173722	2.58373	0.00173722	0.00173722	0.00173722	0.00173722
PC(24:1/20:3)+HCOO	PC(44:4)+HCOO	PC	(24:1/20:3)	938.686	C53 H97 O10 N1 P1	1.61436e+06	802084	6.81202e+06	210399	615040	9.96407e+06	938.687	938.686	938.687	938.686	938.686	24.097	23.956	24.216	23.843	24.064	24.244	1.35346	0.000564619	1.10417	0.000564619	0.000564619	0.000564619
PC(44:4)+H	PC(44:4)+H	PC	(24:1/20:3)	894.695	C52 H97 O8 N1 P1	1.58919e+07	1.98707e+08	1.21714e+08	6.59441e+07	1.70592e+08	1.07061e+07	894.695	894.694	894.694	894.694	894.694	23.653	24.329	24.482	24.504	24.391	23.71	0.00387842	0.44537	0.685675	0.277715	0.861154	0.695735
PC(24:0/20:4)+HCOO	PC(44:4)+HCOO	PC	(24:0/20:4)	938.686	C53 H97 O10 N1 P1	6.97294e+06	9.79522e+06	8.29779e+06	5.47321e+06	7.00024e+06	5.06678e+06	938.686	938.687	938.686	938.687	938.687	25.214	25.262	25.295	25.322	25.334	25.254	0.000564619	1.82859	0.000564619	1.23094	1.29806	0.000564619
PC(44:4)+H	PC(44:4)+H	PC	(24:0/20:4)	894.695	C52 H97 O8 N1 P1	1.15698e+08	1.18934e+08	1.13013e+08	6.44155e+07	7.52322e+07	6.4032e+07	894.694	894.695	894.695	894.695	894.695	25.201	25.275	25.306	24.519	25.329	25.243	0.716971	0.00387842	0.00387842	0.00387842	0.00387842	0.00387842
PC(22:0/22:5)+H	PC(44:5)+H	PC	(22:0/22:5)	892.679	C52 H95 O8 N1 P1	8.8887e+07	1.0161e+08	1.03017e+08	8.28709e+07	8.4402e+07	8.52338e+07	892.678	892.678	892.679	892.679	892.679	22.732	22.793	22.841	22.865	22.89	22.76	0.546075	1.58452	0.00388718	0.00388718	0.00388718	0.600966
PC(24:1/20:4)+HCOO	PC(44:5)+HCOO	PC	(24:1/20:4)	936.67	C53 H95 O10 N1 P1	5.10878e+06	5.78764e+06	4.50079e+06	4.07128e+06	4.46708e+06	2.91407e+06	936.672	936.671	936.672	936.672	936.671	23.632	23.762	23.797	23.816	23.845	23.72	1.74605	1.14285	1.86776	2.09302	1.42576	1.3916
PC(44:5)+H	PC(44:5)+H	PC	(24:1/20:4)	892.679	C52 H95 O8 N1 P1	1.14167e+08	8.14414e+07	6.60263e+07	6.71451e+07	5.46088e+07	5.47682e+07	892.679	892.678	892.678	892.678	892.678	23.652	23.748	23.78	23.821	23.832	23.702	0.00388718	0.627852	1.01321	0.613289	1.61813	2.03037
PC(44:6)+H	PC(44:6)+H	PC	(44:6)	890.663	C52 H93 O8 N1 P1	2.18536e+07	8.11875e+06	29091.4	2.28786e+06	5.92075e+06	2.64392e+07	890.662	890.661	890.663	890.661	890.661	21.541	21.56	21.493	21.591	21.512	21.604	1.14686	3.07689	0.683165	2.85907	2.8456	1.69365
PC(44:7)+H	PC(44:7)+H	PC	(44:7)	888.648	C52 H91 O8 N1 P1	1.12858e+07	1.39073e+07	1.94964e+07	1.10642e+07	8.61909e+06	1.01846e+07	888.646	888.648	888.647	888.649	888.648	20.211	20.286	20.299	20.312	20.305	20.263	1.97094	0.00390481	0.860262	1.95525	0.00390481	0.00390481
PC(44:8)+H	PC(44:8)+H	PC	(44:8)	886.632	C52 H89 O8 N1 P1	1.31565e+07	1.03744e+07	9.84603e+06	138577	966034	5.98508e+06	886.633	886.63	886.631	886.632	886.632	19.3	19.373	19.358	19.299	19.367	19.381	0.901761	2.47845	1.47014	0.00391369	0.00391369	0.00391369
PC(22:4/22:5)+HCOO	PC(44:9)+HCOO	PC	(22:4/22:5)	928.607	C53 H87 O10 N1 P1	4.22273e+06	2.52217e+06	1.53807e+06	469253	1.24592e+06	353003	928.607	928.609	928.609	928.607	928.607	18.208	18.255	18.298	18.328	18.334	18.264	0.0791185	1.8549	1.74075	0.000570747	0.000570747	0.000570747
PC(44:9)+H	PC(44:9)+H	PC	(22:4/22:5)	884.616	C52 H87 O8 N1 P1	8.30507e+07	5.83164e+07	7.45233e+07	4.76756e+07	2.55937e+07	2.25486e+07	884.616	884.616	884.615	884.615	884.616	18.213	18.261	18.288	18.318	18.345	18.258	0.990791	0.0039226	1.50966	1.69279	0.0379034	1.39323
PC(27:0/18:1)+HCOO	PC(45:1)+HCOO	PC	(27:0/18:1)	958.748	C54 H105 O10 N1 P1	955492	1.30327e+06	1.06237e+06	393628	162568	232267	958.748	958.749	958.748	958.748	958.748	26.732	26.791	26.792	26.814	26.825	26.778	0.000552804	1.07898	0.000552804	0.000552804	0.000552804	0.000552804
PC(27:0/18:1)+H	PC(45:1)+H	PC	(27:0/18:1)	914.757	C53 H105 O8 N1 P1	2.07342e+07	2.39292e+07	2.48599e+07	1.12105e+07	1.18366e+07	9.96245e+06	914.756	914.757	914.757	914.757	914.757	26.76	26.807	26.822	26.824	26.84	26.778	1.13087	0.00379336	0.0901551	0.00379336	0.00379336	0.00379336
PC(27:1/18:1)+HCOO	PC(45:2)+HCOO	PC	(27:1/18:1)	956.733	C54 H103 O10 N1 P1	1.93803e+06	1.82622e+06	1.6993e+06	837028	905006	558072	956.733	956.733	956.733	956.733	956.733	26.216	26.245	26.274	26.308	26.31	26.167	0.000553969	0.000553969	0.000553969	0.000553969	0.000553969	0.000553969
PC(27:1/18:1)+H	PC(45:2)+H	PC	(27:1/18:1)	912.742	C53 H103 O8 N1 P1	3.25967e+07	3.27851e+07	3.49723e+07	1.45577e+07	1.67307e+07	1.55058e+07	912.741	912.742	912.742	912.742	912.741	26.198	26.246	26.261	26.283	26.29	26.22	0.261268	0.0224269	0.325974	0.00380173	0.602	0.00380173
PC(27:1/18:2)+HCOO	PC(45:3)+HCOO	PC	(27:1/18:2)	954.717	C54 H101 O10 N1 P1	129674	196179	203276	465050	203201	421352	954.717	954.717	954.717	954.717	954.717	25.94	25.355	25.659	25.425	26.367	25.332	0.000555138	0.000555138	0.000555138	0.000555138	0.000555138	0.000555138
PC(27:1/18:2)+H	PC(45:3)+H	PC	(27:1/18:2)	910.726	C53 H101 O8 N1 P1	9.66309e+06	9.72058e+06	7.41966e+06	1.85415e+06	1.57808e+06	1.30916e+06	910.728	910.726	910.726	910.726	910.726	25.644	25.685	25.718	25.722	25.747	25.71	2.48871	0.00381015	0.00381015	0.00381015	0.00381015	0.00381015
PC(28:0/18:1)+HCOO	PC(46:1)+HCOO	PC	(28:0/18:1)	972.764	C55 H107 O10 N1 P1	2.48996e+06	2.58892e+06	2.72653e+06	935587	1.4234e+06	1.35823e+06	972.765	972.764	972.764	972.766	972.765	26.937	26.966	26.996	26.988	26.998	26.958	1.33997	0.000544839	0.000544839	2.33918	0.958578	0.000544839
PC(46:1)+H	PC(46:1)+H	PC	(28:0/18:1)	928.773	C54 H107 O8 N1 P1	4.89348e+07	4.63184e+07	4.45807e+07	1.91852e+07	2.04354e+07	2.17913e+07	928.773	928.772	928.773	928.773	928.773	26.928	26.985	26.985	27.005	27.013	26.949	0.374117	0.908155	0.00373611	0.00373611	0.00373611	0.00373611
PC(28:1/18:1)+HCOO	PC(46:2)+HCOO	PC	(28:1/18:1)	970.748	C55 H105 O10 N1 P1	5.52941e+06	5.10189e+06	4.06827e+06	1.96181e+06	2.57467e+06	2.29312e+06	970.749	970.748	970.749	970.748	970.749	26.442	26.485	26.514	26.532	26.532	26.463	0.786476	0.0922278	0.689643	0.00054597	0.9719	0.982201
PC(46:2)+H	PC(46:2)+H	PC	(28:1/18:1)	926.757	C54 H105 O8 N1 P1	7.27604e+07	6.03055e+07	7.00383e+07	2.70307e+07	3.29997e+07	3.00745e+07	926.757	926.757	926.757	926.757	926.757	26.438	26.491	26.51	26.514	26.524	26.468	0.724537	0.312347	0.302636	0.122438	0.236815	1.0763
PC(46:3)+H	PC(46:3)+H	PC	(46:3)	924.742	C54 H103 O8 N1 P1	4.87951e+07	4.54407e+07	3.5259e+07	1.4692e+07	1.55815e+07	1.35773e+07	924.742	924.742	924.742	924.742	924.742	26.23	26.273	26.304	26.301	26.307	26.253	0.0037524	0.0037524	0.0037524	0.0037524	0.0037524	0.0037524
PC(26:0/20:4)+HCOO	PC(46:4)+HCOO	PC	(26:0/20:4)	966.717	C55 H101 O10 N1 P1	1.01478e+07	9.66174e+06	8.45118e+06	3.32981e+06	30015.7	3.34997e+06	966.718	966.717	966.717	966.718	966.717	25.954	26.022	26.051	26.051	25.91	25.998	0.927335	0.368743	0.552871	0.777342	0.484599	0.956299
PC(46:4)+H	PC(46:4)+H	PC	(26:0/20:4)	922.726	C54 H101 O8 N1 P1	4.43015e+07	1.0944e+08	3.4223e+07	3.58719e+07	4.06702e+07	3.77691e+07	922.726	922.726	922.726	922.725	922.725	25.428	26.017	25.532	26.062	26.069	26	0.372234	0.4145	0.0905253	0.902186	0.746126	1.08317
PC(26:1/20:4)+HCOO	PC(46:5)+HCOO	PC	(26:1/20:4)	964.701	C55 H99 O10 N1 P1	6.37792e+06	6.12717e+06	6.74245e+06	3.28202e+06	150542	4.0503e+06	964.702	964.703	964.702	964.702	964.701	25.029	25.099	25.12	25.147	24.982	25.071	0.86915	1.40092	0.874333	0.915797	0.0865242	0.000549393
PC(46:5)+H	PC(46:5)+H	PC	(26:1/20:4)	920.71	C54 H99 O8 N1 P1	8.69855e+07	9.22242e+07	1.87502e+07	5.08809e+07	3.81349e+06	4.33028e+07	920.71	920.71	920.71	920.709	920.71	25.027	25.091	25.563	25.141	25.012	25.064	0.00376883	0.00376883	0.250318	0.993222	0.534881	0.999739
PC(46:5)+H	PC(46:5)+H	PC	(46:5)	920.71	C54 H99 O8 N1 P1	1.37267e+07	9.40624e+06	8.62803e+06	5.34212e+06	13492.4	6.13778e+06	920.71	920.71	920.71	920.71	920.71	25.897	25.946	25.977	26.004	25.835	25.924	0.00376883	0.00376883	0.00376883	0.00376883	0.00376883	0.00376883
PC(46:6)+H	PC(46:6)+H	PC	(46:6)	918.695	C54 H97 O8 N1 P1	2.77553e+07	1.95768e+07	3.30587e+07	1.98113e+07	2.74204e+07	1.94624e+07	918.693	918.694	918.695	918.694	918.695	23.655	23.756	23.785	23.851	23.844	23.722	2.03492	0.206238	0.0037771	0.193176	0.0037771	0.0037771
PC(24:0/22:6)+HCOO	PC(46:6)+HCOO	PC	(24:0/22:6)	962.686	C55 H97 O10 N1 P1	2.41368e+06	2.24527e+06	2.1332e+06	1.34442e+06	1.6937e+06	2.04411e+06	962.685	962.686	962.686	962.686	962.686	24.862	24.937	25.004	24.993	25.027	24.924	0.607187	0.000550543	0.000550543	0.000550543	0.000550543	0.0835891
PC(46:6)+H	PC(46:6)+H	PC	(24:0/22:6)	918.695	C54 H97 O8 N1 P1	6.36822e+06	3.18407e+07	2.84022e+07	1.83829e+07	2.02835e+07	1.39172e+07	918.695	918.695	918.696	918.695	918.695	24.921	24.961	24.98	25.008	25.016	24.942	0.0037771	0.0037771	1.26977	0.0037771	0.0037771	0.0037771
PC(46:7)+H	PC(46:7)+H	PC	(46:7)	916.679	C54 H95 O8 N1 P1	3.09781e+06	606338	0	0	0	147693	916.679	916.679				21.806	21.889	21.779	21.774	21.793	21.792	0.242757	0.0037854	1000000	1000000	1000000	1000000
PC(46:7)+H	PC(46:7)+H	PC	(46:7)	916.679	C54 H95 O8 N1 P1	1.77992e+07	2.54657e+07	1.72425e+07	1.09289e+07	1.57231e+07	1.65255e+07	916.679	916.679	916.679	916.679	916.679	23.125	23.245	23.259	23.322	23.331	23.185	0.0037854	0.400871	0.0037854	0.0037854	0.236146	0.0037854
PC(26:0/22:5)+HCOO	PC(48:5)+HCOO	PC	(26:0/22:5)	992.733	C57 H103 O10 N1 P1	3.2035e+06	1.6406e+06	3344	1719.63	3419.7	1403.47	992.734	992.733	992.733	992.733	992.733	25.946	26.015	25.732	25.713	25.769	25.76	1.07226	0.00053388	0.00053388	0.00053388	0.00053388	0.00053388
PC(48:5)+H	PC(48:5)+H	PC	(26:0/22:5)	948.742	C56 H103 O8 N1 P1	1.406e+07	1.20645e+07	1.30036e+07	4.47572e+06	1.30259e+07	1.40787e+06	948.742	948.742	948.741	948.742	948.741	25.64	25.686	25.711	25.719	26.068	25.75	0.00365748	0.00365748	0.590751	0.00365748	0.789962	0.00365748
PC(48:6)+H	PC(48:6)+H	PC	(48:6)	946.726	C56 H101 O8 N1 P1	2.80914e+07	2.18539e+07	2.16846e+07	1.04641e+07	1.3854e+07	1.35851e+07	946.725	946.726	946.726	946.726	946.726	25.019	25.108	25.117	25.139	25.143	25.065	0.914172	0.00366526	0.00366526	0.00366526	0.00366526	0.00366526
PC(48:6)+H	PC(48:6)+H	PC	(48:6)	946.726	C56 H101 O8 N1 P1	2.78007e+07	2.89523e+07	2.92719e+07	1.37477e+07	1.30475e+07	1.41014e+07	946.726	946.725	946.725	946.726	946.726	25.749	25.798	25.822	25.829	25.854	25.778	0.00366526	1.18352	1.34724	0.00366526	0.00366526	0.00366526
PC(26:1/22:6)+HCOO	PC(48:7)+HCOO	PC	(26:1/22:6)	988.701	C57 H99 O10 N1 P1	599877	1.29379e+06	1.73134e+06	483590	445591	988123		988.701	988.701	988.701	988.701	24.672	24.739	24.789	24.781	24.818	24.71	1000000	0.000536057	0.000536057	0.000536057	0.000536057	0.497086
PC(48:7)+H	PC(48:7)+H	PC	(26:1/22:6)	944.71	C56 H99 O8 N1 P1	2.24007e+07	2.58707e+07	2.66535e+07	1.59156e+07	1.78806e+07	1.77288e+07	944.71	944.709	944.71	944.71	944.71	24.677	24.74	24.785	24.798	24.802	24.718	0.00367308	0.894952	0.00367308	0.00367308	0.00367308	0.00367308
PC(59:4)+H	PC(59:4)+H	PC	(59:4)	1104.93	C67 H127 O8 N1 P1	2.88375e+07	2.87508e+07	2.51307e+07	2.60957e+07	3.04853e+07	2.10008e+07	1104.93		1104.93	1104.93	1104.93	28.218	28.201	28.234	28.281	28.296	28.217	0.00314047	1000000	0.00314047	0.414986	0.00314047	0.404976
PC(59:5)+H	PC(59:5)+H	PC	(59:5)	1102.91	C67 H125 O8 N1 P1	2.36151e+07	2.30813e+07	1.68315e+07	1.45501e+07	1.70384e+07	1.07398e+07	1102.91	1102.91	1102.91	1102.91	1102.91	27.853	27.864	27.923	27.938	27.946	27.897	2.05952	0.00314621	0.00314621	0.00314621	0.00314621	0.00314621
PC(62:2)+H	PC(62:2)+H	PC	(62:2)	1151.01	C70 H137 O8 N1 P1	4.93316e+06	6.23533e+06	1.09275e+07	5.61499e+06	5.6709e+06	4.11953e+06	1151.01	1151.01	1151.01	1151.01	1151.01	21.419	21.427	21.493	21.477	21.528	21.456	0.00301475	6.12727	0.00301475	0.00301475	0.00301475	0.00301475
PE(16:0e)+H	PE(16:0e)+H	PE	(16:0e)	454.293	C21 H45 O7 N1 P1	1.50243e+08	1.28853e+08	1.54706e+08	2.98928e+08	2.79022e+08	2.6834e+08	454.293	454.293	454.293	454.293	454.292	5.861	6.446	6.515	5.883	5.939	5.879	0.291596	0.337822	0.00336787	0.377576	1.04662	0.236565
PE(16:0p)+H	PE(16:0p)+H	PE	(16:0p)	452.277	C21 H43 O7 N1 P1	3.582e+08	7.02279e+08	8.21605e+08	7.88736e+08	6.73508e+08	6.45023e+08	452.277	452.277	452.277	452.277	452.277	3.928	3.928	3.916	3.926	3.967	3.918	0.425558	0.51621	0.476544	0.0807691	0.383681	0.23762
PE(17:0e)+H	PE(17:0e)+H	PE	(17:0e)	468.308	C22 H47 O7 N1 P1	8.9925e+06	1.54711e+07	1.76678e+07	1.40201e+07	1.24292e+07	1.23583e+07	468.308	468.309	468.309	468.309	468.309	6.673	6.634	6.715	6.676	6.612	6.69	0.00326708	0.0886809	0.195448	0.408983	1.19906	0.00326708
PE(17:0e)+H	PE(17:0e)+H	PE	(17:0e)	468.308	C22 H47 O7 N1 P1	1.39791e+07	1.55696e+07	1.75826e+07	1.23827e+07	1.28775e+07	1.26353e+07	468.309	468.308	468.308	468.308	468.308	8.496	8.438	8.536	8.521	8.579	8.541	0.229614	0.00326708	0.00326708	0.00326708	0.00326708	0.0373045
PE(17:0p)+H	PE(17:0p)+H	PE	(17:0p)	466.293	C22 H45 O7 N1 P1	4.13064e+07	8.72026e+07	1.09868e+08	1.05001e+08	8.08849e+07	9.09431e+07	466.292	466.293	466.293	466.293	466.293	4.914	4.891	4.886	4.912	4.885	4.915	0.826669	0.0975138	0.653087	0.217739	0.376437	0.354863
PE(18:0e)+H	PE(18:0e)+H	PE	(18:0e)	482.324	C23 H49 O7 N1 P1	3.77186e+08	2.09829e+07	4.3853e+08	3.61491e+08	3.85502e+08	3.63659e+08	482.324	482.324	482.324	482.324	482.324	10.303	9.646	10.339	10.357	10.383	10.34	0.343068	0.227088	0.2727	0.589915	0.509056	0.0486602
PE(18:0p)+H	PE(18:0p)+H	PE	(18:0p)	480.308	C23 H47 O7 N1 P1	9.93382e+08	1.95925e+09	2.44517e+09	2.10213e+09	1.92597e+09	1.82398e+09	480.308	480.308	480.309	480.309	480.309	6.276	6.229	6.244	6.27	6.276	6.257	0.125898	0.144636	0.184319	0.255107	0.0906293	0.413214
PE(18:2e)+H	PE(18:2e)+H	PE	(18:2e)	478.293	C23 H45 O7 N1 P1	1.86866e+08	3.76117e+08	4.58675e+08	4.05594e+08	3.25787e+08	3.68961e+08	478.292	478.293	478.293	478.293	478.293	4.39	4.418	4.394	4.454	4.441	4.412	0.703481	0.304144	0.226786	0.170335	0.316814	0.4275
PE(18:3e)+H	PE(18:3e)+H	PE	(18:3e)	476.277	C23 H43 O7 N1 P1	4.57392e+07	9.02158e+07	1.13566e+08	9.41234e+07	9.65836e+07	8.63447e+07	476.277	476.277	476.277	476.277	476.277	3.542	3.564	3.526	3.548	3.638	3.657	0.901723	0.584681	0.603577	1.20407	0.282336	0.790443
PE(18:4e)+H	PE(18:4e)+H	PE	(18:4e)	474.262	C23 H41 O7 N1 P1	8.63979e+06	1.22906e+07	1.18666e+07	1.45576e+07	1.10038e+07	1.00208e+07	474.259	474.259	474.259	474.259	474.259	4.026	3.994	3.928	3.949	3.94	3.961	5.84798	5.46633	4.83588	5.25126	4.55122	5.15848
PE(19:0e)+H	PE(19:0e)+H	PE	(19:0e)	496.34	C24 H51 O7 N1 P1	3.428e+06	3.86467e+06	4.40449e+06	3.04317e+06	2.8441e+06	3.5789e+06	496.34	496.34	496.34	496.34	496.34	11.651	11.644	11.71	11.716	11.735	11.703	0.00308257	0.00308257	0.428195	0.00308257	0.414091	0.00308257
PE(19:1)+H	PE(19:1)+H	PE	(19:1)	508.303	C24 H47 O8 N1 P1	5.52755e+07	7.25639e+07	7.40378e+07	9.76384e+07	6.70652e+07	6.42892e+07	508.303	508.303	508.304	508.304	508.304	7.025	6.934	6.97	7.044	7.057	7.025	0.00682663	0.339305	0.565666	0.292207	0.545993	0.00682663
PE(19:1)+H	PE(19:1)+H	PE	(19:1)	508.303	C24 H47 O8 N1 P1	8.51205e+06	9.74757e+07	4.01243e+07	4.7004e+07	7.16247e+07	9.19938e+07	508.303	508.303			508.303	9.037	9.181	8.351	8.1	8.781	9.148	0.0442059	0.00682663	1000000	1000000	0.00682663	0.223233
PE(19:1e)+H	PE(19:1e)+H	PE	(19:1e)	494.324	C24 H49 O7 N1 P1	4.00475e+06	7.74247e+06	9.27903e+06	7.77985e+06	7.03042e+06	6.19311e+06	494.324	494.324	494.324	494.325	494.324	8.191	8.111	8.255	7.954	8.285	8.116	0.00309514	0.154817	0.0455774	0.88713	0.555364	1.13381
PE(19:2)+H	PE(19:2)+H	PE	(19:2)	506.288	C24 H45 O8 N1 P1	7.4282e+06	9.38687e+06	9.83251e+06	6.05028e+06	1.01127e+07	8.98863e+06	506.288	506.288	506.288	506.288	506.288	4.911	4.888	4.896	4.896	4.844	4.838	0.00685381	0.00685381	0.00685381	0.00685381	0.00685381	0.00685381
PE(19:3e)+H	PE(19:3e)+H	PE	(19:3e)	490.293	C24 H45 O7 N1 P1	4.362e+06	1.17071e+07	1.22154e+07	1.09954e+07	8.86744e+06	9.19716e+06	490.293	490.293	490.293	490.293	490.293	4.563	4.517	4.621	4.567	4.588	4.61	0.417036	0.625075	0.596643	0.162087	0.0621465	0.70462
PE(19:4e)+H	PE(19:4e)+H	PE	(19:4e)	488.277	C24 H43 O7 N1 P1	453434	3.21608e+06	3.32384e+06	2.96051e+06	1.93434e+06	2.42451e+06	488.277	488.275	488.277	488.274	488.277	4.838	4.837	4.862	4.876	4.87	4.884	0.00313347	5.20088	0.273349	6.61401	0.00313347	6.71846
PE(20:0e)+H	PE(20:0e)+H	PE	(20:0e)	510.355	C25 H53 O7 N1 P1	1.54261e+07	1.74301e+07	1.63105e+07	1.15218e+07	1.22678e+07	4.4207e+06	510.356	510.356	510.356	510.356	510.356	12.863	12.871	12.92	12.94	12.954	12.439	1.12966	0.208737	0.281235	0.963113	1.25311	0.77109
PE(20:0p)+H	PE(20:0p)+H	PE	(20:0p)	508.34	C25 H51 O7 N1 P1	1.8798e+07	3.60014e+07	3.96675e+07	1.01751e+07	3.58537e+07	3.54011e+07	508.34	508.34	508.34	508.34	508.34	9.776	9.747	9.817	10.381	9.85	9.83	0.325511	0.0915333	0.624641	1.28562	0.626608	0.17207
PE(20:3e)+H	PE(20:3e)+H	PE	(20:3e)	504.308	C25 H47 O7 N1 P1	1.78331e+08	3.43034e+08	4.08477e+08	3.60521e+08	3.10592e+08	3.1009e+08	504.308	504.308	504.308	504.308	504.308	5.073	5.024	5.088	5.095	5.097	5.079	0.837721	0.363805	1.18077	0.907123	0.683054	0.579943
PE(20:4e)+H	PE(20:4e)+H	PE	(20:4e)	502.293	C25 H45 O7 N1 P1	2.3959e+09	4.6261e+09	5.40313e+09	4.91133e+09	4.2617e+09	4.42629e+09	502.293	502.293	502.293	502.293	502.293	4.229	4.204	4.219	4.178	4.21	4.202	0.235858	0.440918	0.367375	0.255767	0.206115	0.0050369
PE(20:4p)+H	PE(20:4p)+H	PE	(20:4p)	500.277	C25 H43 O7 N1 P1	3.95393e+08	7.93161e+08	9.52276e+08	9.40911e+08	8.44096e+08	8.26853e+08	500.277	500.277	500.277	500.277	500.277	3.324	3.342	3.311	3.332	3.33	3.303	0.0030583	0.0030583	0.0030583	0.262794	0.0030583	0.0030583
PE(20:4p)+H	PE(20:4p)+H	PE	(20:4p)	500.277	C25 H43 O7 N1 P1	2.89377e+06	1.3512e+07	1.24376e+07	1.29048e+07	1.43869e+07	1.55845e+07	500.277	500.277	500.277	500.277	500.277	18.507	18.591	18.635	18.637	18.647	18.566	0.0030583	0.0030583	0.0030583	0.0030583	0.0030583	0.456687
PE(20:4p)+H	PE(20:4p)+H	PE	(20:4p)	500.277	C25 H43 O7 N1 P1	1.11384e+08	9.82709e+07	8.27449e+07	7.58334e+07	6.61007e+07	4.35776e+07	500.277	500.278	500.277	500.277	500.277	27.662	27.708	27.701	27.728	27.742	27.676	0.138863	0.740649	0.118874	0.0030583	0.544758	0.0030583
PE(21:3)+H	PE(21:3)+H	PE	(21:3)	532.303	C26 H47 O8 N1 P1	25446.1	1.1617e+07	1.07503e+07	7.12177e+06	8.91696e+06	3.46558e+06	532.303	532.303	532.303	532.303	532.303	5.352	5.502	5.599	5.537	5.607	5.502	0.541928	0.451754	0.0329323	0.00651884	0.00651884	0.00651884
PE(21:3e)+H	PE(21:3e)+H	PE	(21:3e)	518.324	C26 H49 O7 N1 P1	1.41409e+06	3.90933e+06	4.84514e+06	3.47357e+06	2.85309e+06	3.40023e+06	518.324	518.324	518.324	518.324	518.324	6.71	6.616	6.672	6.711	6.669	6.718	0.00295182	0.134028	0.122452	0.741756	0.124382	0.00295182
PE(21:4)+H	PE(21:4)+H	PE	(21:4)	530.288	C26 H45 O8 N1 P1	1.65493e+06	1.14666e+07	1.5243e+07	1.93148e+07	1.79395e+07	1.54229e+06	530.288	530.288	530.288	530.288	530.288	4.795	4.807	4.795	4.79	5.518	6.293	0.00654362	0.00654362	0.00654362	0.00654362	0.00654362	1000000
PE(21:4)+H	PE(21:4)+H	PE	(21:4)	530.288	C26 H45 O8 N1 P1	7.44455e+06	3.65862e+07	799356	3.24133e+07	8.47028e+06	1.69264e+06			530.288	530.288	530.288	6.995	7.079	6.321	6.269	6.226	6.293	1000000	1000000	0.423412	0.231063	0.00654362	0.0668882
PE(21:4)+H	PE(21:4)+H	PE	(21:4)	530.288	C26 H45 O8 N1 P1	2.06507e+07	6.28028e+06	3.99771e+07	1.32953e+07	6.98278e+06	5.54917e+07	530.288	530.287	530.288		530.288	6.994	7.077	6.938	6.271	7.025	7.034	0.00654362	0.57416	0.00654362	1000000	1.05137	0.00654362
PE(10:0/11:4)-H	PE(21:4)-H	PE	(10:0/11:4)	528.273	C26 H43 O8 N1 P1	1.18167e+06	846002	236151	7.58062e+06	241673	867348	528.273	528.273	528.273	528.273	528.273	8.454	8.381	8.091	8.551	8.368	8.568	0.00100327	0.00100327	0.00100327	0.00100327	0.00100327	0.00100327
PE(21:4)+H	PE(21:4)+H	PE	(10:0/11:4)	530.288	C26 H45 O8 N1 P1	503077	1.84181e+06	1.21633e+06	1.72817e+06	606643	873267	530.287	530.288	530.288	530.288	530.288	8.418	8.476	8.258	7.92	8.381	8.53	0.760851	0.00654362	0.00654362	0.00654362	0.00654362	0.00654362
PE(22:0e)+H	PE(22:0e)+H	PE	(22:0e)	538.387	C27 H57 O7 N1 P1	2.47884e+07	2.76051e+07	2.91228e+07	1.64719e+07	2.1727e+07	1.69854e+07	538.387	538.387	538.387	538.387	538.387	15.165	15.184	15.249	15.272	15.284	15.218	0.0863134	0.036275	0.316743	0.526629	1.29188	5.74593
PE(22:0p)+H	PE(22:0p)+H	PE	(22:0p)	536.371	C27 H55 O7 N1 P1	2.13214e+06	1.01267e+07	1.20936e+07	9.15059e+06	2.30076e+06	1.12944e+07	536.372	536.371	536.371	536.37	536.371	12.576	12.651	12.623	12.746	12.649	12.699	0.897755	0.0028525	0.349627	1.82797	0.0028525	0.088614
PE(10:0e/12:1)+H	PE(22:1e)+H	PE	(10:0e/12:1)	536.371	C27 H55 O7 N1 P1	5.587e+06	1.02047e+07	6.12037e+06	1.12011e+07	2.88948e+06	1.10376e+07	536.371	536.371	536.371	536.371	536.371	12.701	12.649	12.624	12.751	12.646	12.7	0.0028525	0.140705	0.0028525	0.0028525	0.0028525	0.0028525
PE(22:3e)+H	PE(22:3e)+H	PE	(22:3e)	532.34	C27 H51 O7 N1 P1	6.64505e+06	1.15964e+07	1.35176e+07	1.32522e+07	1.19839e+07	1.20287e+07	532.339	532.34	532.34	532.34	532.34	8.032	7.93	8.599	8.015	8.633	7.959	0.864993	0.692283	0.365312	0.410509	0.350397	0.0535936
PE(22:4e)+H	PE(22:4e)+H	PE	(22:4e)	530.324	C27 H49 O7 N1 P1	1.97119e+08	4.11817e+08	4.89543e+08	4.45223e+08	4.05571e+08	4.05116e+08	530.323	530.324	530.324	530.324	530.324	6.007	5.941	5.934	5.957	5.973	5.957	1.21147	0.762685	0.498808	0.278188	0.361156	0.15928
PE(12:0p/10:4)+H	PE(22:4p)+H	PE	(12:0p/10:4)	528.308	C27 H47 O7 N1 P1	8.04306e+08	1.59603e+09	2.84231e+08	1.97965e+09	1.60277e+09	1.66079e+09	528.308	528.308	528.309	528.308	528.309	4.484	4.436	5.129	4.467	4.447	4.471	0.00857454	0.292386	0.222465	0.612275	0.474212	0.122031
PE(23:1)+H	PE(23:1)+H	PE	(23:1)	564.366	C28 H55 O8 N1 P1	90708.4	68318.1	1168.35	0	0	1029.98	564.366	564.366	564.366			9.319	9.218	9.243	8.98	9.012	9.249	0.00614849	0.00614849	0.00614849	1000000	1000000	0.00614849
PE(23:4)+H	PE(23:4)+H	PE	(23:4)	558.319	C28 H49 O8 N1 P1	7.73413e+06	1.20124e+07	1.10105e+07	8.78191e+06	1.37098e+07	1.22933e+07	558.318	558.319	558.319	558.319	558.319	6.546	6.53	6.54	6.51	6.52	6.507	1.31013	0.582946	0.00621508	0.808731	0.772909	0.586528
PE(24:0e)+H	PE(24:0e)+H	PE	(24:0e)	566.418	C29 H61 O7 N1 P1	6.84684e+07	7.26737e+07	6.49219e+07	3.33433e+07	3.46722e+07	3.17721e+07	566.418	566.418	566.418	566.418	566.418	17.184	17.241	17.305	17.302	17.315	17.239	0.113821	0.023887	0.0733204	0.219749	0.124413	0.885336
PE(24:1e)+H	PE(24:1e)+H	PE	(24:1e)	564.402	C29 H59 O7 N1 P1	1.21928e+07	1.24362e+07	1.44451e+07	6.55166e+06	7.45504e+06	7.47352e+06	564.402	564.403	564.402	564.403	564.403	14.915	14.933	15	15.047	15.023	14.966	0.0310594	0.449201	0.0770195	0.787612	0.279109	0.356962
PE(24:4e)+H	PE(24:4e)+H	PE	(24:4e)	558.355	C29 H53 O7 N1 P1	1.59894e+07	3.28045e+07	3.83189e+07	3.7287e+07	3.19225e+07	3.12946e+07	558.355	558.356	558.355	558.355	558.356	9.003	8.943	9.026	9.057	9.052	9.02	0.240832	0.42541	0.017068	0.142436	0.362726	0.233776
PE(24:4p)+H	PE(24:4p)+H	PE	(24:4p)	556.34	C29 H51 O7 N1 P1	1.34716e+07	2.71818e+07	3.4085e+07	3.0631e+07	2.85088e+07	2.67144e+07	556.339	556.34	556.34	556.34	556.34	6.68	6.586	6.653	6.659	6.633	6.638	0.59221	0.317198	0.0746486	0.0601611	0.0116296	0.836665
PE(10:0e/16:0)-H	PE(26:0e)-H	PE	(10:0e/16:0)	592.435	C31 H63 O7 N1 P1	3.77343e+06	3.69416e+06	3.47027e+06	3.87545e+06	4.17913e+06	2.50233e+06	592.435	592.435	592.435	592.436	592.436	16.189	16.22	16.281	16.298	16.332	16.244	0.993308	0.621959	0.897095	1.57565	1.34947	0.103758
PE(26:0e)+H	PE(26:0e)+H	PE	(10:0e/16:0)	594.449	C31 H65 O7 N1 P1	6.35835e+06	6.86326e+06	6.77074e+06	4.91653e+06	6.17284e+06	4.871e+06	594.449	594.45	594.45	594.45	594.449	16.204	16.237	16.285	16.301	16.306	16.257	0.00257381	0.42986	0.675465	1.27097	0.0849021	0.00257381
PE(14:0/14:0)+H	PE(28:0)+H	PE	(14:0/14:0)	636.46	C33 H67 O8 N1 P1	1.73743e+06	2.11575e+06	1.17483e+06	3.44289e+06	7.2614e+06	3.33369e+06		636.46	636.46	636.46	636.46	17.324	17.295	17.469	17.426	17.381	17.355	1000000	0.00545203	0.453241	0.00545203	0.00545203	0.00545203
PE(14:0/14:0)-H	PE(28:0)-H	PE	(14:0/14:0)	634.445	C33 H65 O8 N1 P1	2.37883e+06	2.11208e+06	2.88215e+06	3.06566e+06	2.11428e+06	2.50905e+06	634.445	634.445	634.445	634.446	634.446	17.29	17.295	17.358	17.378	17.416	17.322	0.000835375	0.798382	0.000835375	0.484628	0.837692	0.000835375
PE(12:0p/16:1)-H	PE(28:1p)-H	PE	(12:0p/16:1)	616.435	C33 H63 O7 N1 P1	109008	156302	585810	270728	410488	267945	616.435	616.435	616.435	616.435	616.435	16.455	16.546	16.447	16.514	16.496	16.436	0.00725138	0.00725138	0.00725138	0.00725138	0.00725138	0.00725138
PE(16:0/14:0)-H	PE(30:0)-H	PE	(16:0/14:0)	662.477	C35 H69 O8 N1 P1	2.83753e+07	51744.3	2.99168e+07	2.75656e+07	3.97702e+07	3.03698e+07	662.477	662.478	662.477	662.478	662.478	19.106	18.99	19.214	19.21	19.232	19.151	0.515445	1.44529	0.130525	1.52982	1.6536	0.935082
PE(16:0/14:0)+H	PE(30:0)+H	PE	(16:0/14:0)	664.491	C35 H71 O8 N1 P1	7.82447e+07	6.44666e+07	7.42333e+07	7.92001e+07	7.61384e+07	6.5626e+07	664.491	664.491	664.491	664.491	664.491	19.106	19.152	19.204	19.222	19.228	19.171	0.00522204	0.00522204	0.00522204	0.00522204	0.00522204	0.00522204
PE(16:0e/14:0)-H	PE(30:0e)-H	PE	(16:0e/14:0)	648.497	C35 H71 O7 N1 P1	286182	950626	1.72227e+06	3.92754e+06	3.01605e+06	1.17708e+06	648.497	648.497	648.497	648.498	648.497	20.309	20.363	20.359	20.381	20.401	20.291	0.00689286	0.00689286	0.00689286	1.54892	0.00689286	0.00689286
PE(16:0p/14:0)-H	PE(30:0p)-H	PE	(16:0p/14:0)	646.482	C35 H69 O7 N1 P1	7.40333e+06	5.28851e+06	5.18578e+06	3.09077e+06	4.03121e+06	3.63256e+06	646.481	646.483	646.483	646.482	646.482	20.031	20.111	20.161	20.168	20.165	20.069	0.484979	1.35266	2.63499	0.607086	0.724645	0.00691435
PE(16:0p/14:0)+H	PE(30:0p)+H	PE	(16:0p/14:0)	648.496	C35 H71 O7 N1 P1	1.36301e+07	7.98832e+06	1.38614e+07	3.36128e+06	5.64093e+06	8.93007e+06	648.496	648.496	648.496	648.496	648.496	20.049	20.106	20.172	20.116	20.157	20.061	0.0577798	0.0023593	0.0023593	0.0023593	0.0023593	0.0023593
PE(16:1/14:0)+H	PE(30:1)+H	PE	(16:1/14:0)	662.476	C35 H69 O8 N1 P1	7.15179e+07	5.45178e+07	6.87117e+07	6.65821e+07	6.47113e+07	5.70185e+07	662.475	662.476	662.476	662.476	662.475	17.356	17.394	17.448	17.459	17.466	17.394	0.320721	0.0219329	0.117031	0.234771	0.196943	0.959235
PE(16:1/14:0)-H	PE(30:1)-H	PE	(16:1/14:0)	660.461	C35 H67 O8 N1 P1	2.52552e+07	2.32562e+07	3.65321e+07	3.65173e+07	3.16185e+07	2.63849e+07	660.462	660.461	660.462	660.462	660.462	17.357	17.383	17.441	17.458	17.47	17.404	0.860717	0.594236	1.7934	1.30889	0.992443	0.774414
PE(16:0p/14:1)-H	PE(30:1p)-H	PE	(16:0p/14:1)	644.466	C35 H67 O7 N1 P1	6.25113e+06	3.91703e+06	2.6653e+06	873918	1.98586e+06	1.90115e+06	644.466	644.466	644.466	644.466	644.466	18.327	18.382	18.261	18.275	18.298	18.377	0.00693597	0.33589	0.00693597	0.00693597	0.00693597	0.00693597
PE(16:0p/14:1)+H	PE(30:1p)+H	PE	(16:0p/14:1)	646.481	C35 H69 O7 N1 P1	1.61872e+07	5.71904e+06	2.81063e+06	2.70856e+06	6.90766e+06	5.52954e+06	646.48	646.481	646.481	646.481	646.481	18.331	18.25	18.238	18.25	18.295	18.234	0.208003	0.00236666	0.00236666	0.00236666	0.00236666	0.00236666
PE(16:1/14:1)-H	PE(30:2)-H	PE	(16:1/14:1)	658.445	C35 H65 O8 N1 P1	1.11197e+06	1.01394e+06	1.27095e+06	739297	1.4603e+06	1.17784e+06	658.445	658.445	658.445	658.445	658.445	15.762	15.765	15.848	15.843	15.86	15.828	0.000804926	0.000804926	0.000804926	0.000804926	0.000804926	0.000804926
PE(15:0/16:0)+H	PE(31:0)+H	PE	(15:0/16:0)	678.507	C36 H73 O8 N1 P1	1.67929e+07	2.69233e+07	2.5925e+07	2.19975e+07	2.58755e+07	2.75915e+07	678.507	678.507	678.507	678.506	678.507	20.052	20.151	20.18	20.19	20.184	20.087	0.00511417	0.00511417	0.00511417	0.556325	0.00511417	0.687495
PE(15:0/16:0)-H	PE(31:0)-H	PE	(15:0/16:0)	676.492	C36 H71 O8 N1 P1	9.26143e+06	1.13143e+07	1.37592e+07	1.13399e+07	680812	1.24764e+07	676.492	676.492	676.493	676.494	676.492	20.081	20.139	20.155	20.179	20.076	20.1	0.000783453	0.000783453	1.11231	1.81594	0.104258	0.204777
PE(15:0/16:1)+H	PE(31:1)+H	PE	(15:0/16:1)	676.491	C36 H71 O8 N1 P1	3.58293e+07	3.18763e+07	3.52468e+07	2.84048e+07	3.97855e+07	2.73077e+07	676.491	676.491	676.491	676.491	676.491	18.243	18.331	18.364	18.348	18.366	18.293	0.35251	0.149995	0.967448	0.44416	0.0599121	0.723542
PE(15:0/16:1)-H	PE(31:1)-H	PE	(15:0/16:1)	674.477	C36 H69 O8 N1 P1	1.41773e+07	1.75546e+07	1.37837e+07	1.47531e+07	1.29077e+07	1.52261e+07	674.477	674.477	674.477	674.477	674.477	18.251	18.307	18.338	18.37	18.365	18.309	0.51517	1.0415	0.313532	0.528513	1.28762	1.7502
PE(18:0/14:0)+H	PE(32:0)+H	PE	(18:0/14:0)	692.522	C37 H75 O8 N1 P1	2.83592e+07	4.41817e+07	4.84733e+07	5.75185e+07	2.10504e+08	4.32667e+07	692.522	692.523	692.522	692.522	692.521	20.649	20.727	20.784	20.834	21.212	20.749	0.478641	0.48306	0.0439986	0.208614	1.60207	1.70748
PE(18:0/14:0)-H	PE(32:0)-H	PE	(18:0/14:0)	690.508	C37 H73 O8 N1 P1	9.57178e+07	1.59763e+07	1.00993e+08	1.08459e+08	1.17014e+08	1.09888e+08	690.508	690.508	690.508	690.508	690.508	21.052	20.999	21.177	21.178	21.192	21.097	0.000767551	0.568379	0.1875	0.782714	0.76968	0.000767551
PE(16:0e/16:0)-H	PE(32:0e)-H	PE	(16:0e/16:0)	676.529	C37 H75 O7 N1 P1	4.44803e+07	4.81014e+07	5.23934e+07	5.34112e+07	6.15336e+07	4.89749e+07	676.529	676.529	676.529	676.529	676.529	22.155	22.247	22.294	22.329	22.324	22.215	1.06643	0.781149	0.00660726	0.515085	0.460394	0.596383
[truncated: 1,198 more rows]

## Sheet: Model
	Average_Log2_signal	Log2FC_RKO_CTRL	Log2FC_RKO_RAB7A_KO	t.RKO_CTRL	t.RKO_RKO_RAB7A_KO	p.value.RKO_CTRL	p.value.RKO_RAB7A_KO	p.value.adj.RKO_CTRL	p.value.adj.RKO_RAB7A_KO	F	F.p.value
[truncated: 41 more rows]
